# Supplementary material for: ZmTE1 promotes plant height by regulating intercalary meristem formation and internode cell elongation in maize
Source: Plant Biotechnol J. 2021 Nov 9;20(3):526–37. doi: 10.1111/pbi.13734 (PMC8882779; doi:10.1111/pbi.13734)
Supplement: Supplementary file 1 — Figure S1. Phylogenetic analysis of ZmTE1 Figure S2. Node length analysis of the zmte1‐1 and zmte1‐2 Figure S3. KEGG analysis based on the DEGs from RNA‐seq Figure S4. ZmTE1 regulates the expression of cell division‐ and cell elongation‐related genes Figure S5. ZmTE1 interacts with ZmARFs in Y2H assay Table S1. The primers used in this study Excel S1. Variable nucleotides identified from the exome capture‐based sequencing assay Excel S2. The DEGs in RNA‐seq [file PBI-20-526-s001.zip]

Archive with 3 entries (3 files):
- pbi13734-sup-0001-SupInfo.pdf
- pbi13734-sup-0002-Supplemental Excel 1.xlsx
- pbi13734-sup-0003-Supplemental Excel 2.xls
