# Supplementary material for: ZmTE1 promotes plant height by regulating intercalary meristem formation and internode cell elongation in maize
Source: Plant Biotechnol J. 2021 Nov 9;20(3):526–37. doi: 10.1111/pbi.13734 (PMC8882779; doi:10.1111/pbi.13734)
Supplement: Supplementary file 1 — Figure S1. Phylogenetic analysis of ZmTE1 Figure S2. Node length analysis of the zmte1‐1 and zmte1‐2 Figure S3. KEGG analysis based on the DEGs from RNA‐seq Figure S4. ZmTE1 regulates the expression of cell division‐ and cell elongation‐related genes Figure S5. ZmTE1 interacts with ZmARFs in Y2H assay Table S1. The primers used in this study Excel S1. Variable nucleotides identified from the exome capture‐based sequencing assay Excel S2. The DEGs in RNA‐seq [file PBI-20-526-s001.zip › pbi13734-sup-0002-Supplemental Excel 1.xlsx]

## Sheet: ZBM66.confident.SNPs.min3X.II.v
Chr	Loc	Ref	Mut	RefDepth	MutDepth	SiteDepth	GeneID	VarEffect	Codon_Change	AA_Change	GeneFunction
chromosome_1	167230	G	C	5	4	9	INTERGENIC
chromosome_1	167271	A	C	4	4	8	INTERGENIC
chromosome_1	913723	T	C	1	2	3	INTERGENIC
chromosome_1	1014281	C	T	1	2	3	INTERGENIC
chromosome_1	1014403	C	T	2	4	6	INTERGENIC
chromosome_1	1014432	T	C	1	4	5	INTERGENIC
chromosome_1	1014447	A	G	0	4	4	INTERGENIC
chromosome_1	1014784	C	G	1	2	3	INTERGENIC
chromosome_1	1505106	G	A	2	3	5	GRMZM2G367714_T01	INTRON			//nucleic acid binding//ATP binding//ATP-dependent helicase activity
chromosome_1	1505170	A	T	5	5	10	GRMZM2G367714_T01	INTRON			//nucleic acid binding//ATP binding//ATP-dependent helicase activity
chromosome_1	1505209	G	A	6	5	11	GRMZM2G367714_T01	INTRON			//nucleic acid binding//ATP binding//ATP-dependent helicase activity
chromosome_1	1505258	A	G	6	12	18	GRMZM2G367714_T01	INTRON			//nucleic acid binding//ATP binding//ATP-dependent helicase activity
chromosome_1	1505358	G	A	18	10	28	GRMZM2G367714_T01	SYNONYMOUS_CODING	ccG/ccA	P/P	//nucleic acid binding//ATP binding//ATP-dependent helicase activity
chromosome_1	1505410	C	A	21	12	33	GRMZM2G367714_T01	NON_SYNONYMOUS_CODING	Cac/Aac	H/N	//nucleic acid binding//ATP binding//ATP-dependent helicase activity
chromosome_1	1780138	C	T	11	8	19	GRMZM2G161540_T01	UTR_3_PRIME: 1363 bases from CDS			//membrane//hypothetical protein LOC100381635 (LOC100381635), mRNA//hypothetical protein LOC100381635 //Hypothetical protein LOC100381635//Transcribed locus, moderately similar to XP_002468691.1 hypothetical protein SORBIDRAFT_01g050390 [Sorghum bicolor]
chromosome_1	1780144	C	T	11	7	18	GRMZM2G161540_T01	UTR_3_PRIME: 1357 bases from CDS			//membrane//hypothetical protein LOC100381635 (LOC100381635), mRNA//hypothetical protein LOC100381635 //Hypothetical protein LOC100381635//Transcribed locus, moderately similar to XP_002468691.1 hypothetical protein SORBIDRAFT_01g050390 [Sorghum bicolor]
chromosome_1	1780161	G	A	13	11	24	GRMZM2G161540_T01	UTR_3_PRIME: 1340 bases from CDS			//membrane//hypothetical protein LOC100381635 (LOC100381635), mRNA//hypothetical protein LOC100381635 //Hypothetical protein LOC100381635//Transcribed locus, moderately similar to XP_002468691.1 hypothetical protein SORBIDRAFT_01g050390 [Sorghum bicolor]
chromosome_1	1780168	C	T	12	14	26	GRMZM2G161540_T01	UTR_3_PRIME: 1333 bases from CDS			//membrane//hypothetical protein LOC100381635 (LOC100381635), mRNA//hypothetical protein LOC100381635 //Hypothetical protein LOC100381635//Transcribed locus, moderately similar to XP_002468691.1 hypothetical protein SORBIDRAFT_01g050390 [Sorghum bicolor]
chromosome_1	1780195	C	T	19	16	35	GRMZM2G161540_T01	UTR_3_PRIME: 1306 bases from CDS			//membrane//hypothetical protein LOC100381635 (LOC100381635), mRNA//hypothetical protein LOC100381635 //Hypothetical protein LOC100381635//Transcribed locus, moderately similar to XP_002468691.1 hypothetical protein SORBIDRAFT_01g050390 [Sorghum bicolor]
chromosome_1	1780214	C	T	20	19	39	GRMZM2G161540_T01	UTR_3_PRIME: 1287 bases from CDS			//membrane//hypothetical protein LOC100381635 (LOC100381635), mRNA//hypothetical protein LOC100381635 //Hypothetical protein LOC100381635//Transcribed locus, moderately similar to XP_002468691.1 hypothetical protein SORBIDRAFT_01g050390 [Sorghum bicolor]
chromosome_1	1780229	C	T	24	19	43	GRMZM2G161540_T01	UTR_3_PRIME: 1272 bases from CDS			//membrane//hypothetical protein LOC100381635 (LOC100381635), mRNA//hypothetical protein LOC100381635 //Hypothetical protein LOC100381635//Transcribed locus, moderately similar to XP_002468691.1 hypothetical protein SORBIDRAFT_01g050390 [Sorghum bicolor]
chromosome_1	1780361	C	A	23	21	44	AC193500.3_FGT003	NON_SYNONYMOUS_CODING	Ctc/Atc	L/I	//flavin-containing monooxygenase activity//oxidoreductase activity//FAD binding//NADP or NADPH binding//oxidation reduction
chromosome_1	1780361	C	A	23	21	44	GRMZM2G161540_T01	UTR_3_PRIME: 1140 bases from CDS			//membrane//hypothetical protein LOC100381635 (LOC100381635), mRNA//hypothetical protein LOC100381635 //Hypothetical protein LOC100381635//Transcribed locus, moderately similar to XP_002468691.1 hypothetical protein SORBIDRAFT_01g050390 [Sorghum bicolor]
chromosome_1	1780391	G	T	21	14	35	AC193500.3_FGT003	NON_SYNONYMOUS_CODING	Gtc/Ttc	V/F	//flavin-containing monooxygenase activity//oxidoreductase activity//FAD binding//NADP or NADPH binding//oxidation reduction
chromosome_1	1780391	G	T	21	14	35	GRMZM2G161540_T01	UTR_3_PRIME: 1110 bases from CDS			//membrane//hypothetical protein LOC100381635 (LOC100381635), mRNA//hypothetical protein LOC100381635 //Hypothetical protein LOC100381635//Transcribed locus, moderately similar to XP_002468691.1 hypothetical protein SORBIDRAFT_01g050390 [Sorghum bicolor]
chromosome_1	1780409	G	A	22	9	31	AC193500.3_FGT003	NON_SYNONYMOUS_CODING	Gag/Aag	E/K	//flavin-containing monooxygenase activity//oxidoreductase activity//FAD binding//NADP or NADPH binding//oxidation reduction
chromosome_1	1780409	G	A	22	9	31	GRMZM2G161540_T01	UTR_3_PRIME: 1092 bases from CDS			//membrane//hypothetical protein LOC100381635 (LOC100381635), mRNA//hypothetical protein LOC100381635 //Hypothetical protein LOC100381635//Transcribed locus, moderately similar to XP_002468691.1 hypothetical protein SORBIDRAFT_01g050390 [Sorghum bicolor]
chromosome_1	1780420	C	T	20	10	30	AC193500.3_FGT003	SYNONYMOUS_CODING	agC/agT	S/S	//flavin-containing monooxygenase activity//oxidoreductase activity//FAD binding//NADP or NADPH binding//oxidation reduction
chromosome_1	1780420	C	T	20	10	30	GRMZM2G161540_T01	UTR_3_PRIME: 1081 bases from CDS			//membrane//hypothetical protein LOC100381635 (LOC100381635), mRNA//hypothetical protein LOC100381635 //Hypothetical protein LOC100381635//Transcribed locus, moderately similar to XP_002468691.1 hypothetical protein SORBIDRAFT_01g050390 [Sorghum bicolor]
chromosome_1	1780445	C	T	21	9	30	AC193500.3_FGT003	NON_SYNONYMOUS_CODING	Cgg/Tgg	R/W	//flavin-containing monooxygenase activity//oxidoreductase activity//FAD binding//NADP or NADPH binding//oxidation reduction
chromosome_1	1780445	C	T	21	9	30	GRMZM2G161540_T01	UTR_3_PRIME: 1056 bases from CDS			//membrane//hypothetical protein LOC100381635 (LOC100381635), mRNA//hypothetical protein LOC100381635 //Hypothetical protein LOC100381635//Transcribed locus, moderately similar to XP_002468691.1 hypothetical protein SORBIDRAFT_01g050390 [Sorghum bicolor]
chromosome_1	1780446	G	A	21	9	30	AC193500.3_FGT003	NON_SYNONYMOUS_CODING	cGg/cAg	R/Q	//flavin-containing monooxygenase activity//oxidoreductase activity//FAD binding//NADP or NADPH binding//oxidation reduction
chromosome_1	1780446	G	A	21	9	30	GRMZM2G161540_T01	UTR_3_PRIME: 1055 bases from CDS			//membrane//hypothetical protein LOC100381635 (LOC100381635), mRNA//hypothetical protein LOC100381635 //Hypothetical protein LOC100381635//Transcribed locus, moderately similar to XP_002468691.1 hypothetical protein SORBIDRAFT_01g050390 [Sorghum bicolor]
chromosome_1	1780564	C	T	21	5	26	AC193500.3_FGT003	SYNONYMOUS_CODING	gaC/gaT	D/D	//flavin-containing monooxygenase activity//oxidoreductase activity//FAD binding//NADP or NADPH binding//oxidation reduction
chromosome_1	1780564	C	T	21	5	26	GRMZM2G161540_T01	UTR_3_PRIME: 937 bases from CDS			//membrane//hypothetical protein LOC100381635 (LOC100381635), mRNA//hypothetical protein LOC100381635 //Hypothetical protein LOC100381635//Transcribed locus, moderately similar to XP_002468691.1 hypothetical protein SORBIDRAFT_01g050390 [Sorghum bicolor]
chromosome_1	2926787	C	T	23	15	38	GRMZM2G436286_T01	START_GAINED: CTG
chromosome_1	2926787	C	T	23	15	38	GRMZM2G436286_T01	UTR_5_PRIME: 791 bases from TSS
chromosome_1	2926838	C	T	22	8	30	GRMZM2G436286_T01	INTRON
chromosome_1	4117569	C	T	27	9	36	INTERGENIC
chromosome_1	4160755	A	G	12	4	16	INTERGENIC
chromosome_1	4626700	A	G	26	10	36	INTERGENIC
chromosome_1	4626724	G	A	26	10	36	INTERGENIC
chromosome_1	4626749	T	C	28	11	39	INTERGENIC
chromosome_1	5000668	G	A	20	9	29	GRMZM2G159427_T01	NON_SYNONYMOUS_CODING	Gtt/Att	V/I	//Transcribed locus, strongly similar to NP_001170197.1 hypothetical protein LOC100384147 [Zea mays]//TSA: Zea mays contig26559, mRNA sequence//Clone cta1n.pk0011.c3, mRNA sequence
chromosome_1	5000668	G	A	20	9	29	GRMZM2G159427_T01	SPLICE_SITE_REGION			//Transcribed locus, strongly similar to NP_001170197.1 hypothetical protein LOC100384147 [Zea mays]//TSA: Zea mays contig26559, mRNA sequence//Clone cta1n.pk0011.c3, mRNA sequence
chromosome_1	5000806	A	G	21	12	33	GRMZM2G159427_T01	INTRON			//Transcribed locus, strongly similar to NP_001170197.1 hypothetical protein LOC100384147 [Zea mays]//TSA: Zea mays contig26559, mRNA sequence//Clone cta1n.pk0011.c3, mRNA sequence
chromosome_1	5000882	C	T	28	16	44	GRMZM2G159427_T01	SYNONYMOUS_CODING	caC/caT	H/H	//Transcribed locus, strongly similar to NP_001170197.1 hypothetical protein LOC100384147 [Zea mays]//TSA: Zea mays contig26559, mRNA sequence//Clone cta1n.pk0011.c3, mRNA sequence
chromosome_1	5000927	C	T	22	10	32	GRMZM2G159427_T01	SYNONYMOUS_CODING	ggC/ggT	G/G	//Transcribed locus, strongly similar to NP_001170197.1 hypothetical protein LOC100384147 [Zea mays]//TSA: Zea mays contig26559, mRNA sequence//Clone cta1n.pk0011.c3, mRNA sequence
chromosome_1	5264702	C	T	13	8	21	GRMZM2G165362_T01	START_GAINED: CTG
chromosome_1	5264702	C	T	13	8	21	GRMZM2G165362_T01	UTR_5_PRIME: 42 bases from TSS
chromosome_1	7289819	A	G	21	5	26	INTERGENIC
chromosome_1	7289988	T	C	32	13	45	INTERGENIC
chromosome_1	7290045	C	T	29	14	43	INTERGENIC
chromosome_1	7290205	G	C	3	3	6	INTERGENIC
chromosome_1	7290381	A	T	3	6	9	INTERGENIC
chromosome_1	7290404	T	C	4	6	10	INTERGENIC
chromosome_1	7290423	G	A	3	6	9	INTERGENIC
chromosome_1	7290429	T	C	3	4	7	INTERGENIC
chromosome_1	7290544	A	G	13	11	24	INTERGENIC
chromosome_1	7290574	C	T	18	12	30	INTERGENIC
chromosome_1	7290696	G	A	14	15	29	INTERGENIC
chromosome_1	7290720	C	T	21	14	35	INTERGENIC
chromosome_1	7290729	G	A	22	13	35	INTERGENIC
chromosome_1	7290775	C	T	22	9	31	INTERGENIC
chromosome_1	7290802	G	A	16	6	22	INTERGENIC
chromosome_1	7358891	G	C	30	11	41	GRMZM2G095968_T01	NON_SYNONYMOUS_CODING	gGc/gCc	G/A	//expansin-like 3//extracellular region//expansin-like 3 (LOC100285844), mRNA//expansin-like 3 //TSA: Zea mays contig54780, mRNA sequence//TSA: Zea mays contig44424, mRNA sequence//Expansin-like 3 //Putative uncharacterized protein
chromosome_1	7358891	G	C	30	11	41	GRMZM2G095968_T02	NON_SYNONYMOUS_CODING	gGc/gCc	G/A	//extracellular region//TSA: Zea mays contig54780, mRNA sequence
chromosome_1	7358891	G	C	30	11	41	GRMZM2G095968_T03	UTR_5_PRIME: 198 bases from TSS			//TSA: Zea mays contig54780, mRNA sequence//Expansin-like 3
chromosome_1	7358891	G	C	30	11	41	GRMZM2G095968_T04	NON_SYNONYMOUS_CODING	gGc/gCc	G/A	//extracellular region
chromosome_1	7358946	C	T	43	13	56	GRMZM2G095968_T01	SYNONYMOUS_CODING	gaC/gaT	D/D	//expansin-like 3//extracellular region//expansin-like 3 (LOC100285844), mRNA//expansin-like 3 //TSA: Zea mays contig54780, mRNA sequence//TSA: Zea mays contig44424, mRNA sequence//Expansin-like 3 //Putative uncharacterized protein
chromosome_1	7358946	C	T	43	13	56	GRMZM2G095968_T02	SYNONYMOUS_CODING	gaC/gaT	D/D	//extracellular region//TSA: Zea mays contig54780, mRNA sequence
chromosome_1	7358946	C	T	43	13	56	GRMZM2G095968_T03	UTR_5_PRIME: 143 bases from TSS			//TSA: Zea mays contig54780, mRNA sequence//Expansin-like 3
chromosome_1	7358946	C	T	43	13	56	GRMZM2G095968_T04	SYNONYMOUS_CODING	gaC/gaT	D/D	//extracellular region
chromosome_1	8209219	G	C	15	9	24	INTERGENIC
chromosome_1	8405218	C	T	14	18	32	INTERGENIC
chromosome_1	8405244	T	C	20	23	43	INTERGENIC
chromosome_1	8405361	T	C	20	32	52	INTERGENIC
chromosome_1	8405397	A	G	21	32	53	INTERGENIC
chromosome_1	8405509	A	G	32	15	47	INTERGENIC
chromosome_1	8405555	T	C	20	19	39	INTERGENIC
chromosome_1	8405567	G	C	21	22	43	INTERGENIC
chromosome_1	8405643	T	C	26	13	39	INTERGENIC
chromosome_1	8631210	T	A	11	4	15	GRMZM2G171333_T01	NON_SYNONYMOUS_CODING	gTc/gAc	V/D	//hypothetical protein LOC100275508//homoiothermy//ice binding//response to freezing//hypothetical protein LOC100275508 (LOC100275508), mRNA//hypothetical protein LOC100275508 //Hypothetical protein LOC100275508//Putative uncharacterized protein
chromosome_1	9720319	T	A	0	4	4	GRMZM5G837318_T01	INTRON
chromosome_1	9748440	G	C	0	10	10	GRMZM5G837318_T01	INTRON
chromosome_1	9748444	G	C	0	9	9	GRMZM5G837318_T01	INTRON
chromosome_1	9748447	T	C	0	10	10	GRMZM5G837318_T01	INTRON
chromosome_1	9748461	T	C	0	11	11	GRMZM5G837318_T01	NON_SYNONYMOUS_CODING	Tcc/Ccc	S/P
chromosome_1	9748461	T	C	0	11	11	GRMZM5G837318_T01	SPLICE_SITE_REGION
chromosome_1	10372742	G	A	1	3	4	GRMZM2G418037_T01	INTRON			//binding//Transcribed locus, moderately similar to XP_002468505.1 hypothetical protein SORBIDRAFT_01g047105 [Sorghum bicolor]
chromosome_1	11792635	C	T	9	5	14	GRMZM2G445783_T01	SYNONYMOUS_CODING	ggC/ggT	G/G	//binding//Transcribed locus, strongly similar to XP_002468488.1 hypothetical protein SORBIDRAFT_01g046750 [Sorghum bicolor]
chromosome_1	11882129	A	C	7	7	14	GRMZM2G073373_T01	NON_SYNONYMOUS_CODING	aAc/aCc	N/T	//extracellular region//plant-type cell wall organization//sexual reproduction//Transcribed locus, strongly similar to XP_002468483.1 hypothetical protein SORBIDRAFT_01g046690 [Sorghum bicolor]
chromosome_1	12056636	G	C	0	3	3	INTERGENIC
chromosome_1	12147516	T	G	0	11	11	GRMZM2G000823_T01	INTRON			//nucleic acid binding//helicase activity//ATP binding//ATP-dependent helicase activity//homoiothermy//ice binding//response to freezing
chromosome_1	12529214	G	A	9	12	21	INTERGENIC
chromosome_1	12529230	A	G	10	11	21	INTERGENIC
chromosome_1	12529324	A	G	8	8	16	INTERGENIC
chromosome_1	12529349	G	A	9	8	17	INTERGENIC
chromosome_1	12529416	G	C	6	15	21	INTERGENIC
chromosome_1	12529439	C	T	7	12	19	INTERGENIC
chromosome_1	13089578	C	T	6	4	10	INTERGENIC
chromosome_1	13089581	C	G	6	4	10	INTERGENIC
chromosome_1	13089635	T	C	4	9	13	INTERGENIC
chromosome_1	13089650	C	G	2	9	11	INTERGENIC
chromosome_1	13089688	T	C	2	9	11	INTERGENIC
chromosome_1	13089701	G	T	4	6	10	INTERGENIC
chromosome_1	13089792	C	T	6	6	12	INTERGENIC
chromosome_1	13090412	C	A	1	2	3	INTERGENIC
chromosome_1	13090431	T	C	1	2	3	INTERGENIC
chromosome_1	13090448	C	T	1	2	3	INTERGENIC
chromosome_1	13090581	C	A	3	4	7	INTERGENIC
chromosome_1	13090687	T	G	2	5	7	INTERGENIC
chromosome_1	13090737	C	T	5	3	8	INTERGENIC
chromosome_1	13093323	A	C	6	3	9	INTERGENIC
chromosome_1	13093336	C	A	6	3	9	INTERGENIC
chromosome_1	13093396	T	G	1	3	4	INTERGENIC
chromosome_1	13093410	A	T	1	3	4	INTERGENIC
chromosome_1	13093972	A	G	2	5	7	INTERGENIC
chromosome_1	13094022	A	G	2	5	7	INTERGENIC
chromosome_1	13094068	T	C	0	6	6	INTERGENIC
chromosome_1	13132901	G	A	2	3	5	INTERGENIC
chromosome_1	13132940	C	T	2	3	5	INTERGENIC
chromosome_1	13132957	G	C	2	4	6	INTERGENIC
chromosome_1	13742846	C	G	7	8	15	INTERGENIC
chromosome_1	13803650	C	T	35	29	64	GRMZM2G314133_T01	UTR_5_PRIME: 13490 bases from TSS			//hypothetical protein LOC100274180//hypothetical protein LOC100274180 (LOC100274180), mRNA//hypothetical protein LOC100274180 //Hypothetical protein LOC100274180//Putative uncharacterized protein
chromosome_1	13803650	C	T	35	29	64	GRMZM2G314133_T02	NON_SYNONYMOUS_CODING	Ggg/Agg	G/R	//intracellular//zinc ion binding
chromosome_1	14415512	A	G	7	6	13	INTERGENIC
chromosome_1	14415531	A	G	9	6	15	INTERGENIC
chromosome_1	14415556	T	C	8	5	13	INTERGENIC
chromosome_1	14415629	T	C	11	7	18	INTERGENIC
chromosome_1	14415748	G	A	13	13	26	INTERGENIC
chromosome_1	14415751	C	T	13	13	26	INTERGENIC
chromosome_1	14415779	C	T	14	16	30	INTERGENIC
chromosome_1	14415808	T	C	16	17	33	INTERGENIC
chromosome_1	14415809	G	A	18	17	35	INTERGENIC
chromosome_1	14415878	T	C	22	14	36	INTERGENIC
chromosome_1	14415916	A	G	18	8	26	INTERGENIC
chromosome_1	14415992	A	G	9	7	16	INTERGENIC
chromosome_1	14416024	A	G	7	11	18	INTERGENIC
chromosome_1	14416070	A	C	8	7	15	INTERGENIC
chromosome_1	14416104	C	T	4	5	9	INTERGENIC
chromosome_1	14515895	A	G	0	3	3	INTERGENIC
chromosome_1	14583376	A	G	0	3	3	INTERGENIC
chromosome_1	14795509	C	G	0	3	3	INTERGENIC
chromosome_1	14795526	A	C	0	4	4	INTERGENIC
chromosome_1	15207084	T	G	4	4	8	INTERGENIC
chromosome_1	15207142	C	T	5	8	13	INTERGENIC
chromosome_1	15207150	T	A	5	10	15	INTERGENIC
chromosome_1	15207155	T	C	6	10	16	INTERGENIC
chromosome_1	15207304	C	A	13	19	32	INTERGENIC
chromosome_1	15207311	A	G	10	19	29	INTERGENIC
chromosome_1	15207353	A	G	11	23	34	GRMZM2G333798_T01	UTR_3_PRIME: 543 bases from CDS			//Clone 306705 mRNA sequence
chromosome_1	15207410	T	C	9	13	22	GRMZM2G333798_T01	UTR_3_PRIME: 486 bases from CDS			//Clone 306705 mRNA sequence
chromosome_1	15207420	A	T	10	8	18	GRMZM2G333798_T01	UTR_3_PRIME: 476 bases from CDS			//Clone 306705 mRNA sequence
chromosome_1	16048196	C	G	3	4	7	INTERGENIC
chromosome_1	17034802	G	A	1	2	3	INTERGENIC
chromosome_1	17034906	A	G	10	4	14	INTERGENIC
chromosome_1	17034938	A	C	11	5	16	INTERGENIC
chromosome_1	17034954	T	A	14	5	19	INTERGENIC
chromosome_1	17035000	T	C	13	6	19	INTERGENIC
chromosome_1	17035032	A	C	15	8	23	INTERGENIC
chromosome_1	17064833	T	G	0	5	5	INTERGENIC
chromosome_1	17064851	T	G	0	4	4	INTERGENIC
chromosome_1	17064855	T	G	0	5	5	INTERGENIC
chromosome_1	17064875	A	G	0	3	3	INTERGENIC
chromosome_1	17677421	G	T	10	5	15	GRMZM2G410623_T01	EXON: Exon_chromosome_1_17677254_17678287			//Clone 894716 mRNA sequence//TSA: Zea mays contig09036, mRNA sequence
chromosome_1	17677424	G	A	10	5	15	GRMZM2G410623_T01	EXON: Exon_chromosome_1_17677254_17678287			//Clone 894716 mRNA sequence//TSA: Zea mays contig09036, mRNA sequence
chromosome_1	17677472	A	G	11	6	17	GRMZM2G410623_T01	EXON: Exon_chromosome_1_17677254_17678287			//Clone 894716 mRNA sequence//TSA: Zea mays contig09036, mRNA sequence
chromosome_1	17677509	C	T	7	9	16	GRMZM2G410623_T01	EXON: Exon_chromosome_1_17677254_17678287			//Clone 894716 mRNA sequence//TSA: Zea mays contig09036, mRNA sequence
chromosome_1	17677546	C	A	9	5	14	GRMZM2G410623_T01	EXON: Exon_chromosome_1_17677254_17678287			//Clone 894716 mRNA sequence//TSA: Zea mays contig09036, mRNA sequence
chromosome_1	17677634	C	A	13	7	20	GRMZM2G410623_T01	EXON: Exon_chromosome_1_17677254_17678287			//Clone 894716 mRNA sequence//TSA: Zea mays contig09036, mRNA sequence
chromosome_1	17677679	G	T	13	9	22	GRMZM2G410623_T01	EXON: Exon_chromosome_1_17677254_17678287			//Clone 894716 mRNA sequence//TSA: Zea mays contig09036, mRNA sequence
chromosome_1	17677706	C	T	15	9	24	GRMZM2G410623_T01	EXON: Exon_chromosome_1_17677254_17678287			//Clone 894716 mRNA sequence//TSA: Zea mays contig09036, mRNA sequence
chromosome_1	17677802	G	T	16	9	25	GRMZM2G410623_T01	EXON: Exon_chromosome_1_17677254_17678287			//Clone 894716 mRNA sequence//TSA: Zea mays contig09036, mRNA sequence
chromosome_1	17677844	C	A	19	11	30	GRMZM2G410623_T01	EXON: Exon_chromosome_1_17677254_17678287			//Clone 894716 mRNA sequence//TSA: Zea mays contig09036, mRNA sequence
chromosome_1	17677987	C	T	25	23	48	GRMZM2G410623_T01	EXON: Exon_chromosome_1_17677254_17678287			//Clone 894716 mRNA sequence//TSA: Zea mays contig09036, mRNA sequence
chromosome_1	17678042	G	T	30	28	58	GRMZM2G410623_T01	EXON: Exon_chromosome_1_17677254_17678287			//Clone 894716 mRNA sequence//TSA: Zea mays contig09036, mRNA sequence
chromosome_1	17678055	A	G	29	31	60	GRMZM2G410623_T01	EXON: Exon_chromosome_1_17677254_17678287			//Clone 894716 mRNA sequence//TSA: Zea mays contig09036, mRNA sequence
chromosome_1	17678100	A	G	34	38	72	GRMZM2G410623_T01	EXON: Exon_chromosome_1_17677254_17678287			//Clone 894716 mRNA sequence//TSA: Zea mays contig09036, mRNA sequence
chromosome_1	17678203	G	A	40	21	61	GRMZM2G410623_T01	EXON: Exon_chromosome_1_17677254_17678287			//Clone 894716 mRNA sequence//TSA: Zea mays contig09036, mRNA sequence
chromosome_1	17678224	G	T	38	20	58	GRMZM2G410623_T01	EXON: Exon_chromosome_1_17677254_17678287			//Clone 894716 mRNA sequence//TSA: Zea mays contig09036, mRNA sequence
chromosome_1	17678226	C	T	38	20	58	GRMZM2G410623_T01	EXON: Exon_chromosome_1_17677254_17678287			//Clone 894716 mRNA sequence//TSA: Zea mays contig09036, mRNA sequence
chromosome_1	17678250	G	A	40	12	52	GRMZM2G410623_T01	EXON: Exon_chromosome_1_17677254_17678287			//Clone 894716 mRNA sequence//TSA: Zea mays contig09036, mRNA sequence
chromosome_1	17678278	G	A	38	15	53	GRMZM2G410623_T01	EXON: Exon_chromosome_1_17677254_17678287			//Clone 894716 mRNA sequence//TSA: Zea mays contig09036, mRNA sequence
chromosome_1	17678282	G	A	36	14	50	GRMZM2G410623_T01	EXON: Exon_chromosome_1_17677254_17678287			//Clone 894716 mRNA sequence//TSA: Zea mays contig09036, mRNA sequence
chromosome_1	17678287	G	T	34	16	50	GRMZM2G410623_T01	EXON: Exon_chromosome_1_17677254_17678287			//Clone 894716 mRNA sequence//TSA: Zea mays contig09036, mRNA sequence
chromosome_1	17678287	G	T	34	16	50	GRMZM2G410623_T01	SPLICE_SITE_REGION			//Clone 894716 mRNA sequence//TSA: Zea mays contig09036, mRNA sequence
chromosome_1	17678294	G	A	35	17	52	GRMZM2G410623_T01	INTRON			//Clone 894716 mRNA sequence//TSA: Zea mays contig09036, mRNA sequence
chromosome_1	17678294	G	A	35	17	52	GRMZM2G410623_T01	SPLICE_SITE_REGION			//Clone 894716 mRNA sequence//TSA: Zea mays contig09036, mRNA sequence
chromosome_1	17678335	T	C	21	11	32	GRMZM2G410623_T01	INTRON			//Clone 894716 mRNA sequence//TSA: Zea mays contig09036, mRNA sequence
chromosome_1	17678566	C	T	19	8	27	GRMZM2G410623_T01	EXON: Exon_chromosome_1_17678375_17680408			//Clone 894716 mRNA sequence//TSA: Zea mays contig09036, mRNA sequence
chromosome_1	17678660	C	T	20	6	26	GRMZM2G410623_T01	EXON: Exon_chromosome_1_17678375_17680408			//Clone 894716 mRNA sequence//TSA: Zea mays contig09036, mRNA sequence
chromosome_1	17678676	A	T	18	7	25	GRMZM2G410623_T01	EXON: Exon_chromosome_1_17678375_17680408			//Clone 894716 mRNA sequence//TSA: Zea mays contig09036, mRNA sequence
chromosome_1	17709411	A	G	8	3	11	GRMZM2G109586_T01	INTRON			//actin binding//cytoskeleton organization//actin cytoskeleton//actin cytoskeleton organization
chromosome_1	17709470	T	C	10	7	17	GRMZM2G109586_T01	INTRON			//actin binding//cytoskeleton organization//actin cytoskeleton//actin cytoskeleton organization
chromosome_1	17709472	G	C	10	7	17	GRMZM2G109586_T01	INTRON			//actin binding//cytoskeleton organization//actin cytoskeleton//actin cytoskeleton organization
chromosome_1	17709587	A	C	22	16	38	GRMZM2G109586_T01	INTRON			//actin binding//cytoskeleton organization//actin cytoskeleton//actin cytoskeleton organization
chromosome_1	17709713	A	G	25	10	35	GRMZM2G109586_T01	NON_SYNONYMOUS_CODING	gTc/gCc	V/A	//actin binding//cytoskeleton organization//actin cytoskeleton//actin cytoskeleton organization
chromosome_1	17709713	A	G	25	10	35	GRMZM2G109586_T01	SPLICE_SITE_REGION			//actin binding//cytoskeleton organization//actin cytoskeleton//actin cytoskeleton organization
chromosome_1	17709718	A	G	24	11	35	GRMZM2G109586_T01	SYNONYMOUS_CODING	cgT/cgC	R/R	//actin binding//cytoskeleton organization//actin cytoskeleton//actin cytoskeleton organization
chromosome_1	17753219	C	T	12	5	17	AC211261.3_FGT017	STOP_GAINED	Cag/Tag	Q/*
chromosome_1	17883804	T	C	7	8	15	INTERGENIC
chromosome_1	18130529	T	C	4	8	12	GRMZM2G023575_T01	SYNONYMOUS_CODING	Tta/Cta	L/L	//LOC100284677////LOC100284677 //Transcribed locus, moderately similar to NP_001151044.1 LOC100284677 [Zea mays]//Putative uncharacterized proteinVacuolar protein sorting 37C ;
chromosome_1	18130529	T	C	4	8	12	GRMZM2G023575_T02	SYNONYMOUS_CODING	Tta/Cta	L/L	//Transcribed locus, moderately similar to NP_001151044.1 LOC100284677 [Zea mays]
chromosome_1	18130529	T	C	4	8	12	GRMZM2G023575_T03	SYNONYMOUS_CODING	Tta/Cta	L/L	//LOC100284677//LOC100284677 (IDP343), mRNA//LOC100284677 //Transcribed locus, moderately similar to NP_001151044.1 LOC100284677 [Zea mays]//Putative uncharacterized proteinVacuolar protein sorting 37C ;
chromosome_1	18130625	C	T	9	20	29	GRMZM2G023575_T01	INTRON			//LOC100284677////LOC100284677 //Transcribed locus, moderately similar to NP_001151044.1 LOC100284677 [Zea mays]//Putative uncharacterized proteinVacuolar protein sorting 37C ;
chromosome_1	18130625	C	T	9	20	29	GRMZM2G023575_T02	INTRON			//Transcribed locus, moderately similar to NP_001151044.1 LOC100284677 [Zea mays]
chromosome_1	18130625	C	T	9	20	29	GRMZM2G023575_T03	INTRON			//LOC100284677//LOC100284677 (IDP343), mRNA//LOC100284677 //Transcribed locus, moderately similar to NP_001151044.1 LOC100284677 [Zea mays]//Putative uncharacterized proteinVacuolar protein sorting 37C ;
chromosome_1	18130654	A	G	9	17	26	GRMZM2G023575_T01	INTRON			//LOC100284677////LOC100284677 //Transcribed locus, moderately similar to NP_001151044.1 LOC100284677 [Zea mays]//Putative uncharacterized proteinVacuolar protein sorting 37C ;
chromosome_1	18130654	A	G	9	17	26	GRMZM2G023575_T02	INTRON			//Transcribed locus, moderately similar to NP_001151044.1 LOC100284677 [Zea mays]
chromosome_1	18130654	A	G	9	17	26	GRMZM2G023575_T03	INTRON			//LOC100284677//LOC100284677 (IDP343), mRNA//LOC100284677 //Transcribed locus, moderately similar to NP_001151044.1 LOC100284677 [Zea mays]//Putative uncharacterized proteinVacuolar protein sorting 37C ;
chromosome_1	18130710	A	G	12	13	25	GRMZM2G023575_T01	INTRON			//LOC100284677////LOC100284677 //Transcribed locus, moderately similar to NP_001151044.1 LOC100284677 [Zea mays]//Putative uncharacterized proteinVacuolar protein sorting 37C ;
chromosome_1	18130710	A	G	12	13	25	GRMZM2G023575_T02	INTRON			//Transcribed locus, moderately similar to NP_001151044.1 LOC100284677 [Zea mays]
chromosome_1	18130710	A	G	12	13	25	GRMZM2G023575_T03	INTRON			//LOC100284677//LOC100284677 (IDP343), mRNA//LOC100284677 //Transcribed locus, moderately similar to NP_001151044.1 LOC100284677 [Zea mays]//Putative uncharacterized proteinVacuolar protein sorting 37C ;
chromosome_1	18133816	G	A	10	9	19	GRMZM2G023575_T01	NON_SYNONYMOUS_CODING	Gaa/Aaa	E/K	//LOC100284677////LOC100284677 //Transcribed locus, moderately similar to NP_001151044.1 LOC100284677 [Zea mays]//Putative uncharacterized proteinVacuolar protein sorting 37C ;
chromosome_1	18133816	G	A	10	9	19	GRMZM2G023575_T02	NON_SYNONYMOUS_CODING	Gaa/Aaa	E/K	//Transcribed locus, moderately similar to NP_001151044.1 LOC100284677 [Zea mays]
chromosome_1	18133816	G	A	10	9	19	GRMZM2G023575_T03	NON_SYNONYMOUS_CODING	Gaa/Aaa	E/K	//LOC100284677//LOC100284677 (IDP343), mRNA//LOC100284677 //Transcribed locus, moderately similar to NP_001151044.1 LOC100284677 [Zea mays]//Putative uncharacterized proteinVacuolar protein sorting 37C ;
chromosome_1	18133903	A	G	19	10	29	GRMZM2G023575_T01	NON_SYNONYMOUS_CODING	Aac/Gac	N/D	//LOC100284677////LOC100284677 //Transcribed locus, moderately similar to NP_001151044.1 LOC100284677 [Zea mays]//Putative uncharacterized proteinVacuolar protein sorting 37C ;
chromosome_1	18133903	A	G	19	10	29	GRMZM2G023575_T02	NON_SYNONYMOUS_CODING	Aac/Gac	N/D	//Transcribed locus, moderately similar to NP_001151044.1 LOC100284677 [Zea mays]
chromosome_1	18133903	A	G	19	10	29	GRMZM2G023575_T03	NON_SYNONYMOUS_CODING	Aac/Gac	N/D	//LOC100284677//LOC100284677 (IDP343), mRNA//LOC100284677 //Transcribed locus, moderately similar to NP_001151044.1 LOC100284677 [Zea mays]//Putative uncharacterized proteinVacuolar protein sorting 37C ;
chromosome_1	18134119	C	A	3	4	7	GRMZM2G023575_T01	INTRON			//LOC100284677////LOC100284677 //Transcribed locus, moderately similar to NP_001151044.1 LOC100284677 [Zea mays]//Putative uncharacterized proteinVacuolar protein sorting 37C ;
chromosome_1	18134119	C	A	3	4	7	GRMZM2G023575_T02	INTRON			//Transcribed locus, moderately similar to NP_001151044.1 LOC100284677 [Zea mays]
chromosome_1	18134119	C	A	3	4	7	GRMZM2G023575_T03	INTRON			//LOC100284677//LOC100284677 (IDP343), mRNA//LOC100284677 //Transcribed locus, moderately similar to NP_001151044.1 LOC100284677 [Zea mays]//Putative uncharacterized proteinVacuolar protein sorting 37C ;
chromosome_1	18134254	G	A	12	11	23	GRMZM2G023575_T01	NON_SYNONYMOUS_CODING	Gag/Aag	E/K	//LOC100284677////LOC100284677 //Transcribed locus, moderately similar to NP_001151044.1 LOC100284677 [Zea mays]//Putative uncharacterized proteinVacuolar protein sorting 37C ;
chromosome_1	18134254	G	A	12	11	23	GRMZM2G023575_T02	NON_SYNONYMOUS_CODING	Gag/Aag	E/K	//Transcribed locus, moderately similar to NP_001151044.1 LOC100284677 [Zea mays]
chromosome_1	18134254	G	A	12	11	23	GRMZM2G023575_T03	NON_SYNONYMOUS_CODING	Gag/Aag	E/K	//LOC100284677//LOC100284677 (IDP343), mRNA//LOC100284677 //Transcribed locus, moderately similar to NP_001151044.1 LOC100284677 [Zea mays]//Putative uncharacterized proteinVacuolar protein sorting 37C ;
chromosome_1	18275600	C	T	20	11	31	GRMZM2G385605_T01	EXON: Exon_chromosome_1_18275552_18275778
chromosome_1	18275635	G	T	27	14	41	GRMZM2G385605_T01	EXON: Exon_chromosome_1_18275552_18275778
chromosome_1	18275740	G	A	15	23	38	GRMZM2G385605_T01	EXON: Exon_chromosome_1_18275552_18275778
chromosome_1	19158483	C	T	12	4	16	INTERGENIC
chromosome_1	19158719	T	C	6	7	13	INTERGENIC
chromosome_1	19159441	G	T	6	5	11	INTERGENIC
chromosome_1	19159446	A	T	7	6	13	INTERGENIC
chromosome_1	19159476	T	G	7	6	13	INTERGENIC
chromosome_1	19159480	C	T	8	6	14	INTERGENIC
chromosome_1	19707166	T	A	6	2	8	INTERGENIC
chromosome_1	21298954	T	C	0	4	4	INTERGENIC
chromosome_1	21380089	T	C	4	4	8	GRMZM5G896834_T01	EXON: Exon_chromosome_1_21380059_21380157			//LOC100280497//LOC100280497 (gpm667), mRNA//LOC100280497 //Putative uncharacterized protein //Retinoblastoma-binding protein-like
chromosome_1	21380089	T	C	4	4	8	GRMZM5G896834_T02	EXON: Exon_chromosome_1_21380059_21380157
chromosome_1	21380089	T	C	4	4	8	GRMZM5G896834_T03	EXON: Exon_chromosome_1_21380059_21380157			//Putative uncharacterized protein
chromosome_1	21380136	C	T	3	5	8	GRMZM5G896834_T01	EXON: Exon_chromosome_1_21380059_21380157			//LOC100280497//LOC100280497 (gpm667), mRNA//LOC100280497 //Putative uncharacterized protein //Retinoblastoma-binding protein-like
chromosome_1	21380136	C	T	3	5	8	GRMZM5G896834_T02	EXON: Exon_chromosome_1_21380059_21380157
chromosome_1	21380136	C	T	3	5	8	GRMZM5G896834_T03	EXON: Exon_chromosome_1_21380059_21380157			//Putative uncharacterized protein
chromosome_1	21445073	C	T	1	2	3	INTERGENIC
chromosome_1	21607361	C	T	40	14	54	GRMZM2G703514_T01	SYNONYMOUS_CODING	ccG/ccA	P/P	//DNA binding//transcription factor activity//regulation of transcription, DNA-dependent
chromosome_1	21607361	C	T	40	14	54	GRMZM2G703514_T02	SYNONYMOUS_CODING	ccG/ccA	P/P	//DNA binding//transcription factor activity//regulation of transcription, DNA-dependent
chromosome_1	21607369	C	T	41	15	56	GRMZM2G703514_T01	NON_SYNONYMOUS_CODING	Gcg/Acg	A/T	//DNA binding//transcription factor activity//regulation of transcription, DNA-dependent
chromosome_1	21607369	C	T	41	15	56	GRMZM2G703514_T02	NON_SYNONYMOUS_CODING	Gcg/Acg	A/T	//DNA binding//transcription factor activity//regulation of transcription, DNA-dependent
chromosome_1	21909117	A	G	1	3	4	INTERGENIC
chromosome_1	23241655	A	G	19	6	25	GRMZM2G005624_T01	NON_SYNONYMOUS_CODING	Agg/Ggg	R/G	//LOC100274482//transcription factor activity//nucleus//regulation of transcription, DNA-dependent//transcription regulator activity//sequence-specific DNA binding//LOC100274482 (umc2204), mRNA//hypothetical protein LOC100274482 //Putative uncharacterized protein //DNA binding protein
chromosome_1	23241666	C	G	20	7	27	GRMZM2G005624_T01	SYNONYMOUS_CODING	cgC/cgG	R/R	//LOC100274482//transcription factor activity//nucleus//regulation of transcription, DNA-dependent//transcription regulator activity//sequence-specific DNA binding//LOC100274482 (umc2204), mRNA//hypothetical protein LOC100274482 //Putative uncharacterized protein //DNA binding protein
chromosome_1	23245484	T	C	52	13	65	GRMZM2G005435_T01	UTR_3_PRIME: 113 bases from CDS
chromosome_1	23245484	T	C	52	13	65	GRMZM2G005435_T02	INTRON			//hypothetical protein LOC100193170//hypothetical protein LOC100272295//hypothetical protein LOC100193170 (LOC100193170), mRNA//hypothetical protein LOC100272295 (LOC100272295), mRNA//hypothetical protein LOC100193170 //hypothetical protein LOC100272295 //Hypothetical protein LOC100272295//Putative uncharacterized protein
chromosome_1	23245566	A	G	70	23	93	GRMZM2G005435_T01	UTR_3_PRIME: 31 bases from CDS
chromosome_1	23245566	A	G	70	23	93	GRMZM2G005435_T02	INTRON			//hypothetical protein LOC100193170//hypothetical protein LOC100272295//hypothetical protein LOC100193170 (LOC100193170), mRNA//hypothetical protein LOC100272295 (LOC100272295), mRNA//hypothetical protein LOC100193170 //hypothetical protein LOC100272295 //Hypothetical protein LOC100272295//Putative uncharacterized protein
chromosome_1	23245627	A	G	74	39	113	GRMZM2G005435_T01	SYNONYMOUS_CODING	aaT/aaC	N/N
chromosome_1	23245627	A	G	74	39	113	GRMZM2G005435_T02	SYNONYMOUS_CODING	aaT/aaC	N/N	//hypothetical protein LOC100193170//hypothetical protein LOC100272295//hypothetical protein LOC100193170 (LOC100193170), mRNA//hypothetical protein LOC100272295 (LOC100272295), mRNA//hypothetical protein LOC100193170 //hypothetical protein LOC100272295 //Hypothetical protein LOC100272295//Putative uncharacterized protein
chromosome_1	23245720	G	T	59	51	110	GRMZM2G005435_T01	SYNONYMOUS_CODING	ggC/ggA	G/G
chromosome_1	23245720	G	T	59	51	110	GRMZM2G005435_T02	SYNONYMOUS_CODING	ggC/ggA	G/G	//hypothetical protein LOC100193170//hypothetical protein LOC100272295//hypothetical protein LOC100193170 (LOC100193170), mRNA//hypothetical protein LOC100272295 (LOC100272295), mRNA//hypothetical protein LOC100193170 //hypothetical protein LOC100272295 //Hypothetical protein LOC100272295//Putative uncharacterized protein
chromosome_1	23245735	T	C	52	34	86	GRMZM2G005435_T01	SYNONYMOUS_CODING	tcA/tcG	S/S
chromosome_1	23245735	T	C	52	34	86	GRMZM2G005435_T02	SYNONYMOUS_CODING	tcA/tcG	S/S	//hypothetical protein LOC100193170//hypothetical protein LOC100272295//hypothetical protein LOC100193170 (LOC100193170), mRNA//hypothetical protein LOC100272295 (LOC100272295), mRNA//hypothetical protein LOC100193170 //hypothetical protein LOC100272295 //Hypothetical protein LOC100272295//Putative uncharacterized protein
chromosome_1	23245768	T	C	46	30	76	GRMZM2G005435_T01	SYNONYMOUS_CODING	ccA/ccG	P/P
chromosome_1	23245768	T	C	46	30	76	GRMZM2G005435_T02	SYNONYMOUS_CODING	ccA/ccG	P/P	//hypothetical protein LOC100193170//hypothetical protein LOC100272295//hypothetical protein LOC100193170 (LOC100193170), mRNA//hypothetical protein LOC100272295 (LOC100272295), mRNA//hypothetical protein LOC100193170 //hypothetical protein LOC100272295 //Hypothetical protein LOC100272295//Putative uncharacterized protein
chromosome_1	23245771	A	G	47	29	76	GRMZM2G005435_T01	SYNONYMOUS_CODING	gaT/gaC	D/D
chromosome_1	23245771	A	G	47	29	76	GRMZM2G005435_T02	SYNONYMOUS_CODING	gaT/gaC	D/D	//hypothetical protein LOC100193170//hypothetical protein LOC100272295//hypothetical protein LOC100193170 (LOC100193170), mRNA//hypothetical protein LOC100272295 (LOC100272295), mRNA//hypothetical protein LOC100193170 //hypothetical protein LOC100272295 //Hypothetical protein LOC100272295//Putative uncharacterized protein
chromosome_1	23245783	T	C	47	24	71	GRMZM2G005435_T01	SYNONYMOUS_CODING	acA/acG	T/T
chromosome_1	23245783	T	C	47	24	71	GRMZM2G005435_T02	SYNONYMOUS_CODING	acA/acG	T/T	//hypothetical protein LOC100193170//hypothetical protein LOC100272295//hypothetical protein LOC100193170 (LOC100193170), mRNA//hypothetical protein LOC100272295 (LOC100272295), mRNA//hypothetical protein LOC100193170 //hypothetical protein LOC100272295 //Hypothetical protein LOC100272295//Putative uncharacterized protein
chromosome_1	23245798	T	C	39	24	63	GRMZM2G005435_T01	SYNONYMOUS_CODING	tcA/tcG	S/S
chromosome_1	23245798	T	C	39	24	63	GRMZM2G005435_T02	SYNONYMOUS_CODING	tcA/tcG	S/S	//hypothetical protein LOC100193170//hypothetical protein LOC100272295//hypothetical protein LOC100193170 (LOC100193170), mRNA//hypothetical protein LOC100272295 (LOC100272295), mRNA//hypothetical protein LOC100193170 //hypothetical protein LOC100272295 //Hypothetical protein LOC100272295//Putative uncharacterized protein
chromosome_1	23245810	T	C	29	28	57	GRMZM2G005435_T01	SYNONYMOUS_CODING	agA/agG	R/R
chromosome_1	23245810	T	C	29	28	57	GRMZM2G005435_T02	SYNONYMOUS_CODING	agA/agG	R/R	//hypothetical protein LOC100193170//hypothetical protein LOC100272295//hypothetical protein LOC100193170 (LOC100193170), mRNA//hypothetical protein LOC100272295 (LOC100272295), mRNA//hypothetical protein LOC100193170 //hypothetical protein LOC100272295 //Hypothetical protein LOC100272295//Putative uncharacterized protein
chromosome_1	23245861	A	G	20	28	48	GRMZM2G005435_T01	SYNONYMOUS_CODING	ttT/ttC	F/F
chromosome_1	23245861	A	G	20	28	48	GRMZM2G005435_T02	SYNONYMOUS_CODING	ttT/ttC	F/F	//hypothetical protein LOC100193170//hypothetical protein LOC100272295//hypothetical protein LOC100193170 (LOC100193170), mRNA//hypothetical protein LOC100272295 (LOC100272295), mRNA//hypothetical protein LOC100193170 //hypothetical protein LOC100272295 //Hypothetical protein LOC100272295//Putative uncharacterized protein
chromosome_1	23245942	G	C	12	8	20	GRMZM2G005435_T01	INTRON
chromosome_1	23245942	G	C	12	8	20	GRMZM2G005435_T02	INTRON			//hypothetical protein LOC100193170//hypothetical protein LOC100272295//hypothetical protein LOC100193170 (LOC100193170), mRNA//hypothetical protein LOC100272295 (LOC100272295), mRNA//hypothetical protein LOC100193170 //hypothetical protein LOC100272295 //Hypothetical protein LOC100272295//Putative uncharacterized protein
chromosome_1	23245946	T	A	12	9	21	GRMZM2G005435_T01	INTRON
chromosome_1	23245946	T	A	12	9	21	GRMZM2G005435_T02	INTRON			//hypothetical protein LOC100193170//hypothetical protein LOC100272295//hypothetical protein LOC100193170 (LOC100193170), mRNA//hypothetical protein LOC100272295 (LOC100272295), mRNA//hypothetical protein LOC100193170 //hypothetical protein LOC100272295 //Hypothetical protein LOC100272295//Putative uncharacterized protein
chromosome_1	23245970	A	G	4	9	13	GRMZM2G005435_T01	INTRON
chromosome_1	23245970	A	G	4	9	13	GRMZM2G005435_T02	INTRON			//hypothetical protein LOC100193170//hypothetical protein LOC100272295//hypothetical protein LOC100193170 (LOC100193170), mRNA//hypothetical protein LOC100272295 (LOC100272295), mRNA//hypothetical protein LOC100193170 //hypothetical protein LOC100272295 //Hypothetical protein LOC100272295//Putative uncharacterized protein
chromosome_1	23245973	A	C	4	9	13	GRMZM2G005435_T01	INTRON
chromosome_1	23245973	A	C	4	9	13	GRMZM2G005435_T02	INTRON			//hypothetical protein LOC100193170//hypothetical protein LOC100272295//hypothetical protein LOC100193170 (LOC100193170), mRNA//hypothetical protein LOC100272295 (LOC100272295), mRNA//hypothetical protein LOC100193170 //hypothetical protein LOC100272295 //Hypothetical protein LOC100272295//Putative uncharacterized protein
chromosome_1	23248567	C	G	16	5	21	GRMZM2G005435_T01	INTRON
chromosome_1	23248567	C	G	16	5	21	GRMZM2G005435_T01	SPLICE_SITE_REGION
chromosome_1	23248567	C	G	16	5	21	GRMZM2G005435_T02	INTRON			//hypothetical protein LOC100193170//hypothetical protein LOC100272295//hypothetical protein LOC100193170 (LOC100193170), mRNA//hypothetical protein LOC100272295 (LOC100272295), mRNA//hypothetical protein LOC100193170 //hypothetical protein LOC100272295 //Hypothetical protein LOC100272295//Putative uncharacterized protein
chromosome_1	23248567	C	G	16	5	21	GRMZM2G005435_T02	SPLICE_SITE_REGION			//hypothetical protein LOC100193170//hypothetical protein LOC100272295//hypothetical protein LOC100193170 (LOC100193170), mRNA//hypothetical protein LOC100272295 (LOC100272295), mRNA//hypothetical protein LOC100193170 //hypothetical protein LOC100272295 //Hypothetical protein LOC100272295//Putative uncharacterized protein
chromosome_1	23248572	T	C	15	6	21	GRMZM2G005435_T01	INTRON
chromosome_1	23248572	T	C	15	6	21	GRMZM2G005435_T02	INTRON			//hypothetical protein LOC100193170//hypothetical protein LOC100272295//hypothetical protein LOC100193170 (LOC100193170), mRNA//hypothetical protein LOC100272295 (LOC100272295), mRNA//hypothetical protein LOC100193170 //hypothetical protein LOC100272295 //Hypothetical protein LOC100272295//Putative uncharacterized protein
chromosome_1	23248581	A	G	11	11	22	GRMZM2G005435_T01	INTRON
chromosome_1	23248581	A	G	11	11	22	GRMZM2G005435_T02	INTRON			//hypothetical protein LOC100193170//hypothetical protein LOC100272295//hypothetical protein LOC100193170 (LOC100193170), mRNA//hypothetical protein LOC100272295 (LOC100272295), mRNA//hypothetical protein LOC100193170 //hypothetical protein LOC100272295 //Hypothetical protein LOC100272295//Putative uncharacterized protein
chromosome_1	23248585	A	C	12	11	23	GRMZM2G005435_T01	INTRON
chromosome_1	23248585	A	C	12	11	23	GRMZM2G005435_T02	INTRON			//hypothetical protein LOC100193170//hypothetical protein LOC100272295//hypothetical protein LOC100193170 (LOC100193170), mRNA//hypothetical protein LOC100272295 (LOC100272295), mRNA//hypothetical protein LOC100193170 //hypothetical protein LOC100272295 //Hypothetical protein LOC100272295//Putative uncharacterized protein
chromosome_1	23248610	T	C	8	13	21	GRMZM2G005435_T01	INTRON
chromosome_1	23248610	T	C	8	13	21	GRMZM2G005435_T02	INTRON			//hypothetical protein LOC100193170//hypothetical protein LOC100272295//hypothetical protein LOC100193170 (LOC100193170), mRNA//hypothetical protein LOC100272295 (LOC100272295), mRNA//hypothetical protein LOC100193170 //hypothetical protein LOC100272295 //Hypothetical protein LOC100272295//Putative uncharacterized protein
chromosome_1	23248672	A	T	5	5	10	GRMZM2G005435_T01	INTRON
chromosome_1	23248672	A	T	5	5	10	GRMZM2G005435_T02	INTRON			//hypothetical protein LOC100193170//hypothetical protein LOC100272295//hypothetical protein LOC100193170 (LOC100193170), mRNA//hypothetical protein LOC100272295 (LOC100272295), mRNA//hypothetical protein LOC100193170 //hypothetical protein LOC100272295 //Hypothetical protein LOC100272295//Putative uncharacterized protein
chromosome_1	23248690	T	C	2	3	5	GRMZM2G005435_T01	INTRON
chromosome_1	23248690	T	C	2	3	5	GRMZM2G005435_T02	INTRON			//hypothetical protein LOC100193170//hypothetical protein LOC100272295//hypothetical protein LOC100193170 (LOC100193170), mRNA//hypothetical protein LOC100272295 (LOC100272295), mRNA//hypothetical protein LOC100193170 //hypothetical protein LOC100272295 //Hypothetical protein LOC100272295//Putative uncharacterized protein
chromosome_1	23248693	T	C	2	3	5	GRMZM2G005435_T01	INTRON
chromosome_1	23248693	T	C	2	3	5	GRMZM2G005435_T02	INTRON			//hypothetical protein LOC100193170//hypothetical protein LOC100272295//hypothetical protein LOC100193170 (LOC100193170), mRNA//hypothetical protein LOC100272295 (LOC100272295), mRNA//hypothetical protein LOC100193170 //hypothetical protein LOC100272295 //Hypothetical protein LOC100272295//Putative uncharacterized protein
chromosome_1	23248698	C	T	2	3	5	GRMZM2G005435_T01	INTRON
chromosome_1	23248698	C	T	2	3	5	GRMZM2G005435_T02	INTRON			//hypothetical protein LOC100193170//hypothetical protein LOC100272295//hypothetical protein LOC100193170 (LOC100193170), mRNA//hypothetical protein LOC100272295 (LOC100272295), mRNA//hypothetical protein LOC100193170 //hypothetical protein LOC100272295 //Hypothetical protein LOC100272295//Putative uncharacterized protein
chromosome_1	23252568	C	T	64	21	85	GRMZM2G304818_T01	SYNONYMOUS_CODING	taC/taT	Y/Y
chromosome_1	23252669	T	C	25	10	35	GRMZM2G304818_T01	INTRON
chromosome_1	23253518	G	A	8	6	14	GRMZM2G304818_T01	SYNONYMOUS_CODING	tcG/tcA	S/S
chromosome_1	23253541	T	C	11	7	18	GRMZM2G304818_T01	NON_SYNONYMOUS_CODING	gTg/gCg	V/A
chromosome_1	23253663	T	C	20	10	30	GRMZM2G304818_T01	STOP_LOST	Tga/Cga	*/R
chromosome_1	23253708	G	T	20	13	33	INTERGENIC
chromosome_1	23253742	T	C	17	7	24	INTERGENIC
chromosome_1	23534984	A	G	4	4	8	INTERGENIC
chromosome_1	23535008	T	A	4	4	8	INTERGENIC
chromosome_1	23535025	C	T	2	4	6	INTERGENIC
chromosome_1	23535028	C	T	3	4	7	INTERGENIC
chromosome_1	23580327	T	A	33	9	42	INTERGENIC
chromosome_1	23580335	T	C	33	10	43	INTERGENIC
chromosome_1	23580373	G	A	25	12	37	INTERGENIC
chromosome_1	23580391	A	C	22	12	34	INTERGENIC
chromosome_1	23580446	A	G	20	8	28	INTERGENIC
chromosome_1	23580448	A	C	20	8	28	INTERGENIC
chromosome_1	23580515	C	T	18	17	35	INTERGENIC
chromosome_1	23580518	C	T	19	18	37	INTERGENIC
chromosome_1	23580585	C	T	15	17	32	INTERGENIC
chromosome_1	23580619	A	G	21	10	31	INTERGENIC
chromosome_1	23580656	T	C	15	13	28	INTERGENIC
chromosome_1	23580665	A	G	15	11	26	INTERGENIC
chromosome_1	23580709	C	T	12	13	25	INTERGENIC
chromosome_1	23580716	A	G	17	12	29	INTERGENIC
chromosome_1	23580733	C	T	20	12	32	INTERGENIC
chromosome_1	23580745	G	A	23	12	35	INTERGENIC
chromosome_1	23580758	G	A	27	14	41	INTERGENIC
chromosome_1	23580952	T	C	26	10	36	INTERGENIC
chromosome_1	23580956	A	G	25	10	35	INTERGENIC
chromosome_1	23580972	G	A	28	10	38	INTERGENIC
chromosome_1	23580976	C	T	27	11	38	INTERGENIC
chromosome_1	23581861	G	C	9	10	19	INTERGENIC
chromosome_1	23581875	T	C	13	11	24	INTERGENIC
chromosome_1	23582055	G	T	14	6	20	INTERGENIC
chromosome_1	23582634	C	A	18	25	43	INTERGENIC
chromosome_1	23582702	C	T	21	25	46	AC205725.3_FGT010	NON_SYNONYMOUS_CODING	cCg/cTg	P/L
chromosome_1	23582708	C	T	21	25	46	AC205725.3_FGT010	NON_SYNONYMOUS_CODING	gCc/gTc	A/V
chromosome_1	23582764	A	G	30	28	58	AC205725.3_FGT010	NON_SYNONYMOUS_CODING	Atc/Gtc	I/V
chromosome_1	23582964	C	T	26	7	33	AC205725.3_FGT010	INTRON
chromosome_1	24073053	G	A	1	3	4	INTERGENIC
chromosome_1	24645157	T	C	2	3	5	INTERGENIC
chromosome_1	24800315	C	A	74	18	92	GRMZM2G071292_T01	NON_SYNONYMOUS_CODING	Ctg/Atg	L/M
chromosome_1	25170866	T	C	5	3	8	GRMZM2G376074_T01	UTR_5_PRIME: 340 bases from TSS			//ubiquitin thiolesterase activity//ubiquitin-dependent protein catabolic process//Transcribed locus//TSA: Zea mays contig17814, mRNA sequence//TSA: Zea mays contig39116, mRNA sequence
chromosome_1	25170866	T	C	5	3	8	GRMZM2G376074_T02	UTR_5_PRIME: 340 bases from TSS			//ubiquitin thiolesterase activity//ubiquitin-dependent protein catabolic process//TSA: Zea mays contig17814, mRNA sequence//TSA: Zea mays contig39116, mRNA sequence
chromosome_1	25170866	T	C	5	3	8	GRMZM2G376074_T03	UTR_5_PRIME: 340 bases from TSS			//hypothetical protein LOC100216580//ubiquitin thiolesterase activity//ubiquitin-dependent protein catabolic process//hypothetical protein LOC100216580 (LOC100216580), mRNA//hypothetical protein LOC100216580 //Hypothetical protein LOC100216580//Putative uncharacterized protein
chromosome_1	25390137	A	G	20	13	33	GRMZM2G523621_T01	UTR_5_PRIME: 86 bases from TSS
chromosome_1	25390150	G	T	24	8	32	GRMZM2G523621_T01	UTR_5_PRIME: 99 bases from TSS
chromosome_1	25734172	G	A	6	6	12	INTERGENIC
chromosome_1	25734214	C	T	6	5	11	INTERGENIC
chromosome_1	25734268	G	A	6	4	10	INTERGENIC
chromosome_1	25734285	C	A	4	4	8	INTERGENIC
chromosome_1	25879809	C	T	5	2	7	GRMZM2G395121_T01	INTRON			//hypothetical protein LOC100383905//hypothetical protein LOC100383905 (LOC100383905), mRNA//hypothetical protein LOC100383905 //Putative uncharacterized protein
chromosome_1	26463781	A	G	0	3	3	INTERGENIC
chromosome_1	27882192	G	A	9	6	15	INTERGENIC
chromosome_1	27882298	T	C	31	35	66	INTERGENIC
chromosome_1	27882400	C	T	34	44	78	INTERGENIC
chromosome_1	27882454	A	G	48	53	101	INTERGENIC
chromosome_1	27882570	A	G	47	81	128	INTERGENIC
chromosome_1	27882777	C	G	30	39	69	INTERGENIC
chromosome_1	27882855	T	A	13	12	25	INTERGENIC
chromosome_1	28077931	G	T	72	31	103	GRMZM2G128613_T01	INTRON			//hypothetical protein LOC100381815//binding//hypothetical protein LOC100381815 (LOC100381815), mRNA//hypothetical protein LOC100381815 //Hypothetical protein LOC100381815//Putative uncharacterized protein
chromosome_1	28212311	C	T	2	3	5	GRMZM2G100242_T01	INTRON			//TSA: Zea mays contig32082, mRNA sequence//TSA: Zea mays contig09017, mRNA sequence
chromosome_1	28212311	C	T	2	3	5	GRMZM2G100242_T02	INTRON			//TSA: Zea mays contig32082, mRNA sequence//Transcribed locus, moderately similar to NP_001057468.1 Os06g0305200 [Oryza sativa Japonica Group]//TSA: Zea mays contig09017, mRNA sequence
chromosome_1	28212311	C	T	2	3	5	GRMZM2G100242_T03	INTRON			//Transcribed locus
chromosome_1	28379627	C	T	5	3	8	INTERGENIC
chromosome_1	28379704	C	T	6	5	11	INTERGENIC
chromosome_1	28379717	G	A	4	6	10	INTERGENIC
chromosome_1	28610484	T	G	11	6	17	GRMZM2G344388_T01	NON_SYNONYMOUS_CODING	Acc/Ccc	T/P	//hypothetical protein LOC100272290//protein kinase activity//protein serine/threonine kinase activity//ATP binding//protein amino acid phosphorylation//hypothetical protein LOC100272290 (LOC100272290), mRNA//hypothetical protein LOC100272290 //TSA: Zea mays contig00768, mRNA sequence//Hypothetical protein LOC100272290//Putative uncharacterized protein
chromosome_1	28610484	T	G	11	6	17	GRMZM2G344388_T02	NON_SYNONYMOUS_CODING	cAc/cCc	H/P	//alpha2-adrenergic receptor activity//G-protein coupled receptor protein signaling pathway//integral to membrane
chromosome_1	29743152	G	A	6	9	15	GRMZM2G088843_T01	EXON: Exon_chromosome_1_29742255_29743471			//LOC100283999//Putative uncharacterized protein
chromosome_1	29743152	G	A	6	9	15	GRMZM2G088843_T02	UTR_3_PRIME: 754 bases from CDS
chromosome_1	29743159	C	A	6	9	15	GRMZM2G088843_T01	EXON: Exon_chromosome_1_29742255_29743471			//LOC100283999//Putative uncharacterized protein
chromosome_1	29743159	C	A	6	9	15	GRMZM2G088843_T02	UTR_3_PRIME: 761 bases from CDS
chromosome_1	29743170	A	G	8	7	15	GRMZM2G088843_T01	EXON: Exon_chromosome_1_29742255_29743471			//LOC100283999//Putative uncharacterized protein
chromosome_1	29743170	A	G	8	7	15	GRMZM2G088843_T02	UTR_3_PRIME: 772 bases from CDS
chromosome_1	29743199	T	C	7	3	10	GRMZM2G088843_T01	EXON: Exon_chromosome_1_29742255_29743471			//LOC100283999//Putative uncharacterized protein
chromosome_1	29743199	T	C	7	3	10	GRMZM2G088843_T02	UTR_3_PRIME: 801 bases from CDS
chromosome_1	29743257	T	C	7	3	10	GRMZM2G088843_T01	EXON: Exon_chromosome_1_29742255_29743471			//LOC100283999//Putative uncharacterized protein
chromosome_1	29743257	T	C	7	3	10	GRMZM2G088843_T02	UTR_3_PRIME: 859 bases from CDS
chromosome_1	30043117	A	G	24	13	37	INTERGENIC
chromosome_1	30043134	C	T	19	9	28	INTERGENIC
chromosome_1	30043142	C	T	17	8	25	INTERGENIC
chromosome_1	30043255	C	T	2	4	6	INTERGENIC
chromosome_1	30775127	T	C	1	3	4	INTERGENIC
chromosome_1	30789124	T	C	34	19	53	GRMZM5G844419_T01	EXON: Exon_chromosome_1_30788883_30789149
chromosome_1	30789781	C	T	2	6	8	GRMZM5G844419_T01	EXON: Exon_chromosome_1_30789762_30789914
chromosome_1	30789795	A	G	4	6	10	GRMZM5G844419_T01	EXON: Exon_chromosome_1_30789762_30789914
chromosome_1	31284956	G	A	14	10	24	INTERGENIC
chromosome_1	31284966	G	A	14	10	24	INTERGENIC
chromosome_1	31292255	A	G	13	10	23	INTERGENIC
chromosome_1	32160565	C	G	9	4	13	GRMZM2G157177_T01	INTRON			//hypothetical protein LOC100216655//transcription factor HBP-1a//DNA binding//transcription factor activity//nucleus//transcription, DNA-dependent//regulation of transcription, DNA-dependent//sequence-specific DNA binding//regulation of transcription//protein dimerization activity//hypothetical protein LOC100216655 (LOC100216655), mRNA//transcription factor HBP-1a (LOC100284069), mRNA//hypotheti…
chromosome_1	32160565	C	G	9	4	13	GRMZM2G157177_T02	INTRON			//hypothetical protein LOC100216655//transcription factor HBP-1a//DNA binding//transcription factor activity//nucleus//transcription, DNA-dependent//regulation of transcription, DNA-dependent//sequence-specific DNA binding//regulation of transcription//protein dimerization activity//transcription factor HBP-1a (LOC100284069), mRNA//hypothetical protein LOC100216655 //transcription factor HBP-1a /…
chromosome_1	32902368	A	T	3	3	6	INTERGENIC
chromosome_1	34765773	C	T	1	3	4	INTERGENIC
chromosome_1	34965694	A	G	10	5	15	INTERGENIC
chromosome_1	34965716	T	C	6	5	11	INTERGENIC
chromosome_1	34965764	G	T	2	5	7	INTERGENIC
chromosome_1	34965779	G	A	4	5	9	INTERGENIC
chromosome_1	34965808	G	A	7	5	12	INTERGENIC
chromosome_1	35731734	T	G	0	17	17	INTERGENIC
chromosome_1	35763711	C	T	14	16	30	GRMZM2G001814_T01	INTRON			//calcium ion binding
chromosome_1	35763793	C	G	14	13	27	GRMZM2G001814_T01	NON_SYNONYMOUS_CODING	ttG/ttC	L/F	//calcium ion binding
chromosome_1	35993699	A	G	4	3	7	INTERGENIC
chromosome_1	35993945	A	G	2	4	6	INTERGENIC
chromosome_1	35994021	T	C	3	3	6	INTERGENIC
chromosome_1	37588685	A	G	17	23	40	INTERGENIC
chromosome_1	37588691	C	T	20	23	43	INTERGENIC
chromosome_1	37588695	A	G	21	22	43	INTERGENIC
chromosome_1	37588887	C	A	14	14	28	INTERGENIC
chromosome_1	37589109	A	G	4	4	8	INTERGENIC
chromosome_1	38267084	A	G	0	3	3	INTERGENIC
chromosome_1	38443621	C	T	19	10	29	INTERGENIC
chromosome_1	38443769	T	G	29	29	58	GRMZM2G079112_T01	UTR_5_PRIME: 55 bases from TSS			//hypothetical protein LOC100383088//hypothetical protein LOC100383088 (LOC100383088), mRNA//hypothetical protein LOC100383088 //TSA: Zea mays contig06020, mRNA sequence//Hypothetical protein LOC100383088//Putative uncharacterized protein
chromosome_1	38443790	G	C	36	34	70	GRMZM2G079112_T01	START_GAINED: CTG			//hypothetical protein LOC100383088//hypothetical protein LOC100383088 (LOC100383088), mRNA//hypothetical protein LOC100383088 //TSA: Zea mays contig06020, mRNA sequence//Hypothetical protein LOC100383088//Putative uncharacterized protein
chromosome_1	38443790	G	C	36	34	70	GRMZM2G079112_T01	UTR_5_PRIME: 34 bases from TSS			//hypothetical protein LOC100383088//hypothetical protein LOC100383088 (LOC100383088), mRNA//hypothetical protein LOC100383088 //TSA: Zea mays contig06020, mRNA sequence//Hypothetical protein LOC100383088//Putative uncharacterized protein
chromosome_1	38443800	C	T	36	41	77	GRMZM2G079112_T01	UTR_5_PRIME: 24 bases from TSS			//hypothetical protein LOC100383088//hypothetical protein LOC100383088 (LOC100383088), mRNA//hypothetical protein LOC100383088 //TSA: Zea mays contig06020, mRNA sequence//Hypothetical protein LOC100383088//Putative uncharacterized protein
chromosome_1	38443961	C	A	55	99	154	GRMZM2G079112_T01	SYNONYMOUS_CODING	cgC/cgA	R/R	//hypothetical protein LOC100383088//hypothetical protein LOC100383088 (LOC100383088), mRNA//hypothetical protein LOC100383088 //TSA: Zea mays contig06020, mRNA sequence//Hypothetical protein LOC100383088//Putative uncharacterized protein
chromosome_1	38444006	G	C	47	91	138	GRMZM2G079112_T01	SYNONYMOUS_CODING	gtG/gtC	V/V	//hypothetical protein LOC100383088//hypothetical protein LOC100383088 (LOC100383088), mRNA//hypothetical protein LOC100383088 //TSA: Zea mays contig06020, mRNA sequence//Hypothetical protein LOC100383088//Putative uncharacterized protein
chromosome_1	38444081	A	G	37	70	107	GRMZM2G079112_T01	SYNONYMOUS_CODING	gcA/gcG	A/A	//hypothetical protein LOC100383088//hypothetical protein LOC100383088 (LOC100383088), mRNA//hypothetical protein LOC100383088 //TSA: Zea mays contig06020, mRNA sequence//Hypothetical protein LOC100383088//Putative uncharacterized protein
chromosome_1	38444094	G	T	43	72	115	GRMZM2G079112_T01	NON_SYNONYMOUS_CODING	Gcc/Tcc	A/S	//hypothetical protein LOC100383088//hypothetical protein LOC100383088 (LOC100383088), mRNA//hypothetical protein LOC100383088 //TSA: Zea mays contig06020, mRNA sequence//Hypothetical protein LOC100383088//Putative uncharacterized protein
chromosome_1	38444141	G	T	50	51	101	GRMZM2G079112_T01	SYNONYMOUS_CODING	ccG/ccT	P/P	//hypothetical protein LOC100383088//hypothetical protein LOC100383088 (LOC100383088), mRNA//hypothetical protein LOC100383088 //TSA: Zea mays contig06020, mRNA sequence//Hypothetical protein LOC100383088//Putative uncharacterized protein
chromosome_1	38444147	T	C	50	46	96	GRMZM2G079112_T01	SYNONYMOUS_CODING	atT/atC	I/I	//hypothetical protein LOC100383088//hypothetical protein LOC100383088 (LOC100383088), mRNA//hypothetical protein LOC100383088 //TSA: Zea mays contig06020, mRNA sequence//Hypothetical protein LOC100383088//Putative uncharacterized protein
chromosome_1	38444165	T	C	52	37	89	GRMZM2G079112_T01	SYNONYMOUS_CODING	acT/acC	T/T	//hypothetical protein LOC100383088//hypothetical protein LOC100383088 (LOC100383088), mRNA//hypothetical protein LOC100383088 //TSA: Zea mays contig06020, mRNA sequence//Hypothetical protein LOC100383088//Putative uncharacterized protein
chromosome_1	38444173	C	T	50	38	88	GRMZM2G079112_T01	NON_SYNONYMOUS_CODING	tCc/tTc	S/F	//hypothetical protein LOC100383088//hypothetical protein LOC100383088 (LOC100383088), mRNA//hypothetical protein LOC100383088 //TSA: Zea mays contig06020, mRNA sequence//Hypothetical protein LOC100383088//Putative uncharacterized protein
chromosome_1	38444213	T	C	40	33	73	GRMZM2G079112_T01	SYNONYMOUS_CODING	aaT/aaC	N/N	//hypothetical protein LOC100383088//hypothetical protein LOC100383088 (LOC100383088), mRNA//hypothetical protein LOC100383088 //TSA: Zea mays contig06020, mRNA sequence//Hypothetical protein LOC100383088//Putative uncharacterized protein
chromosome_1	38444216	C	A	40	28	68	GRMZM2G079112_T01	NON_SYNONYMOUS_CODING	gaC/gaA	D/E	//hypothetical protein LOC100383088//hypothetical protein LOC100383088 (LOC100383088), mRNA//hypothetical protein LOC100383088 //TSA: Zea mays contig06020, mRNA sequence//Hypothetical protein LOC100383088//Putative uncharacterized protein
chromosome_1	38444219	C	T	40	28	68	GRMZM2G079112_T01	SYNONYMOUS_CODING	gaC/gaT	D/D	//hypothetical protein LOC100383088//hypothetical protein LOC100383088 (LOC100383088), mRNA//hypothetical protein LOC100383088 //TSA: Zea mays contig06020, mRNA sequence//Hypothetical protein LOC100383088//Putative uncharacterized protein
chromosome_1	38444243	A	G	32	27	59	GRMZM2G079112_T01	SYNONYMOUS_CODING	aaA/aaG	K/K	//hypothetical protein LOC100383088//hypothetical protein LOC100383088 (LOC100383088), mRNA//hypothetical protein LOC100383088 //TSA: Zea mays contig06020, mRNA sequence//Hypothetical protein LOC100383088//Putative uncharacterized protein
chromosome_1	38444246	C	G	32	27	59	GRMZM2G079112_T01	SYNONYMOUS_CODING	gcC/gcG	A/A	//hypothetical protein LOC100383088//hypothetical protein LOC100383088 (LOC100383088), mRNA//hypothetical protein LOC100383088 //TSA: Zea mays contig06020, mRNA sequence//Hypothetical protein LOC100383088//Putative uncharacterized protein
chromosome_1	38444249	T	C	31	27	58	GRMZM2G079112_T01	SYNONYMOUS_CODING	caT/caC	H/H	//hypothetical protein LOC100383088//hypothetical protein LOC100383088 (LOC100383088), mRNA//hypothetical protein LOC100383088 //TSA: Zea mays contig06020, mRNA sequence//Hypothetical protein LOC100383088//Putative uncharacterized protein
chromosome_1	38444282	A	C	27	20	47	GRMZM2G079112_T01	SYNONYMOUS_CODING	tcA/tcC	S/S	//hypothetical protein LOC100383088//hypothetical protein LOC100383088 (LOC100383088), mRNA//hypothetical protein LOC100383088 //TSA: Zea mays contig06020, mRNA sequence//Hypothetical protein LOC100383088//Putative uncharacterized protein
chromosome_1	38444294	G	T	25	22	47	GRMZM2G079112_T01	SYNONYMOUS_CODING	acG/acT	T/T	//hypothetical protein LOC100383088//hypothetical protein LOC100383088 (LOC100383088), mRNA//hypothetical protein LOC100383088 //TSA: Zea mays contig06020, mRNA sequence//Hypothetical protein LOC100383088//Putative uncharacterized protein
chromosome_1	38444310	A	G	23	16	39	GRMZM2G079112_T01	NON_SYNONYMOUS_CODING	Atc/Gtc	I/V	//hypothetical protein LOC100383088//hypothetical protein LOC100383088 (LOC100383088), mRNA//hypothetical protein LOC100383088 //TSA: Zea mays contig06020, mRNA sequence//Hypothetical protein LOC100383088//Putative uncharacterized protein
chromosome_1	38444318	C	T	19	15	34	GRMZM2G079112_T01	SYNONYMOUS_CODING	cgC/cgT	R/R	//hypothetical protein LOC100383088//hypothetical protein LOC100383088 (LOC100383088), mRNA//hypothetical protein LOC100383088 //TSA: Zea mays contig06020, mRNA sequence//Hypothetical protein LOC100383088//Putative uncharacterized protein
chromosome_1	38444321	T	C	18	13	31	GRMZM2G079112_T01	SYNONYMOUS_CODING	tcT/tcC	S/S	//hypothetical protein LOC100383088//hypothetical protein LOC100383088 (LOC100383088), mRNA//hypothetical protein LOC100383088 //TSA: Zea mays contig06020, mRNA sequence//Hypothetical protein LOC100383088//Putative uncharacterized protein
chromosome_1	38444887	G	A	6	4	10	GRMZM2G079112_T01	INTRON			//hypothetical protein LOC100383088//hypothetical protein LOC100383088 (LOC100383088), mRNA//hypothetical protein LOC100383088 //TSA: Zea mays contig06020, mRNA sequence//Hypothetical protein LOC100383088//Putative uncharacterized protein
chromosome_1	38444903	T	G	4	6	10	GRMZM2G079112_T01	INTRON			//hypothetical protein LOC100383088//hypothetical protein LOC100383088 (LOC100383088), mRNA//hypothetical protein LOC100383088 //TSA: Zea mays contig06020, mRNA sequence//Hypothetical protein LOC100383088//Putative uncharacterized protein
chromosome_1	38444906	A	C	4	6	10	GRMZM2G079112_T01	INTRON			//hypothetical protein LOC100383088//hypothetical protein LOC100383088 (LOC100383088), mRNA//hypothetical protein LOC100383088 //TSA: Zea mays contig06020, mRNA sequence//Hypothetical protein LOC100383088//Putative uncharacterized protein
chromosome_1	38444922	G	C	6	5	11	GRMZM2G079112_T01	INTRON			//hypothetical protein LOC100383088//hypothetical protein LOC100383088 (LOC100383088), mRNA//hypothetical protein LOC100383088 //TSA: Zea mays contig06020, mRNA sequence//Hypothetical protein LOC100383088//Putative uncharacterized protein
chromosome_1	38444924	G	A	6	5	11	GRMZM2G079112_T01	INTRON			//hypothetical protein LOC100383088//hypothetical protein LOC100383088 (LOC100383088), mRNA//hypothetical protein LOC100383088 //TSA: Zea mays contig06020, mRNA sequence//Hypothetical protein LOC100383088//Putative uncharacterized protein
chromosome_1	38444934	T	C	7	7	14	GRMZM2G079112_T01	INTRON			//hypothetical protein LOC100383088//hypothetical protein LOC100383088 (LOC100383088), mRNA//hypothetical protein LOC100383088 //TSA: Zea mays contig06020, mRNA sequence//Hypothetical protein LOC100383088//Putative uncharacterized protein
chromosome_1	38444953	G	A	6	10	16	GRMZM2G079112_T01	INTRON			//hypothetical protein LOC100383088//hypothetical protein LOC100383088 (LOC100383088), mRNA//hypothetical protein LOC100383088 //TSA: Zea mays contig06020, mRNA sequence//Hypothetical protein LOC100383088//Putative uncharacterized protein
chromosome_1	38444956	T	G	6	9	15	GRMZM2G079112_T01	INTRON			//hypothetical protein LOC100383088//hypothetical protein LOC100383088 (LOC100383088), mRNA//hypothetical protein LOC100383088 //TSA: Zea mays contig06020, mRNA sequence//Hypothetical protein LOC100383088//Putative uncharacterized protein
chromosome_1	38444963	G	C	6	9	15	GRMZM2G079112_T01	INTRON			//hypothetical protein LOC100383088//hypothetical protein LOC100383088 (LOC100383088), mRNA//hypothetical protein LOC100383088 //TSA: Zea mays contig06020, mRNA sequence//Hypothetical protein LOC100383088//Putative uncharacterized protein
chromosome_1	38444968	T	C	6	8	14	GRMZM2G079112_T01	INTRON			//hypothetical protein LOC100383088//hypothetical protein LOC100383088 (LOC100383088), mRNA//hypothetical protein LOC100383088 //TSA: Zea mays contig06020, mRNA sequence//Hypothetical protein LOC100383088//Putative uncharacterized protein
chromosome_1	38444974	T	G	6	8	14	GRMZM2G079112_T01	INTRON			//hypothetical protein LOC100383088//hypothetical protein LOC100383088 (LOC100383088), mRNA//hypothetical protein LOC100383088 //TSA: Zea mays contig06020, mRNA sequence//Hypothetical protein LOC100383088//Putative uncharacterized protein
chromosome_1	38445042	A	G	18	31	49	GRMZM2G079112_T01	SYNONYMOUS_CODING	gaA/gaG	E/E	//hypothetical protein LOC100383088//hypothetical protein LOC100383088 (LOC100383088), mRNA//hypothetical protein LOC100383088 //TSA: Zea mays contig06020, mRNA sequence//Hypothetical protein LOC100383088//Putative uncharacterized protein
chromosome_1	38445135	T	C	28	39	67	GRMZM2G079112_T01	SYNONYMOUS_CODING	ctT/ctC	L/L	//hypothetical protein LOC100383088//hypothetical protein LOC100383088 (LOC100383088), mRNA//hypothetical protein LOC100383088 //TSA: Zea mays contig06020, mRNA sequence//Hypothetical protein LOC100383088//Putative uncharacterized protein
chromosome_1	38445177	C	T	23	36	59	GRMZM2G079112_T01	SYNONYMOUS_CODING	agC/agT	S/S	//hypothetical protein LOC100383088//hypothetical protein LOC100383088 (LOC100383088), mRNA//hypothetical protein LOC100383088 //TSA: Zea mays contig06020, mRNA sequence//Hypothetical protein LOC100383088//Putative uncharacterized protein
chromosome_1	38445180	G	A	24	36	60	GRMZM2G079112_T01	SYNONYMOUS_CODING	gaG/gaA	E/E	//hypothetical protein LOC100383088//hypothetical protein LOC100383088 (LOC100383088), mRNA//hypothetical protein LOC100383088 //TSA: Zea mays contig06020, mRNA sequence//Hypothetical protein LOC100383088//Putative uncharacterized protein
chromosome_1	38445192	T	C	26	39	65	GRMZM2G079112_T01	SYNONYMOUS_CODING	ccT/ccC	P/P	//hypothetical protein LOC100383088//hypothetical protein LOC100383088 (LOC100383088), mRNA//hypothetical protein LOC100383088 //TSA: Zea mays contig06020, mRNA sequence//Hypothetical protein LOC100383088//Putative uncharacterized protein
chromosome_1	38445201	T	C	27	42	69	GRMZM2G079112_T01	SYNONYMOUS_CODING	gtT/gtC	V/V	//hypothetical protein LOC100383088//hypothetical protein LOC100383088 (LOC100383088), mRNA//hypothetical protein LOC100383088 //TSA: Zea mays contig06020, mRNA sequence//Hypothetical protein LOC100383088//Putative uncharacterized protein
chromosome_1	38445234	A	G	29	42	71	GRMZM2G079112_T01	SYNONYMOUS_CODING	gaA/gaG	E/E	//hypothetical protein LOC100383088//hypothetical protein LOC100383088 (LOC100383088), mRNA//hypothetical protein LOC100383088 //TSA: Zea mays contig06020, mRNA sequence//Hypothetical protein LOC100383088//Putative uncharacterized protein
chromosome_1	38445258	T	G	29	50	79	GRMZM2G079112_T01	NON_SYNONYMOUS_CODING	gaT/gaG	D/E	//hypothetical protein LOC100383088//hypothetical protein LOC100383088 (LOC100383088), mRNA//hypothetical protein LOC100383088 //TSA: Zea mays contig06020, mRNA sequence//Hypothetical protein LOC100383088//Putative uncharacterized protein
chromosome_1	38445277	G	A	25	50	75	GRMZM2G079112_T01	NON_SYNONYMOUS_CODING	Ggt/Agt	G/S	//hypothetical protein LOC100383088//hypothetical protein LOC100383088 (LOC100383088), mRNA//hypothetical protein LOC100383088 //TSA: Zea mays contig06020, mRNA sequence//Hypothetical protein LOC100383088//Putative uncharacterized protein
chromosome_1	38445311	T	C	24	45	69	GRMZM2G079112_T01	NON_SYNONYMOUS_CODING	tTa/tCa	L/S	//hypothetical protein LOC100383088//hypothetical protein LOC100383088 (LOC100383088), mRNA//hypothetical protein LOC100383088 //TSA: Zea mays contig06020, mRNA sequence//Hypothetical protein LOC100383088//Putative uncharacterized protein
chromosome_1	38445320	G	A	24	43	67	GRMZM2G079112_T01	NON_SYNONYMOUS_CODING	cGc/cAc	R/H	//hypothetical protein LOC100383088//hypothetical protein LOC100383088 (LOC100383088), mRNA//hypothetical protein LOC100383088 //TSA: Zea mays contig06020, mRNA sequence//Hypothetical protein LOC100383088//Putative uncharacterized protein
chromosome_1	38445351	G	T	28	36	64	GRMZM2G079112_T01	NON_SYNONYMOUS_CODING	gaG/gaT	E/D	//hypothetical protein LOC100383088//hypothetical protein LOC100383088 (LOC100383088), mRNA//hypothetical protein LOC100383088 //TSA: Zea mays contig06020, mRNA sequence//Hypothetical protein LOC100383088//Putative uncharacterized protein
chromosome_1	38445357	G	A	27	33	60	GRMZM2G079112_T01	SYNONYMOUS_CODING	caG/caA	Q/Q	//hypothetical protein LOC100383088//hypothetical protein LOC100383088 (LOC100383088), mRNA//hypothetical protein LOC100383088 //TSA: Zea mays contig06020, mRNA sequence//Hypothetical protein LOC100383088//Putative uncharacterized protein
chromosome_1	38445376	G	A	29	37	66	GRMZM2G079112_T01	NON_SYNONYMOUS_CODING	Gct/Act	A/T	//hypothetical protein LOC100383088//hypothetical protein LOC100383088 (LOC100383088), mRNA//hypothetical protein LOC100383088 //TSA: Zea mays contig06020, mRNA sequence//Hypothetical protein LOC100383088//Putative uncharacterized protein
chromosome_1	38445429	C	T	24	31	55	GRMZM2G079112_T01	SYNONYMOUS_CODING	caC/caT	H/H	//hypothetical protein LOC100383088//hypothetical protein LOC100383088 (LOC100383088), mRNA//hypothetical protein LOC100383088 //TSA: Zea mays contig06020, mRNA sequence//Hypothetical protein LOC100383088//Putative uncharacterized protein
chromosome_1	38445444	G	A	24	26	50	GRMZM2G079112_T01	SYNONYMOUS_CODING	caG/caA	Q/Q	//hypothetical protein LOC100383088//hypothetical protein LOC100383088 (LOC100383088), mRNA//hypothetical protein LOC100383088 //TSA: Zea mays contig06020, mRNA sequence//Hypothetical protein LOC100383088//Putative uncharacterized protein
chromosome_1	38445451	C	T	24	26	50	GRMZM2G079112_T01	NON_SYNONYMOUS_CODING	Ccc/Tcc	P/S	//hypothetical protein LOC100383088//hypothetical protein LOC100383088 (LOC100383088), mRNA//hypothetical protein LOC100383088 //TSA: Zea mays contig06020, mRNA sequence//Hypothetical protein LOC100383088//Putative uncharacterized protein
chromosome_1	38445484	G	A	20	18	38	GRMZM2G079112_T01	INTRON			//hypothetical protein LOC100383088//hypothetical protein LOC100383088 (LOC100383088), mRNA//hypothetical protein LOC100383088 //TSA: Zea mays contig06020, mRNA sequence//Hypothetical protein LOC100383088//Putative uncharacterized protein
chromosome_1	38445492	A	G	20	14	34	GRMZM2G079112_T01	INTRON			//hypothetical protein LOC100383088//hypothetical protein LOC100383088 (LOC100383088), mRNA//hypothetical protein LOC100383088 //TSA: Zea mays contig06020, mRNA sequence//Hypothetical protein LOC100383088//Putative uncharacterized protein
chromosome_1	38445512	T	C	17	16	33	GRMZM2G079112_T01	INTRON			//hypothetical protein LOC100383088//hypothetical protein LOC100383088 (LOC100383088), mRNA//hypothetical protein LOC100383088 //TSA: Zea mays contig06020, mRNA sequence//Hypothetical protein LOC100383088//Putative uncharacterized protein
chromosome_1	38445512	T	C	17	16	33	GRMZM2G079112_T02	UTR_5_PRIME: 197 bases from TSS
chromosome_1	38445520	A	G	17	17	34	GRMZM2G079112_T01	INTRON			//hypothetical protein LOC100383088//hypothetical protein LOC100383088 (LOC100383088), mRNA//hypothetical protein LOC100383088 //TSA: Zea mays contig06020, mRNA sequence//Hypothetical protein LOC100383088//Putative uncharacterized protein
chromosome_1	38445520	A	G	17	17	34	GRMZM2G079112_T02	UTR_5_PRIME: 189 bases from TSS
chromosome_1	38445524	C	T	17	18	35	GRMZM2G079112_T01	INTRON			//hypothetical protein LOC100383088//hypothetical protein LOC100383088 (LOC100383088), mRNA//hypothetical protein LOC100383088 //TSA: Zea mays contig06020, mRNA sequence//Hypothetical protein LOC100383088//Putative uncharacterized protein
chromosome_1	38445524	C	T	17	18	35	GRMZM2G079112_T02	UTR_5_PRIME: 185 bases from TSS
chromosome_1	38445594	G	A	19	12	31	GRMZM2G079112_T01	SYNONYMOUS_CODING	ggG/ggA	G/G	//hypothetical protein LOC100383088//hypothetical protein LOC100383088 (LOC100383088), mRNA//hypothetical protein LOC100383088 //TSA: Zea mays contig06020, mRNA sequence//Hypothetical protein LOC100383088//Putative uncharacterized protein
chromosome_1	38445594	G	A	19	12	31	GRMZM2G079112_T02	UTR_5_PRIME: 115 bases from TSS
chromosome_1	38445610	G	C	21	11	32	GRMZM2G079112_T01	NON_SYNONYMOUS_CODING	Gag/Cag	E/Q	//hypothetical protein LOC100383088//hypothetical protein LOC100383088 (LOC100383088), mRNA//hypothetical protein LOC100383088 //TSA: Zea mays contig06020, mRNA sequence//Hypothetical protein LOC100383088//Putative uncharacterized protein
chromosome_1	38445610	G	C	21	11	32	GRMZM2G079112_T02	UTR_5_PRIME: 99 bases from TSS
chromosome_1	38445630	G	T	19	13	32	GRMZM2G079112_T01	NON_SYNONYMOUS_CODING	caG/caT	Q/H	//hypothetical protein LOC100383088//hypothetical protein LOC100383088 (LOC100383088), mRNA//hypothetical protein LOC100383088 //TSA: Zea mays contig06020, mRNA sequence//Hypothetical protein LOC100383088//Putative uncharacterized protein
chromosome_1	38445630	G	T	19	13	32	GRMZM2G079112_T02	UTR_5_PRIME: 79 bases from TSS
chromosome_1	38445750	A	G	13	8	21	GRMZM2G079112_T01	SYNONYMOUS_CODING	gcA/gcG	A/A	//hypothetical protein LOC100383088//hypothetical protein LOC100383088 (LOC100383088), mRNA//hypothetical protein LOC100383088 //TSA: Zea mays contig06020, mRNA sequence//Hypothetical protein LOC100383088//Putative uncharacterized protein
chromosome_1	38445750	A	G	13	8	21	GRMZM2G079112_T02	SYNONYMOUS_CODING	gcA/gcG	A/A
chromosome_1	38445754	T	C	12	7	19	GRMZM2G079112_T01	NON_SYNONYMOUS_CODING	Tat/Cat	Y/H	//hypothetical protein LOC100383088//hypothetical protein LOC100383088 (LOC100383088), mRNA//hypothetical protein LOC100383088 //TSA: Zea mays contig06020, mRNA sequence//Hypothetical protein LOC100383088//Putative uncharacterized protein
chromosome_1	38445754	T	C	12	7	19	GRMZM2G079112_T02	NON_SYNONYMOUS_CODING	Tat/Cat	Y/H
chromosome_1	38445762	G	A	14	6	20	GRMZM2G079112_T01	SYNONYMOUS_CODING	tcG/tcA	S/S	//hypothetical protein LOC100383088//hypothetical protein LOC100383088 (LOC100383088), mRNA//hypothetical protein LOC100383088 //TSA: Zea mays contig06020, mRNA sequence//Hypothetical protein LOC100383088//Putative uncharacterized protein
chromosome_1	38445762	G	A	14	6	20	GRMZM2G079112_T02	SYNONYMOUS_CODING	tcG/tcA	S/S
chromosome_1	38445781	C	T	12	5	17	GRMZM2G079112_T01	SYNONYMOUS_CODING	Cta/Tta	L/L	//hypothetical protein LOC100383088//hypothetical protein LOC100383088 (LOC100383088), mRNA//hypothetical protein LOC100383088 //TSA: Zea mays contig06020, mRNA sequence//Hypothetical protein LOC100383088//Putative uncharacterized protein
chromosome_1	38445781	C	T	12	5	17	GRMZM2G079112_T02	SYNONYMOUS_CODING	Cta/Tta	L/L
chromosome_1	38445789	G	A	11	4	15	GRMZM2G079112_T01	SYNONYMOUS_CODING	gcG/gcA	A/A	//hypothetical protein LOC100383088//hypothetical protein LOC100383088 (LOC100383088), mRNA//hypothetical protein LOC100383088 //TSA: Zea mays contig06020, mRNA sequence//Hypothetical protein LOC100383088//Putative uncharacterized protein
chromosome_1	38445789	G	A	11	4	15	GRMZM2G079112_T02	SYNONYMOUS_CODING	gcG/gcA	A/A
chromosome_1	38446011	C	T	7	3	10	GRMZM2G079112_T01	SYNONYMOUS_CODING	ggC/ggT	G/G	//hypothetical protein LOC100383088//hypothetical protein LOC100383088 (LOC100383088), mRNA//hypothetical protein LOC100383088 //TSA: Zea mays contig06020, mRNA sequence//Hypothetical protein LOC100383088//Putative uncharacterized protein
chromosome_1	38446011	C	T	7	3	10	GRMZM2G079112_T02	SYNONYMOUS_CODING	ggC/ggT	G/G
chromosome_1	38446093	T	C	3	3	6	GRMZM2G079112_T01	SYNONYMOUS_CODING	Ttg/Ctg	L/L	//hypothetical protein LOC100383088//hypothetical protein LOC100383088 (LOC100383088), mRNA//hypothetical protein LOC100383088 //TSA: Zea mays contig06020, mRNA sequence//Hypothetical protein LOC100383088//Putative uncharacterized protein
chromosome_1	38446093	T	C	3	3	6	GRMZM2G079112_T02	SYNONYMOUS_CODING	Ttg/Ctg	L/L
chromosome_1	38446095	G	C	2	3	5	GRMZM2G079112_T01	NON_SYNONYMOUS_CODING	ttG/ttC	L/F	//hypothetical protein LOC100383088//hypothetical protein LOC100383088 (LOC100383088), mRNA//hypothetical protein LOC100383088 //TSA: Zea mays contig06020, mRNA sequence//Hypothetical protein LOC100383088//Putative uncharacterized protein
chromosome_1	38446095	G	C	2	3	5	GRMZM2G079112_T02	NON_SYNONYMOUS_CODING	ttG/ttC	L/F
chromosome_1	38446234	C	G	10	3	13	GRMZM2G079112_T01	NON_SYNONYMOUS_CODING	Ctt/Gtt	L/V	//hypothetical protein LOC100383088//hypothetical protein LOC100383088 (LOC100383088), mRNA//hypothetical protein LOC100383088 //TSA: Zea mays contig06020, mRNA sequence//Hypothetical protein LOC100383088//Putative uncharacterized protein
chromosome_1	38446234	C	G	10	3	13	GRMZM2G079112_T02	NON_SYNONYMOUS_CODING	Ctt/Gtt	L/V
chromosome_1	38791757	G	T	8	4	12	GRMZM5G886952_T01	INTRON			//LOC100280440//LOC100281527//product:putative protein kinase//protein kinase activity//protein serine/threonine kinase activity//protein binding//ATP binding//protein amino acid phosphorylation//LOC100280440 (pco106297a), mRNA//LOC100281527 (IDP1669), mRNA//LOC100280440 //LOC100281527 //Putative uncharacterized protein //BRASSINOSTEROID INSENSITIVE 1-associated receptor kinase 1
chromosome_1	38791770	T	A	7	4	11	GRMZM5G886952_T01	INTRON			//LOC100280440//LOC100281527//product:putative protein kinase//protein kinase activity//protein serine/threonine kinase activity//protein binding//ATP binding//protein amino acid phosphorylation//LOC100280440 (pco106297a), mRNA//LOC100281527 (IDP1669), mRNA//LOC100280440 //LOC100281527 //Putative uncharacterized protein //BRASSINOSTEROID INSENSITIVE 1-associated receptor kinase 1
chromosome_1	38791807	A	G	9	5	14	GRMZM5G886952_T01	INTRON			//LOC100280440//LOC100281527//product:putative protein kinase//protein kinase activity//protein serine/threonine kinase activity//protein binding//ATP binding//protein amino acid phosphorylation//LOC100280440 (pco106297a), mRNA//LOC100281527 (IDP1669), mRNA//LOC100280440 //LOC100281527 //Putative uncharacterized protein //BRASSINOSTEROID INSENSITIVE 1-associated receptor kinase 1
chromosome_1	38791812	T	C	10	5	15	GRMZM5G886952_T01	INTRON			//LOC100280440//LOC100281527//product:putative protein kinase//protein kinase activity//protein serine/threonine kinase activity//protein binding//ATP binding//protein amino acid phosphorylation//LOC100280440 (pco106297a), mRNA//LOC100281527 (IDP1669), mRNA//LOC100280440 //LOC100281527 //Putative uncharacterized protein //BRASSINOSTEROID INSENSITIVE 1-associated receptor kinase 1
chromosome_1	38791839	A	T	8	4	12	GRMZM5G886952_T01	INTRON			//LOC100280440//LOC100281527//product:putative protein kinase//protein kinase activity//protein serine/threonine kinase activity//protein binding//ATP binding//protein amino acid phosphorylation//LOC100280440 (pco106297a), mRNA//LOC100281527 (IDP1669), mRNA//LOC100280440 //LOC100281527 //Putative uncharacterized protein //BRASSINOSTEROID INSENSITIVE 1-associated receptor kinase 1
chromosome_1	38791852	C	T	8	5	13	GRMZM5G886952_T01	INTRON			//LOC100280440//LOC100281527//product:putative protein kinase//protein kinase activity//protein serine/threonine kinase activity//protein binding//ATP binding//protein amino acid phosphorylation//LOC100280440 (pco106297a), mRNA//LOC100281527 (IDP1669), mRNA//LOC100280440 //LOC100281527 //Putative uncharacterized protein //BRASSINOSTEROID INSENSITIVE 1-associated receptor kinase 1
chromosome_1	38791905	T	C	9	4	13	GRMZM5G886952_T01	EXON: Exon_chromosome_1_38791864_38791961			//LOC100280440//LOC100281527//product:putative protein kinase//protein kinase activity//protein serine/threonine kinase activity//protein binding//ATP binding//protein amino acid phosphorylation//LOC100280440 (pco106297a), mRNA//LOC100281527 (IDP1669), mRNA//LOC100280440 //LOC100281527 //Putative uncharacterized protein //BRASSINOSTEROID INSENSITIVE 1-associated receptor kinase 1
chromosome_1	39047151	C	T	17	11	28	GRMZM2G160237_T01	SYNONYMOUS_CODING	tgC/tgT	C/C	//hypothetical protein LOC100272981//hydrolase activity//hypothetical protein LOC100272981 (LOC100272981), mRNA//hypothetical protein LOC100272981 //TSA: Zea mays contig42388, mRNA sequence//TSA: Zea mays contig61670, mRNA sequence//Serine/threonine-protein phosphatase (EC 3.1.3.16)
chromosome_1	39047151	C	T	17	11	28	GRMZM2G160237_T02	UTR_3_PRIME: 190 bases from CDS			//TSA: Zea mays contig42388, mRNA sequence//TSA: Zea mays contig61670, mRNA sequence
chromosome_1	39047178	C	T	18	6	24	GRMZM2G160237_T01	SYNONYMOUS_CODING	ttC/ttT	F/F	//hypothetical protein LOC100272981//hydrolase activity//hypothetical protein LOC100272981 (LOC100272981), mRNA//hypothetical protein LOC100272981 //TSA: Zea mays contig42388, mRNA sequence//TSA: Zea mays contig61670, mRNA sequence//Serine/threonine-protein phosphatase (EC 3.1.3.16)
chromosome_1	39047178	C	T	18	6	24	GRMZM2G160237_T02	UTR_3_PRIME: 217 bases from CDS			//TSA: Zea mays contig42388, mRNA sequence//TSA: Zea mays contig61670, mRNA sequence
chromosome_1	39047298	C	T	20	8	28	GRMZM2G160237_T01	SYNONYMOUS_CODING	ctC/ctT	L/L	//hypothetical protein LOC100272981//hydrolase activity//hypothetical protein LOC100272981 (LOC100272981), mRNA//hypothetical protein LOC100272981 //TSA: Zea mays contig42388, mRNA sequence//TSA: Zea mays contig61670, mRNA sequence//Serine/threonine-protein phosphatase (EC 3.1.3.16)
chromosome_1	39047298	C	T	20	8	28	GRMZM2G160237_T02	UTR_3_PRIME: 337 bases from CDS			//TSA: Zea mays contig42388, mRNA sequence//TSA: Zea mays contig61670, mRNA sequence
chromosome_1	39047304	T	C	18	8	26	GRMZM2G160237_T01	SYNONYMOUS_CODING	ccT/ccC	P/P	//hypothetical protein LOC100272981//hydrolase activity//hypothetical protein LOC100272981 (LOC100272981), mRNA//hypothetical protein LOC100272981 //TSA: Zea mays contig42388, mRNA sequence//TSA: Zea mays contig61670, mRNA sequence//Serine/threonine-protein phosphatase (EC 3.1.3.16)
chromosome_1	39047304	T	C	18	8	26	GRMZM2G160237_T02	UTR_3_PRIME: 343 bases from CDS			//TSA: Zea mays contig42388, mRNA sequence//TSA: Zea mays contig61670, mRNA sequence
chromosome_1	39047340	G	A	13	9	22	GRMZM2G160237_T01	SYNONYMOUS_CODING	caG/caA	Q/Q	//hypothetical protein LOC100272981//hydrolase activity//hypothetical protein LOC100272981 (LOC100272981), mRNA//hypothetical protein LOC100272981 //TSA: Zea mays contig42388, mRNA sequence//TSA: Zea mays contig61670, mRNA sequence//Serine/threonine-protein phosphatase (EC 3.1.3.16)
chromosome_1	39047340	G	A	13	9	22	GRMZM2G160237_T02	UTR_3_PRIME: 379 bases from CDS			//TSA: Zea mays contig42388, mRNA sequence//TSA: Zea mays contig61670, mRNA sequence
chromosome_1	39047349	T	C	15	9	24	GRMZM2G160237_T01	SYNONYMOUS_CODING	acT/acC	T/T	//hypothetical protein LOC100272981//hydrolase activity//hypothetical protein LOC100272981 (LOC100272981), mRNA//hypothetical protein LOC100272981 //TSA: Zea mays contig42388, mRNA sequence//TSA: Zea mays contig61670, mRNA sequence//Serine/threonine-protein phosphatase (EC 3.1.3.16)
chromosome_1	39047349	T	C	15	9	24	GRMZM2G160237_T02	UTR_3_PRIME: 388 bases from CDS			//TSA: Zea mays contig42388, mRNA sequence//TSA: Zea mays contig61670, mRNA sequence
chromosome_1	39047382	G	A	14	7	21	GRMZM2G160237_T01	SYNONYMOUS_CODING	ttG/ttA	L/L	//hypothetical protein LOC100272981//hydrolase activity//hypothetical protein LOC100272981 (LOC100272981), mRNA//hypothetical protein LOC100272981 //TSA: Zea mays contig42388, mRNA sequence//TSA: Zea mays contig61670, mRNA sequence//Serine/threonine-protein phosphatase (EC 3.1.3.16)
chromosome_1	39047382	G	A	14	7	21	GRMZM2G160237_T02	UTR_3_PRIME: 421 bases from CDS			//TSA: Zea mays contig42388, mRNA sequence//TSA: Zea mays contig61670, mRNA sequence
chromosome_1	39047408	C	T	12	5	17	GRMZM2G160237_T01	NON_SYNONYMOUS_CODING	gCt/gTt	A/V	//hypothetical protein LOC100272981//hydrolase activity//hypothetical protein LOC100272981 (LOC100272981), mRNA//hypothetical protein LOC100272981 //TSA: Zea mays contig42388, mRNA sequence//TSA: Zea mays contig61670, mRNA sequence//Serine/threonine-protein phosphatase (EC 3.1.3.16)
chromosome_1	39047408	C	T	12	5	17	GRMZM2G160237_T02	UTR_3_PRIME: 447 bases from CDS			//TSA: Zea mays contig42388, mRNA sequence//TSA: Zea mays contig61670, mRNA sequence
chromosome_1	39060841	C	A	23	5	28	GRMZM2G160428_T01	NON_SYNONYMOUS_CODING	caG/caT	Q/H	//protein kinase activity//protein serine/threonine kinase activity//ATP binding//protein amino acid phosphorylation//TSA: Zea mays contig42945, mRNA sequence//TSA: Zea mays contig57473, mRNA sequence
chromosome_1	39060841	C	A	23	5	28	GRMZM2G160428_T02	NON_SYNONYMOUS_CODING	caG/caT	Q/H	//protein kinase activity//protein serine/threonine kinase activity//ATP binding//protein amino acid phosphorylation//TSA: Zea mays contig44349, mRNA sequence//TSA: Zea mays contig42945, mRNA sequence//TSA: Zea mays contig57473, mRNA sequence
chromosome_1	39060841	C	A	23	5	28	GRMZM2G160428_T03	NON_SYNONYMOUS_CODING	caG/caT	Q/H	//protein kinase activity//protein serine/threonine kinase activity//ATP binding//protein amino acid phosphorylation//TSA: Zea mays contig44349, mRNA sequence//TSA: Zea mays contig42945, mRNA sequence//TSA: Zea mays contig57473, mRNA sequence
chromosome_1	39060848	G	T	22	6	28	GRMZM2G160428_T01	NON_SYNONYMOUS_CODING	cCc/cAc	P/H	//protein kinase activity//protein serine/threonine kinase activity//ATP binding//protein amino acid phosphorylation//TSA: Zea mays contig42945, mRNA sequence//TSA: Zea mays contig57473, mRNA sequence
chromosome_1	39060848	G	T	22	6	28	GRMZM2G160428_T02	NON_SYNONYMOUS_CODING	cCc/cAc	P/H	//protein kinase activity//protein serine/threonine kinase activity//ATP binding//protein amino acid phosphorylation//TSA: Zea mays contig44349, mRNA sequence//TSA: Zea mays contig42945, mRNA sequence//TSA: Zea mays contig57473, mRNA sequence
chromosome_1	39060848	G	T	22	6	28	GRMZM2G160428_T03	NON_SYNONYMOUS_CODING	cCc/cAc	P/H	//protein kinase activity//protein serine/threonine kinase activity//ATP binding//protein amino acid phosphorylation//TSA: Zea mays contig44349, mRNA sequence//TSA: Zea mays contig42945, mRNA sequence//TSA: Zea mays contig57473, mRNA sequence
chromosome_1	39060949	C	T	17	7	24	GRMZM2G160428_T01	SYNONYMOUS_CODING	agG/agA	R/R	//protein kinase activity//protein serine/threonine kinase activity//ATP binding//protein amino acid phosphorylation//TSA: Zea mays contig42945, mRNA sequence//TSA: Zea mays contig57473, mRNA sequence
chromosome_1	39060949	C	T	17	7	24	GRMZM2G160428_T02	SYNONYMOUS_CODING	agG/agA	R/R	//protein kinase activity//protein serine/threonine kinase activity//ATP binding//protein amino acid phosphorylation//TSA: Zea mays contig44349, mRNA sequence//TSA: Zea mays contig42945, mRNA sequence//TSA: Zea mays contig57473, mRNA sequence
chromosome_1	39060949	C	T	17	7	24	GRMZM2G160428_T03	SYNONYMOUS_CODING	agG/agA	R/R	//protein kinase activity//protein serine/threonine kinase activity//ATP binding//protein amino acid phosphorylation//TSA: Zea mays contig44349, mRNA sequence//TSA: Zea mays contig42945, mRNA sequence//TSA: Zea mays contig57473, mRNA sequence
chromosome_1	39375453	T	C	0	3	3	INTERGENIC
chromosome_1	39451253	A	G	18	12	30	GRMZM2G441511_T01	EXON: Exon_chromosome_1_39451204_39451266			//calcium ion binding
chromosome_1	39451313	C	G	15	8	23	INTERGENIC
chromosome_1	39451338	C	T	13	8	21	INTERGENIC
chromosome_1	39451392	G	A	6	4	10	INTERGENIC
chromosome_1	39897270	G	A	13	9	22	INTERGENIC
chromosome_1	39897328	T	C	10	12	22	INTERGENIC
chromosome_1	39897390	G	A	13	5	18	INTERGENIC
chromosome_1	39897415	G	A	14	8	22	INTERGENIC
chromosome_1	39897428	C	T	15	6	21	INTERGENIC
chromosome_1	39897490	G	A	10	4	14	INTERGENIC
chromosome_1	39898940	T	A	0	11	11	INTERGENIC
chromosome_1	40016632	A	G	52	35	87	INTERGENIC
chromosome_1	40016677	A	G	47	44	91	INTERGENIC
chromosome_1	40016746	A	G	59	58	117	INTERGENIC
chromosome_1	40403750	C	T	3	5	8	INTERGENIC
chromosome_1	40629862	C	T	9	5	14	INTERGENIC
chromosome_1	40913822	A	G	19	9	28	AC233935.1_FGT005	NON_SYNONYMOUS_CODING	Tcc/Ccc	S/P	//DNA binding//zinc ion binding//regulation of transcription//Full-length cDNA clone ZM_BFb0112H18//Putative uncharacterized protein
chromosome_1	41119476	G	A	1	2	3	INTERGENIC
chromosome_1	41481569	C	T	14	33	47	GRMZM2G044281_T01	NON_SYNONYMOUS_CODING	gCt/gTt	A/V	//catalytic activity//3-beta-hydroxy-delta5-steroid dehydrogenase activity//steroid biosynthetic process//dTDP-4-dehydrorhamnose reductase activity//biosynthetic process//cellular metabolic process//extracellular polysaccharide biosynthetic process//coenzyme binding//Transcribed locus, strongly similar to NP_001049724.1 Os03g0278200 [Oryza sativa Japonica Group]
chromosome_1	41481569	C	T	14	33	47	GRMZM2G044281_T02	NON_SYNONYMOUS_CODING	gCt/gTt	A/V	//catalytic activity//3-beta-hydroxy-delta5-steroid dehydrogenase activity//steroid biosynthetic process//dTDP-4-dehydrorhamnose reductase activity//biosynthetic process//cellular metabolic process//extracellular polysaccharide biosynthetic process//coenzyme binding//Transcribed locus, strongly similar to NP_001049724.1 Os03g0278200 [Oryza sativa Japonica Group]
chromosome_1	41481569	C	T	14	33	47	GRMZM2G044281_T03	NON_SYNONYMOUS_CODING	gCt/gTt	A/V	//catalytic activity//3-beta-hydroxy-delta5-steroid dehydrogenase activity//steroid biosynthetic process//dTDP-4-dehydrorhamnose reductase activity//biosynthetic process//cellular metabolic process//extracellular polysaccharide biosynthetic process//coenzyme binding//Transcribed locus, strongly similar to NP_001049724.1 Os03g0278200 [Oryza sativa Japonica Group]
chromosome_1	41481569	C	T	14	33	47	GRMZM2G345330_T01	UTR_3_PRIME: 413 bases from CDS
chromosome_1	41481624	C	T	11	23	34	GRMZM2G044281_T01	SYNONYMOUS_CODING	aaC/aaT	N/N	//catalytic activity//3-beta-hydroxy-delta5-steroid dehydrogenase activity//steroid biosynthetic process//dTDP-4-dehydrorhamnose reductase activity//biosynthetic process//cellular metabolic process//extracellular polysaccharide biosynthetic process//coenzyme binding//Transcribed locus, strongly similar to NP_001049724.1 Os03g0278200 [Oryza sativa Japonica Group]
chromosome_1	41481624	C	T	11	23	34	GRMZM2G044281_T02	SYNONYMOUS_CODING	aaC/aaT	N/N	//catalytic activity//3-beta-hydroxy-delta5-steroid dehydrogenase activity//steroid biosynthetic process//dTDP-4-dehydrorhamnose reductase activity//biosynthetic process//cellular metabolic process//extracellular polysaccharide biosynthetic process//coenzyme binding//Transcribed locus, strongly similar to NP_001049724.1 Os03g0278200 [Oryza sativa Japonica Group]
chromosome_1	41481624	C	T	11	23	34	GRMZM2G044281_T03	SYNONYMOUS_CODING	aaC/aaT	N/N	//catalytic activity//3-beta-hydroxy-delta5-steroid dehydrogenase activity//steroid biosynthetic process//dTDP-4-dehydrorhamnose reductase activity//biosynthetic process//cellular metabolic process//extracellular polysaccharide biosynthetic process//coenzyme binding//Transcribed locus, strongly similar to NP_001049724.1 Os03g0278200 [Oryza sativa Japonica Group]
chromosome_1	41481624	C	T	11	23	34	GRMZM2G345330_T01	UTR_3_PRIME: 358 bases from CDS
chromosome_1	41481779	C	T	26	10	36	GRMZM2G044281_T01	NON_SYNONYMOUS_CODING	cCg/cTg	P/L	//catalytic activity//3-beta-hydroxy-delta5-steroid dehydrogenase activity//steroid biosynthetic process//dTDP-4-dehydrorhamnose reductase activity//biosynthetic process//cellular metabolic process//extracellular polysaccharide biosynthetic process//coenzyme binding//Transcribed locus, strongly similar to NP_001049724.1 Os03g0278200 [Oryza sativa Japonica Group]
chromosome_1	41481779	C	T	26	10	36	GRMZM2G044281_T02	NON_SYNONYMOUS_CODING	cCg/cTg	P/L	//catalytic activity//3-beta-hydroxy-delta5-steroid dehydrogenase activity//steroid biosynthetic process//dTDP-4-dehydrorhamnose reductase activity//biosynthetic process//cellular metabolic process//extracellular polysaccharide biosynthetic process//coenzyme binding//Transcribed locus, strongly similar to NP_001049724.1 Os03g0278200 [Oryza sativa Japonica Group]
chromosome_1	41481779	C	T	26	10	36	GRMZM2G044281_T03	NON_SYNONYMOUS_CODING	cCg/cTg	P/L	//catalytic activity//3-beta-hydroxy-delta5-steroid dehydrogenase activity//steroid biosynthetic process//dTDP-4-dehydrorhamnose reductase activity//biosynthetic process//cellular metabolic process//extracellular polysaccharide biosynthetic process//coenzyme binding//Transcribed locus, strongly similar to NP_001049724.1 Os03g0278200 [Oryza sativa Japonica Group]
chromosome_1	41481779	C	T	26	10	36	GRMZM2G345330_T01	UTR_3_PRIME: 203 bases from CDS
chromosome_1	41482128	G	A	26	36	62	GRMZM2G044281_T01	SYNONYMOUS_CODING	gaG/gaA	E/E	//catalytic activity//3-beta-hydroxy-delta5-steroid dehydrogenase activity//steroid biosynthetic process//dTDP-4-dehydrorhamnose reductase activity//biosynthetic process//cellular metabolic process//extracellular polysaccharide biosynthetic process//coenzyme binding//Transcribed locus, strongly similar to NP_001049724.1 Os03g0278200 [Oryza sativa Japonica Group]
chromosome_1	41482128	G	A	26	36	62	GRMZM2G044281_T02	SYNONYMOUS_CODING	gaG/gaA	E/E	//catalytic activity//3-beta-hydroxy-delta5-steroid dehydrogenase activity//steroid biosynthetic process//dTDP-4-dehydrorhamnose reductase activity//biosynthetic process//cellular metabolic process//extracellular polysaccharide biosynthetic process//coenzyme binding//Transcribed locus, strongly similar to NP_001049724.1 Os03g0278200 [Oryza sativa Japonica Group]
chromosome_1	41482128	G	A	26	36	62	GRMZM2G044281_T03	SYNONYMOUS_CODING	gaG/gaA	E/E	//catalytic activity//3-beta-hydroxy-delta5-steroid dehydrogenase activity//steroid biosynthetic process//dTDP-4-dehydrorhamnose reductase activity//biosynthetic process//cellular metabolic process//extracellular polysaccharide biosynthetic process//coenzyme binding//Transcribed locus, strongly similar to NP_001049724.1 Os03g0278200 [Oryza sativa Japonica Group]
chromosome_1	41482128	G	A	26	36	62	GRMZM2G345330_T01	NON_SYNONYMOUS_CODING	Ctc/Ttc	L/F
chromosome_1	41482139	G	T	31	37	68	GRMZM2G044281_T01	NON_SYNONYMOUS_CODING	aGg/aTg	R/M	//catalytic activity//3-beta-hydroxy-delta5-steroid dehydrogenase activity//steroid biosynthetic process//dTDP-4-dehydrorhamnose reductase activity//biosynthetic process//cellular metabolic process//extracellular polysaccharide biosynthetic process//coenzyme binding//Transcribed locus, strongly similar to NP_001049724.1 Os03g0278200 [Oryza sativa Japonica Group]
chromosome_1	41482139	G	T	31	37	68	GRMZM2G044281_T02	NON_SYNONYMOUS_CODING	aGg/aTg	R/M	//catalytic activity//3-beta-hydroxy-delta5-steroid dehydrogenase activity//steroid biosynthetic process//dTDP-4-dehydrorhamnose reductase activity//biosynthetic process//cellular metabolic process//extracellular polysaccharide biosynthetic process//coenzyme binding//Transcribed locus, strongly similar to NP_001049724.1 Os03g0278200 [Oryza sativa Japonica Group]
chromosome_1	41482139	G	T	31	37	68	GRMZM2G044281_T03	NON_SYNONYMOUS_CODING	aGg/aTg	R/M	//catalytic activity//3-beta-hydroxy-delta5-steroid dehydrogenase activity//steroid biosynthetic process//dTDP-4-dehydrorhamnose reductase activity//biosynthetic process//cellular metabolic process//extracellular polysaccharide biosynthetic process//coenzyme binding//Transcribed locus, strongly similar to NP_001049724.1 Os03g0278200 [Oryza sativa Japonica Group]
chromosome_1	41482139	G	T	31	37	68	GRMZM2G345330_T01	NON_SYNONYMOUS_CODING	cCt/cAt	P/H
chromosome_1	41482734	A	G	24	38	62	GRMZM2G044281_T01	SYNONYMOUS_CODING	caA/caG	Q/Q	//catalytic activity//3-beta-hydroxy-delta5-steroid dehydrogenase activity//steroid biosynthetic process//dTDP-4-dehydrorhamnose reductase activity//biosynthetic process//cellular metabolic process//extracellular polysaccharide biosynthetic process//coenzyme binding//Transcribed locus, strongly similar to NP_001049724.1 Os03g0278200 [Oryza sativa Japonica Group]
chromosome_1	41482734	A	G	24	38	62	GRMZM2G044281_T02	SYNONYMOUS_CODING	caA/caG	Q/Q	//catalytic activity//3-beta-hydroxy-delta5-steroid dehydrogenase activity//steroid biosynthetic process//dTDP-4-dehydrorhamnose reductase activity//biosynthetic process//cellular metabolic process//extracellular polysaccharide biosynthetic process//coenzyme binding//Transcribed locus, strongly similar to NP_001049724.1 Os03g0278200 [Oryza sativa Japonica Group]
chromosome_1	41482734	A	G	24	38	62	GRMZM2G044281_T03	SYNONYMOUS_CODING	caA/caG	Q/Q	//catalytic activity//3-beta-hydroxy-delta5-steroid dehydrogenase activity//steroid biosynthetic process//dTDP-4-dehydrorhamnose reductase activity//biosynthetic process//cellular metabolic process//extracellular polysaccharide biosynthetic process//coenzyme binding//Transcribed locus, strongly similar to NP_001049724.1 Os03g0278200 [Oryza sativa Japonica Group]
chromosome_1	41482734	A	G	24	38	62	GRMZM2G345330_T01	START_GAINED: CTG
chromosome_1	41482734	A	G	24	38	62	GRMZM2G345330_T01	UTR_5_PRIME: 384 bases from TSS
chromosome_1	41482794	G	C	23	34	57	GRMZM2G044281_T01	SYNONYMOUS_CODING	ccG/ccC	P/P	//catalytic activity//3-beta-hydroxy-delta5-steroid dehydrogenase activity//steroid biosynthetic process//dTDP-4-dehydrorhamnose reductase activity//biosynthetic process//cellular metabolic process//extracellular polysaccharide biosynthetic process//coenzyme binding//Transcribed locus, strongly similar to NP_001049724.1 Os03g0278200 [Oryza sativa Japonica Group]
chromosome_1	41482794	G	C	23	34	57	GRMZM2G044281_T02	SYNONYMOUS_CODING	ccG/ccC	P/P	//catalytic activity//3-beta-hydroxy-delta5-steroid dehydrogenase activity//steroid biosynthetic process//dTDP-4-dehydrorhamnose reductase activity//biosynthetic process//cellular metabolic process//extracellular polysaccharide biosynthetic process//coenzyme binding//Transcribed locus, strongly similar to NP_001049724.1 Os03g0278200 [Oryza sativa Japonica Group]
chromosome_1	41482794	G	C	23	34	57	GRMZM2G044281_T03	SYNONYMOUS_CODING	ccG/ccC	P/P	//catalytic activity//3-beta-hydroxy-delta5-steroid dehydrogenase activity//steroid biosynthetic process//dTDP-4-dehydrorhamnose reductase activity//biosynthetic process//cellular metabolic process//extracellular polysaccharide biosynthetic process//coenzyme binding//Transcribed locus, strongly similar to NP_001049724.1 Os03g0278200 [Oryza sativa Japonica Group]
chromosome_1	41482794	G	C	23	34	57	GRMZM2G345330_T01	UTR_5_PRIME: 444 bases from TSS
chromosome_1	41482798	A	G	25	34	59	GRMZM2G044281_T01	NON_SYNONYMOUS_CODING	Agg/Ggg	R/G	//catalytic activity//3-beta-hydroxy-delta5-steroid dehydrogenase activity//steroid biosynthetic process//dTDP-4-dehydrorhamnose reductase activity//biosynthetic process//cellular metabolic process//extracellular polysaccharide biosynthetic process//coenzyme binding//Transcribed locus, strongly similar to NP_001049724.1 Os03g0278200 [Oryza sativa Japonica Group]
chromosome_1	41482798	A	G	25	34	59	GRMZM2G044281_T02	NON_SYNONYMOUS_CODING	Agg/Ggg	R/G	//catalytic activity//3-beta-hydroxy-delta5-steroid dehydrogenase activity//steroid biosynthetic process//dTDP-4-dehydrorhamnose reductase activity//biosynthetic process//cellular metabolic process//extracellular polysaccharide biosynthetic process//coenzyme binding//Transcribed locus, strongly similar to NP_001049724.1 Os03g0278200 [Oryza sativa Japonica Group]
chromosome_1	41482798	A	G	25	34	59	GRMZM2G044281_T03	NON_SYNONYMOUS_CODING	Agg/Ggg	R/G	//catalytic activity//3-beta-hydroxy-delta5-steroid dehydrogenase activity//steroid biosynthetic process//dTDP-4-dehydrorhamnose reductase activity//biosynthetic process//cellular metabolic process//extracellular polysaccharide biosynthetic process//coenzyme binding//Transcribed locus, strongly similar to NP_001049724.1 Os03g0278200 [Oryza sativa Japonica Group]
chromosome_1	41482798	A	G	25	34	59	GRMZM2G345330_T01	UTR_5_PRIME: 448 bases from TSS
chromosome_1	41663350	G	A	2	4	6	INTERGENIC
chromosome_1	42228217	A	T	0	4	4	INTERGENIC
chromosome_1	44337963	T	C	13	7	20	GRMZM2G158261_T01	INTRON			//pseudouridine synthesis//RNA binding//RNA modification//pseudouridine synthase activity//RNA binding protein
chromosome_1	44337963	T	C	13	7	20	GRMZM2G158261_T02	INTRON
chromosome_1	44337963	T	C	13	7	20	GRMZM2G158261_T03	INTRON
chromosome_1	44337979	G	A	14	11	25	GRMZM2G158261_T01	INTRON			//pseudouridine synthesis//RNA binding//RNA modification//pseudouridine synthase activity//RNA binding protein
chromosome_1	44337979	G	A	14	11	25	GRMZM2G158261_T02	INTRON
chromosome_1	44337979	G	A	14	11	25	GRMZM2G158261_T03	INTRON
chromosome_1	44338014	C	T	24	13	37	GRMZM2G158261_T01	NON_SYNONYMOUS_CODING	tCt/tTt	S/F	//pseudouridine synthesis//RNA binding//RNA modification//pseudouridine synthase activity//RNA binding protein
chromosome_1	44338014	C	T	24	13	37	GRMZM2G158261_T02	UTR_3_PRIME: 1180 bases from CDS
chromosome_1	44338014	C	T	24	13	37	GRMZM2G158261_T03	UTR_3_PRIME: 1339 bases from CDS
chromosome_1	44338054	A	G	30	12	42	GRMZM2G158261_T01	SYNONYMOUS_CODING	cgA/cgG	R/R	//pseudouridine synthesis//RNA binding//RNA modification//pseudouridine synthase activity//RNA binding protein
chromosome_1	44338054	A	G	30	12	42	GRMZM2G158261_T02	UTR_3_PRIME: 1220 bases from CDS
chromosome_1	44338054	A	G	30	12	42	GRMZM2G158261_T03	UTR_3_PRIME: 1379 bases from CDS
chromosome_1	44338066	A	G	33	13	46	GRMZM2G158261_T01	SYNONYMOUS_CODING	gcA/gcG	A/A	//pseudouridine synthesis//RNA binding//RNA modification//pseudouridine synthase activity//RNA binding protein
chromosome_1	44338066	A	G	33	13	46	GRMZM2G158261_T02	UTR_3_PRIME: 1232 bases from CDS
chromosome_1	44338066	A	G	33	13	46	GRMZM2G158261_T03	UTR_3_PRIME: 1391 bases from CDS
chromosome_1	44338085	T	G	31	11	42	GRMZM2G158261_T01	NON_SYNONYMOUS_CODING	Tgg/Ggg	W/G	//pseudouridine synthesis//RNA binding//RNA modification//pseudouridine synthase activity//RNA binding protein
chromosome_1	44338085	T	G	31	11	42	GRMZM2G158261_T02	UTR_3_PRIME: 1251 bases from CDS
chromosome_1	44338085	T	G	31	11	42	GRMZM2G158261_T03	UTR_3_PRIME: 1410 bases from CDS
chromosome_1	44338132	A	G	31	6	37	GRMZM2G158261_T01	SYNONYMOUS_CODING	tcA/tcG	S/S	//pseudouridine synthesis//RNA binding//RNA modification//pseudouridine synthase activity//RNA binding protein
chromosome_1	44338132	A	G	31	6	37	GRMZM2G158261_T02	UTR_3_PRIME: 1298 bases from CDS
chromosome_1	44338132	A	G	31	6	37	GRMZM2G158261_T03	UTR_3_PRIME: 1457 bases from CDS
chromosome_1	44338206	C	A	14	5	19	GRMZM2G158261_T01	INTRON			//pseudouridine synthesis//RNA binding//RNA modification//pseudouridine synthase activity//RNA binding protein
chromosome_1	44338206	C	A	14	5	19	GRMZM2G158261_T02	INTRON
chromosome_1	44338206	C	A	14	5	19	GRMZM2G158261_T03	INTRON
chromosome_1	44338238	G	T	13	6	19	GRMZM2G158261_T01	INTRON			//pseudouridine synthesis//RNA binding//RNA modification//pseudouridine synthase activity//RNA binding protein
chromosome_1	44338238	G	T	13	6	19	GRMZM2G158261_T02	INTRON
chromosome_1	44338238	G	T	13	6	19	GRMZM2G158261_T03	INTRON
chromosome_1	45918235	T	C	3	4	7	GRMZM2G006085_T01	INTRON			//NADH-ubiquinone oxidoreductase 19 kDa subunit//hypothetical protein LOC100382870//NADH-ubiquinone oxidoreductase 19 kDa subunit (LOC100286154), mRNA//hypothetical protein LOC100382870 (LOC100382870), mRNA//NADH-ubiquinone oxidoreductase 19 kDa subunit //hypothetical protein LOC100382870 //NADH-ubiquinone oxidoreductase 19 kDa subunitPutative uncharacterized protein ;//Putative uncharacterized p…
chromosome_1	45918250	G	C	4	4	8	GRMZM2G006085_T01	INTRON			//NADH-ubiquinone oxidoreductase 19 kDa subunit//hypothetical protein LOC100382870//NADH-ubiquinone oxidoreductase 19 kDa subunit (LOC100286154), mRNA//hypothetical protein LOC100382870 (LOC100382870), mRNA//NADH-ubiquinone oxidoreductase 19 kDa subunit //hypothetical protein LOC100382870 //NADH-ubiquinone oxidoreductase 19 kDa subunitPutative uncharacterized protein ;//Putative uncharacterized p…
chromosome_1	45918299	G	T	6	5	11	GRMZM2G006085_T01	INTRON			//NADH-ubiquinone oxidoreductase 19 kDa subunit//hypothetical protein LOC100382870//NADH-ubiquinone oxidoreductase 19 kDa subunit (LOC100286154), mRNA//hypothetical protein LOC100382870 (LOC100382870), mRNA//NADH-ubiquinone oxidoreductase 19 kDa subunit //hypothetical protein LOC100382870 //NADH-ubiquinone oxidoreductase 19 kDa subunitPutative uncharacterized protein ;//Putative uncharacterized p…
chromosome_1	45918309	T	C	6	5	11	GRMZM2G006085_T01	INTRON			//NADH-ubiquinone oxidoreductase 19 kDa subunit//hypothetical protein LOC100382870//NADH-ubiquinone oxidoreductase 19 kDa subunit (LOC100286154), mRNA//hypothetical protein LOC100382870 (LOC100382870), mRNA//NADH-ubiquinone oxidoreductase 19 kDa subunit //hypothetical protein LOC100382870 //NADH-ubiquinone oxidoreductase 19 kDa subunitPutative uncharacterized protein ;//Putative uncharacterized p…
chromosome_1	45918341	A	C	6	3	9	GRMZM2G006085_T01	INTRON			//NADH-ubiquinone oxidoreductase 19 kDa subunit//hypothetical protein LOC100382870//NADH-ubiquinone oxidoreductase 19 kDa subunit (LOC100286154), mRNA//hypothetical protein LOC100382870 (LOC100382870), mRNA//NADH-ubiquinone oxidoreductase 19 kDa subunit //hypothetical protein LOC100382870 //NADH-ubiquinone oxidoreductase 19 kDa subunitPutative uncharacterized protein ;//Putative uncharacterized p…
chromosome_1	45918377	G	C	9	5	14	GRMZM2G006085_T01	INTRON			//NADH-ubiquinone oxidoreductase 19 kDa subunit//hypothetical protein LOC100382870//NADH-ubiquinone oxidoreductase 19 kDa subunit (LOC100286154), mRNA//hypothetical protein LOC100382870 (LOC100382870), mRNA//NADH-ubiquinone oxidoreductase 19 kDa subunit //hypothetical protein LOC100382870 //NADH-ubiquinone oxidoreductase 19 kDa subunitPutative uncharacterized protein ;//Putative uncharacterized p…
chromosome_1	45918397	C	T	12	7	19	GRMZM2G006085_T01	SYNONYMOUS_CODING	caC/caT	H/H	//NADH-ubiquinone oxidoreductase 19 kDa subunit//hypothetical protein LOC100382870//NADH-ubiquinone oxidoreductase 19 kDa subunit (LOC100286154), mRNA//hypothetical protein LOC100382870 (LOC100382870), mRNA//NADH-ubiquinone oxidoreductase 19 kDa subunit //hypothetical protein LOC100382870 //NADH-ubiquinone oxidoreductase 19 kDa subunitPutative uncharacterized protein ;//Putative uncharacterized p…
chromosome_1	45918497	G	T	20	14	34	GRMZM2G006085_T01	NON_SYNONYMOUS_CODING	Gcc/Tcc	A/S	//NADH-ubiquinone oxidoreductase 19 kDa subunit//hypothetical protein LOC100382870//NADH-ubiquinone oxidoreductase 19 kDa subunit (LOC100286154), mRNA//hypothetical protein LOC100382870 (LOC100382870), mRNA//NADH-ubiquinone oxidoreductase 19 kDa subunit //hypothetical protein LOC100382870 //NADH-ubiquinone oxidoreductase 19 kDa subunitPutative uncharacterized protein ;//Putative uncharacterized p…
chromosome_1	45944155	C	T	26	10	36	GRMZM2G007080_T01	INTRON			//mitochondrial import inner membrane translocase subunit tim22//mitochondrial inner membrane//protein transporter activity//protein transport//phosphopantetheine binding//mitochondrial import inner membrane translocase subunit tim22 (LOC100285234), nuclear gene encoding mitochondrial protein, mRNA//mitochondrial import inner membrane translocase subunit tim22 //TSA: Zea mays contig30604, mRNA se…
chromosome_1	45944185	A	G	21	11	32	GRMZM2G007080_T01	INTRON			//mitochondrial import inner membrane translocase subunit tim22//mitochondrial inner membrane//protein transporter activity//protein transport//phosphopantetheine binding//mitochondrial import inner membrane translocase subunit tim22 (LOC100285234), nuclear gene encoding mitochondrial protein, mRNA//mitochondrial import inner membrane translocase subunit tim22 //TSA: Zea mays contig30604, mRNA se…
chromosome_1	46225736	C	G	0	4	4	INTERGENIC
chromosome_1	46297671	C	G	27	41	68	INTERGENIC
chromosome_1	46297817	G	A	33	43	76	INTERGENIC
chromosome_1	48096735	T	C	6	5	11	GRMZM2G057027_T01	INTRON			//product:P protein//homoiothermy//ice binding//response to freezing
chromosome_1	48096735	T	C	6	5	11	GRMZM2G057027_T02	INTRON			//DNA binding//homoiothermy//ice binding//response to freezing//Myb-like transcription factor P1 //A-type R2R3 Myb protein Fragment //A-type R2R3 Myb proteinPericarp color 1 Fragment ;//P1/P2P2 protein ;//R2R3MYB-domain protein Fragment
chromosome_1	48096876	G	A	47	20	67	GRMZM2G057027_T01	INTRON			//product:P protein//homoiothermy//ice binding//response to freezing
chromosome_1	48096876	G	A	47	20	67	GRMZM2G057027_T02	INTRON			//DNA binding//homoiothermy//ice binding//response to freezing//Myb-like transcription factor P1 //A-type R2R3 Myb protein Fragment //A-type R2R3 Myb proteinPericarp color 1 Fragment ;//P1/P2P2 protein ;//R2R3MYB-domain protein Fragment
chromosome_1	48096885	G	C	46	28	74	GRMZM2G057027_T01	INTRON			//product:P protein//homoiothermy//ice binding//response to freezing
chromosome_1	48096885	G	C	46	28	74	GRMZM2G057027_T02	INTRON			//DNA binding//homoiothermy//ice binding//response to freezing//Myb-like transcription factor P1 //A-type R2R3 Myb protein Fragment //A-type R2R3 Myb proteinPericarp color 1 Fragment ;//P1/P2P2 protein ;//R2R3MYB-domain protein Fragment
chromosome_1	49067737	T	C	5	8	13	GRMZM2G439819_T01	INTRON			//DNA binding//RNA binding//catalytic activity//ATP binding
chromosome_1	49067737	T	C	5	8	13	GRMZM2G439819_T02	INTRON			//DNA binding//RNA binding//protein serine/threonine kinase activity//ATP binding//protein amino acid phosphorylation
chromosome_1	49071503	A	G	66	44	110	GRMZM2G439819_T01	INTRON			//DNA binding//RNA binding//catalytic activity//ATP binding
chromosome_1	49071503	A	G	66	44	110	GRMZM2G439819_T02	INTRON			//DNA binding//RNA binding//protein serine/threonine kinase activity//ATP binding//protein amino acid phosphorylation
chromosome_1	49071529	T	C	61	54	115	GRMZM2G439819_T01	INTRON			//DNA binding//RNA binding//catalytic activity//ATP binding
chromosome_1	49071529	T	C	61	54	115	GRMZM2G439819_T02	INTRON			//DNA binding//RNA binding//protein serine/threonine kinase activity//ATP binding//protein amino acid phosphorylation
chromosome_1	49071603	A	G	29	22	51	GRMZM2G439819_T01	INTRON			//DNA binding//RNA binding//catalytic activity//ATP binding
chromosome_1	49071603	A	G	29	22	51	GRMZM2G439819_T02	INTRON			//DNA binding//RNA binding//protein serine/threonine kinase activity//ATP binding//protein amino acid phosphorylation
chromosome_1	49071649	T	G	19	13	32	GRMZM2G439819_T01	INTRON			//DNA binding//RNA binding//catalytic activity//ATP binding
chromosome_1	49071649	T	G	19	13	32	GRMZM2G439819_T02	INTRON			//DNA binding//RNA binding//protein serine/threonine kinase activity//ATP binding//protein amino acid phosphorylation
chromosome_1	49071720	T	C	11	5	16	GRMZM2G439819_T01	INTRON			//DNA binding//RNA binding//catalytic activity//ATP binding
chromosome_1	49071720	T	C	11	5	16	GRMZM2G439819_T02	INTRON			//DNA binding//RNA binding//protein serine/threonine kinase activity//ATP binding//protein amino acid phosphorylation
chromosome_1	49254553	T	G	2	2	4	INTERGENIC
chromosome_1	50230930	T	G	0	4	4	INTERGENIC
chromosome_1	51256342	C	T	3	3	6	INTERGENIC
chromosome_1	51797876	C	T	3	6	9	INTERGENIC
chromosome_1	52070313	A	T	1	3	4	INTERGENIC
chromosome_1	52127085	C	T	0	3	3	INTERGENIC
chromosome_1	52362380	C	T	12	4	16	INTERGENIC
chromosome_1	52362461	G	A	15	10	25	INTERGENIC
chromosome_1	52362477	T	C	18	11	29	INTERGENIC
chromosome_1	52362511	G	A	20	13	33	INTERGENIC
chromosome_1	52362550	C	A	28	14	42	INTERGENIC
chromosome_1	52362576	C	T	25	16	41	INTERGENIC
chromosome_1	52362626	G	T	30	14	44	INTERGENIC
chromosome_1	52365864	T	G	1	3	4	INTERGENIC
chromosome_1	52365875	T	C	1	3	4	INTERGENIC
chromosome_1	52520638	A	G	1	3	4	GRMZM2G421779_T01	INTRON
chromosome_1	52520821	G	A	0	3	3	GRMZM2G421779_T01	INTRON
chromosome_1	52558925	A	T	0	6	6	INTERGENIC
chromosome_1	52558964	G	T	0	6	6	INTERGENIC
chromosome_1	52782362	G	A	7	3	10	GRMZM2G145065_T01	INTRON			//Clone 379445 mRNA sequence
chromosome_1	52782362	G	A	7	3	10	GRMZM2G145065_T02	SYNONYMOUS_CODING	ttG/ttA	L/L
chromosome_1	52782434	A	C	14	5	19	GRMZM2G145065_T01	UTR_3_PRIME: 13 bases from CDS			//Clone 379445 mRNA sequence
chromosome_1	52782434	A	C	14	5	19	GRMZM2G145065_T02	SYNONYMOUS_CODING	tcA/tcC	S/S
chromosome_1	52782497	G	A	14	7	21	GRMZM2G145065_T01	INTRON			//Clone 379445 mRNA sequence
chromosome_1	52782497	G	A	14	7	21	GRMZM2G145065_T02	INTRON
chromosome_1	52782518	A	C	12	5	17	GRMZM2G145065_T01	INTRON			//Clone 379445 mRNA sequence
chromosome_1	52782518	A	C	12	5	17	GRMZM2G145065_T02	INTRON
chromosome_1	52782635	T	C	6	8	14	GRMZM2G145065_T01	INTRON			//Clone 379445 mRNA sequence
chromosome_1	52782635	T	C	6	8	14	GRMZM2G145065_T02	INTRON
chromosome_1	52782652	C	G	2	8	10	GRMZM2G145065_T01	INTRON			//Clone 379445 mRNA sequence
chromosome_1	52782652	C	G	2	8	10	GRMZM2G145065_T02	INTRON
chromosome_1	52782711	C	T	10	4	14	GRMZM2G145065_T01	SPLICE_SITE_REGION			//Clone 379445 mRNA sequence
chromosome_1	52782711	C	T	10	4	14	GRMZM2G145065_T01	UTR_3_PRIME: 290 bases from CDS			//Clone 379445 mRNA sequence
chromosome_1	52782711	C	T	10	4	14	GRMZM2G145065_T02	NON_SYNONYMOUS_CODING	gCg/gTg	A/V
chromosome_1	52782711	C	T	10	4	14	GRMZM2G145065_T02	SPLICE_SITE_REGION
chromosome_1	52947318	G	A	7	4	11	INTERGENIC
chromosome_1	53574174	A	G	9	16	25	INTERGENIC
chromosome_1	53574213	G	C	12	20	32	INTERGENIC
chromosome_1	53827304	A	T	6	10	16	GRMZM2G010657_T01	INTRON			//Transcribed locus, weakly similar to XP_002277136.1 PREDICTED: hypothetical protein [Vitis vinifera]
chromosome_1	53827347	A	G	11	8	19	GRMZM2G010657_T01	INTRON			//Transcribed locus, weakly similar to XP_002277136.1 PREDICTED: hypothetical protein [Vitis vinifera]
chromosome_1	53827352	A	G	4	17	21	GRMZM2G010657_T01	INTRON			//Transcribed locus, weakly similar to XP_002277136.1 PREDICTED: hypothetical protein [Vitis vinifera]
chromosome_1	53827368	C	T	4	18	22	GRMZM2G010657_T01	INTRON			//Transcribed locus, weakly similar to XP_002277136.1 PREDICTED: hypothetical protein [Vitis vinifera]
chromosome_1	53827467	T	G	9	10	19	GRMZM2G010657_T01	INTRON			//Transcribed locus, weakly similar to XP_002277136.1 PREDICTED: hypothetical protein [Vitis vinifera]
chromosome_1	53827495	C	T	11	6	17	GRMZM2G010657_T01	INTRON			//Transcribed locus, weakly similar to XP_002277136.1 PREDICTED: hypothetical protein [Vitis vinifera]
chromosome_1	53827502	C	T	7	9	16	GRMZM2G010657_T01	INTRON			//Transcribed locus, weakly similar to XP_002277136.1 PREDICTED: hypothetical protein [Vitis vinifera]
chromosome_1	53827518	A	T	11	7	18	GRMZM2G010657_T01	INTRON			//Transcribed locus, weakly similar to XP_002277136.1 PREDICTED: hypothetical protein [Vitis vinifera]
chromosome_1	53827661	C	T	2	3	5	GRMZM2G010657_T01	INTRON			//Transcribed locus, weakly similar to XP_002277136.1 PREDICTED: hypothetical protein [Vitis vinifera]
chromosome_1	53827707	A	G	2	6	8	GRMZM2G010657_T01	INTRON			//Transcribed locus, weakly similar to XP_002277136.1 PREDICTED: hypothetical protein [Vitis vinifera]
chromosome_1	53827739	G	A	3	4	7	GRMZM2G010657_T01	INTRON			//Transcribed locus, weakly similar to XP_002277136.1 PREDICTED: hypothetical protein [Vitis vinifera]
chromosome_1	53827767	A	G	0	4	4	GRMZM2G010657_T01	INTRON			//Transcribed locus, weakly similar to XP_002277136.1 PREDICTED: hypothetical protein [Vitis vinifera]
chromosome_1	54328207	C	T	11	5	16	INTERGENIC
chromosome_1	55531698	G	T	1	4	5	INTERGENIC
chromosome_1	55531726	C	T	3	4	7	INTERGENIC
chromosome_1	55531743	G	A	3	4	7	INTERGENIC
chromosome_1	55570283	C	T	7	10	17	INTERGENIC
chromosome_1	55570340	C	A	13	16	29	GRMZM2G072892_T01	UTR_3_PRIME: 18 bases from CDS			//hypothetical protein LOC100383379//receptor activity//ion channel activity//ATP binding//ion transport//membrane//integral to membrane//hypothetical protein LOC100383379 (LOC100383379), mRNA//hypothetical protein LOC100383379 //Putative uncharacterized protein
chromosome_1	55570347	G	A	14	17	31	GRMZM2G072892_T01	UTR_3_PRIME: 11 bases from CDS			//hypothetical protein LOC100383379//receptor activity//ion channel activity//ATP binding//ion transport//membrane//integral to membrane//hypothetical protein LOC100383379 (LOC100383379), mRNA//hypothetical protein LOC100383379 //Putative uncharacterized protein
chromosome_1	55570354	C	T	14	17	31	GRMZM2G072892_T01	UTR_3_PRIME: 4 bases from CDS			//hypothetical protein LOC100383379//receptor activity//ion channel activity//ATP binding//ion transport//membrane//integral to membrane//hypothetical protein LOC100383379 (LOC100383379), mRNA//hypothetical protein LOC100383379 //Putative uncharacterized protein
chromosome_1	55570403	T	C	13	17	30	GRMZM2G072892_T01	SYNONYMOUS_CODING	ggA/ggG	G/G	//hypothetical protein LOC100383379//receptor activity//ion channel activity//ATP binding//ion transport//membrane//integral to membrane//hypothetical protein LOC100383379 (LOC100383379), mRNA//hypothetical protein LOC100383379 //Putative uncharacterized protein
chromosome_1	55570406	G	A	12	16	28	GRMZM2G072892_T01	SYNONYMOUS_CODING	acC/acT	T/T	//hypothetical protein LOC100383379//receptor activity//ion channel activity//ATP binding//ion transport//membrane//integral to membrane//hypothetical protein LOC100383379 (LOC100383379), mRNA//hypothetical protein LOC100383379 //Putative uncharacterized protein
chromosome_1	55570418	C	T	15	13	28	GRMZM2G072892_T01	SYNONYMOUS_CODING	gcG/gcA	A/A	//hypothetical protein LOC100383379//receptor activity//ion channel activity//ATP binding//ion transport//membrane//integral to membrane//hypothetical protein LOC100383379 (LOC100383379), mRNA//hypothetical protein LOC100383379 //Putative uncharacterized protein
chromosome_1	55570478	T	G	12	7	19	GRMZM2G072892_T01	SYNONYMOUS_CODING	gcA/gcC	A/A	//hypothetical protein LOC100383379//receptor activity//ion channel activity//ATP binding//ion transport//membrane//integral to membrane//hypothetical protein LOC100383379 (LOC100383379), mRNA//hypothetical protein LOC100383379 //Putative uncharacterized protein
chromosome_1	55570894	G	T	8	4	12	GRMZM2G072892_T01	INTRON			//hypothetical protein LOC100383379//receptor activity//ion channel activity//ATP binding//ion transport//membrane//integral to membrane//hypothetical protein LOC100383379 (LOC100383379), mRNA//hypothetical protein LOC100383379 //Putative uncharacterized protein
chromosome_1	55570894	G	T	8	4	12	GRMZM2G072892_T02	INTRON			//hypothetical protein LOC100273998//hypothetical protein LOC100383379//integral to membrane//hypothetical protein LOC100273998 (LOC100273998), mRNA//hypothetical protein LOC100383379 (LOC100383379), mRNA//hypothetical protein LOC100273998 //hypothetical protein LOC100383379 //Putative uncharacterized protein
chromosome_1	55570897	A	T	8	4	12	GRMZM2G072892_T01	INTRON			//hypothetical protein LOC100383379//receptor activity//ion channel activity//ATP binding//ion transport//membrane//integral to membrane//hypothetical protein LOC100383379 (LOC100383379), mRNA//hypothetical protein LOC100383379 //Putative uncharacterized protein
chromosome_1	55570897	A	T	8	4	12	GRMZM2G072892_T02	INTRON			//hypothetical protein LOC100273998//hypothetical protein LOC100383379//integral to membrane//hypothetical protein LOC100273998 (LOC100273998), mRNA//hypothetical protein LOC100383379 (LOC100383379), mRNA//hypothetical protein LOC100273998 //hypothetical protein LOC100383379 //Putative uncharacterized protein
chromosome_1	55570932	A	T	13	5	18	GRMZM2G072892_T01	SYNONYMOUS_CODING	tcT/tcA	S/S	//hypothetical protein LOC100383379//receptor activity//ion channel activity//ATP binding//ion transport//membrane//integral to membrane//hypothetical protein LOC100383379 (LOC100383379), mRNA//hypothetical protein LOC100383379 //Putative uncharacterized protein
chromosome_1	55570932	A	T	13	5	18	GRMZM2G072892_T02	SYNONYMOUS_CODING	tcT/tcA	S/S	//hypothetical protein LOC100273998//hypothetical protein LOC100383379//integral to membrane//hypothetical protein LOC100273998 (LOC100273998), mRNA//hypothetical protein LOC100383379 (LOC100383379), mRNA//hypothetical protein LOC100273998 //hypothetical protein LOC100383379 //Putative uncharacterized protein
chromosome_1	55570968	G	T	14	13	27	GRMZM2G072892_T01	SYNONYMOUS_CODING	tcC/tcA	S/S	//hypothetical protein LOC100383379//receptor activity//ion channel activity//ATP binding//ion transport//membrane//integral to membrane//hypothetical protein LOC100383379 (LOC100383379), mRNA//hypothetical protein LOC100383379 //Putative uncharacterized protein
chromosome_1	55570968	G	T	14	13	27	GRMZM2G072892_T02	SYNONYMOUS_CODING	tcC/tcA	S/S	//hypothetical protein LOC100273998//hypothetical protein LOC100383379//integral to membrane//hypothetical protein LOC100273998 (LOC100273998), mRNA//hypothetical protein LOC100383379 (LOC100383379), mRNA//hypothetical protein LOC100273998 //hypothetical protein LOC100383379 //Putative uncharacterized protein
chromosome_1	55570974	G	C	14	13	27	GRMZM2G072892_T01	SYNONYMOUS_CODING	gtC/gtG	V/V	//hypothetical protein LOC100383379//receptor activity//ion channel activity//ATP binding//ion transport//membrane//integral to membrane//hypothetical protein LOC100383379 (LOC100383379), mRNA//hypothetical protein LOC100383379 //Putative uncharacterized protein
chromosome_1	55570974	G	C	14	13	27	GRMZM2G072892_T02	SYNONYMOUS_CODING	gtC/gtG	V/V	//hypothetical protein LOC100273998//hypothetical protein LOC100383379//integral to membrane//hypothetical protein LOC100273998 (LOC100273998), mRNA//hypothetical protein LOC100383379 (LOC100383379), mRNA//hypothetical protein LOC100273998 //hypothetical protein LOC100383379 //Putative uncharacterized protein
chromosome_1	55571025	C	T	14	11	25	GRMZM2G072892_T01	SYNONYMOUS_CODING	ccG/ccA	P/P	//hypothetical protein LOC100383379//receptor activity//ion channel activity//ATP binding//ion transport//membrane//integral to membrane//hypothetical protein LOC100383379 (LOC100383379), mRNA//hypothetical protein LOC100383379 //Putative uncharacterized protein
chromosome_1	55571025	C	T	14	11	25	GRMZM2G072892_T02	SYNONYMOUS_CODING	ccG/ccA	P/P	//hypothetical protein LOC100273998//hypothetical protein LOC100383379//integral to membrane//hypothetical protein LOC100273998 (LOC100273998), mRNA//hypothetical protein LOC100383379 (LOC100383379), mRNA//hypothetical protein LOC100273998 //hypothetical protein LOC100383379 //Putative uncharacterized protein
chromosome_1	55571058	G	C	8	7	15	GRMZM2G072892_T01	INTRON			//hypothetical protein LOC100383379//receptor activity//ion channel activity//ATP binding//ion transport//membrane//integral to membrane//hypothetical protein LOC100383379 (LOC100383379), mRNA//hypothetical protein LOC100383379 //Putative uncharacterized protein
chromosome_1	55571058	G	C	8	7	15	GRMZM2G072892_T02	INTRON			//hypothetical protein LOC100273998//hypothetical protein LOC100383379//integral to membrane//hypothetical protein LOC100273998 (LOC100273998), mRNA//hypothetical protein LOC100383379 (LOC100383379), mRNA//hypothetical protein LOC100273998 //hypothetical protein LOC100383379 //Putative uncharacterized protein
chromosome_1	55571074	G	A	11	4	15	GRMZM2G072892_T01	INTRON			//hypothetical protein LOC100383379//receptor activity//ion channel activity//ATP binding//ion transport//membrane//integral to membrane//hypothetical protein LOC100383379 (LOC100383379), mRNA//hypothetical protein LOC100383379 //Putative uncharacterized protein
chromosome_1	55571074	G	A	11	4	15	GRMZM2G072892_T02	INTRON			//hypothetical protein LOC100273998//hypothetical protein LOC100383379//integral to membrane//hypothetical protein LOC100273998 (LOC100273998), mRNA//hypothetical protein LOC100383379 (LOC100383379), mRNA//hypothetical protein LOC100273998 //hypothetical protein LOC100383379 //Putative uncharacterized protein
chromosome_1	55571078	T	C	11	4	15	GRMZM2G072892_T01	INTRON			//hypothetical protein LOC100383379//receptor activity//ion channel activity//ATP binding//ion transport//membrane//integral to membrane//hypothetical protein LOC100383379 (LOC100383379), mRNA//hypothetical protein LOC100383379 //Putative uncharacterized protein
chromosome_1	55571078	T	C	11	4	15	GRMZM2G072892_T02	INTRON			//hypothetical protein LOC100273998//hypothetical protein LOC100383379//integral to membrane//hypothetical protein LOC100273998 (LOC100273998), mRNA//hypothetical protein LOC100383379 (LOC100383379), mRNA//hypothetical protein LOC100273998 //hypothetical protein LOC100383379 //Putative uncharacterized protein
chromosome_1	55571143	C	T	8	7	15	GRMZM2G072892_T01	INTRON			//hypothetical protein LOC100383379//receptor activity//ion channel activity//ATP binding//ion transport//membrane//integral to membrane//hypothetical protein LOC100383379 (LOC100383379), mRNA//hypothetical protein LOC100383379 //Putative uncharacterized protein
chromosome_1	55571143	C	T	8	7	15	GRMZM2G072892_T02	INTRON			//hypothetical protein LOC100273998//hypothetical protein LOC100383379//integral to membrane//hypothetical protein LOC100273998 (LOC100273998), mRNA//hypothetical protein LOC100383379 (LOC100383379), mRNA//hypothetical protein LOC100273998 //hypothetical protein LOC100383379 //Putative uncharacterized protein
chromosome_1	55571144	A	T	8	7	15	GRMZM2G072892_T01	INTRON			//hypothetical protein LOC100383379//receptor activity//ion channel activity//ATP binding//ion transport//membrane//integral to membrane//hypothetical protein LOC100383379 (LOC100383379), mRNA//hypothetical protein LOC100383379 //Putative uncharacterized protein
chromosome_1	55571144	A	T	8	7	15	GRMZM2G072892_T02	INTRON			//hypothetical protein LOC100273998//hypothetical protein LOC100383379//integral to membrane//hypothetical protein LOC100273998 (LOC100273998), mRNA//hypothetical protein LOC100383379 (LOC100383379), mRNA//hypothetical protein LOC100273998 //hypothetical protein LOC100383379 //Putative uncharacterized protein
chromosome_1	55571153	A	G	8	7	15	GRMZM2G072892_T01	INTRON			//hypothetical protein LOC100383379//receptor activity//ion channel activity//ATP binding//ion transport//membrane//integral to membrane//hypothetical protein LOC100383379 (LOC100383379), mRNA//hypothetical protein LOC100383379 //Putative uncharacterized protein
chromosome_1	55571153	A	G	8	7	15	GRMZM2G072892_T02	INTRON			//hypothetical protein LOC100273998//hypothetical protein LOC100383379//integral to membrane//hypothetical protein LOC100273998 (LOC100273998), mRNA//hypothetical protein LOC100383379 (LOC100383379), mRNA//hypothetical protein LOC100273998 //hypothetical protein LOC100383379 //Putative uncharacterized protein
chromosome_1	55571155	T	C	8	7	15	GRMZM2G072892_T01	INTRON			//hypothetical protein LOC100383379//receptor activity//ion channel activity//ATP binding//ion transport//membrane//integral to membrane//hypothetical protein LOC100383379 (LOC100383379), mRNA//hypothetical protein LOC100383379 //Putative uncharacterized protein
chromosome_1	55571155	T	C	8	7	15	GRMZM2G072892_T02	INTRON			//hypothetical protein LOC100273998//hypothetical protein LOC100383379//integral to membrane//hypothetical protein LOC100273998 (LOC100273998), mRNA//hypothetical protein LOC100383379 (LOC100383379), mRNA//hypothetical protein LOC100273998 //hypothetical protein LOC100383379 //Putative uncharacterized protein
chromosome_1	55571246	T	G	7	3	10	GRMZM2G072892_T01	INTRON			//hypothetical protein LOC100383379//receptor activity//ion channel activity//ATP binding//ion transport//membrane//integral to membrane//hypothetical protein LOC100383379 (LOC100383379), mRNA//hypothetical protein LOC100383379 //Putative uncharacterized protein
chromosome_1	55571246	T	G	7	3	10	GRMZM2G072892_T02	INTRON			//hypothetical protein LOC100273998//hypothetical protein LOC100383379//integral to membrane//hypothetical protein LOC100273998 (LOC100273998), mRNA//hypothetical protein LOC100383379 (LOC100383379), mRNA//hypothetical protein LOC100273998 //hypothetical protein LOC100383379 //Putative uncharacterized protein
chromosome_1	55571361	G	A	9	13	22	GRMZM2G072892_T01	SYNONYMOUS_CODING	taC/taT	Y/Y	//hypothetical protein LOC100383379//receptor activity//ion channel activity//ATP binding//ion transport//membrane//integral to membrane//hypothetical protein LOC100383379 (LOC100383379), mRNA//hypothetical protein LOC100383379 //Putative uncharacterized protein
chromosome_1	55571361	G	A	9	13	22	GRMZM2G072892_T02	SYNONYMOUS_CODING	taC/taT	Y/Y	//hypothetical protein LOC100273998//hypothetical protein LOC100383379//integral to membrane//hypothetical protein LOC100273998 (LOC100273998), mRNA//hypothetical protein LOC100383379 (LOC100383379), mRNA//hypothetical protein LOC100273998 //hypothetical protein LOC100383379 //Putative uncharacterized protein
chromosome_1	55571418	T	C	9	9	18	GRMZM2G072892_T01	SYNONYMOUS_CODING	agA/agG	R/R	//hypothetical protein LOC100383379//receptor activity//ion channel activity//ATP binding//ion transport//membrane//integral to membrane//hypothetical protein LOC100383379 (LOC100383379), mRNA//hypothetical protein LOC100383379 //Putative uncharacterized protein
chromosome_1	55571418	T	C	9	9	18	GRMZM2G072892_T02	SYNONYMOUS_CODING	agA/agG	R/R	//hypothetical protein LOC100273998//hypothetical protein LOC100383379//integral to membrane//hypothetical protein LOC100273998 (LOC100273998), mRNA//hypothetical protein LOC100383379 (LOC100383379), mRNA//hypothetical protein LOC100273998 //hypothetical protein LOC100383379 //Putative uncharacterized protein
chromosome_1	55571420	T	G	9	8	17	GRMZM2G072892_T01	SYNONYMOUS_CODING	Aga/Cga	R/R	//hypothetical protein LOC100383379//receptor activity//ion channel activity//ATP binding//ion transport//membrane//integral to membrane//hypothetical protein LOC100383379 (LOC100383379), mRNA//hypothetical protein LOC100383379 //Putative uncharacterized protein
chromosome_1	55571420	T	G	9	8	17	GRMZM2G072892_T02	SYNONYMOUS_CODING	Aga/Cga	R/R	//hypothetical protein LOC100273998//hypothetical protein LOC100383379//integral to membrane//hypothetical protein LOC100273998 (LOC100273998), mRNA//hypothetical protein LOC100383379 (LOC100383379), mRNA//hypothetical protein LOC100273998 //hypothetical protein LOC100383379 //Putative uncharacterized protein
chromosome_1	55572054	G	A	27	14	41	GRMZM2G072892_T01	SYNONYMOUS_CODING	gtC/gtT	V/V	//hypothetical protein LOC100383379//receptor activity//ion channel activity//ATP binding//ion transport//membrane//integral to membrane//hypothetical protein LOC100383379 (LOC100383379), mRNA//hypothetical protein LOC100383379 //Putative uncharacterized protein
chromosome_1	55572054	G	A	27	14	41	GRMZM2G072892_T02	SYNONYMOUS_CODING	gtC/gtT	V/V	//hypothetical protein LOC100273998//hypothetical protein LOC100383379//integral to membrane//hypothetical protein LOC100273998 (LOC100273998), mRNA//hypothetical protein LOC100383379 (LOC100383379), mRNA//hypothetical protein LOC100273998 //hypothetical protein LOC100383379 //Putative uncharacterized protein
chromosome_1	55572062	A	G	26	14	40	GRMZM2G072892_T01	SYNONYMOUS_CODING	Ttg/Ctg	L/L	//hypothetical protein LOC100383379//receptor activity//ion channel activity//ATP binding//ion transport//membrane//integral to membrane//hypothetical protein LOC100383379 (LOC100383379), mRNA//hypothetical protein LOC100383379 //Putative uncharacterized protein
chromosome_1	55572062	A	G	26	14	40	GRMZM2G072892_T02	SYNONYMOUS_CODING	Ttg/Ctg	L/L	//hypothetical protein LOC100273998//hypothetical protein LOC100383379//integral to membrane//hypothetical protein LOC100273998 (LOC100273998), mRNA//hypothetical protein LOC100383379 (LOC100383379), mRNA//hypothetical protein LOC100273998 //hypothetical protein LOC100383379 //Putative uncharacterized protein
chromosome_1	55572120	A	T	21	8	29	GRMZM2G072892_T01	SYNONYMOUS_CODING	ctT/ctA	L/L	//hypothetical protein LOC100383379//receptor activity//ion channel activity//ATP binding//ion transport//membrane//integral to membrane//hypothetical protein LOC100383379 (LOC100383379), mRNA//hypothetical protein LOC100383379 //Putative uncharacterized protein
chromosome_1	55572120	A	T	21	8	29	GRMZM2G072892_T02	SYNONYMOUS_CODING	ctT/ctA	L/L	//hypothetical protein LOC100273998//hypothetical protein LOC100383379//integral to membrane//hypothetical protein LOC100273998 (LOC100273998), mRNA//hypothetical protein LOC100383379 (LOC100383379), mRNA//hypothetical protein LOC100273998 //hypothetical protein LOC100383379 //Putative uncharacterized protein
chromosome_1	55572150	G	T	25	7	32	GRMZM2G072892_T01	SYNONYMOUS_CODING	atC/atA	I/I	//hypothetical protein LOC100383379//receptor activity//ion channel activity//ATP binding//ion transport//membrane//integral to membrane//hypothetical protein LOC100383379 (LOC100383379), mRNA//hypothetical protein LOC100383379 //Putative uncharacterized protein
chromosome_1	55572150	G	T	25	7	32	GRMZM2G072892_T02	SYNONYMOUS_CODING	atC/atA	I/I	//hypothetical protein LOC100273998//hypothetical protein LOC100383379//integral to membrane//hypothetical protein LOC100273998 (LOC100273998), mRNA//hypothetical protein LOC100383379 (LOC100383379), mRNA//hypothetical protein LOC100273998 //hypothetical protein LOC100383379 //Putative uncharacterized protein
chromosome_1	55572219	T	C	24	8	32	GRMZM2G072892_T01	SYNONYMOUS_CODING	tcA/tcG	S/S	//hypothetical protein LOC100383379//receptor activity//ion channel activity//ATP binding//ion transport//membrane//integral to membrane//hypothetical protein LOC100383379 (LOC100383379), mRNA//hypothetical protein LOC100383379 //Putative uncharacterized protein
chromosome_1	55572219	T	C	24	8	32	GRMZM2G072892_T02	SYNONYMOUS_CODING	tcA/tcG	S/S	//hypothetical protein LOC100273998//hypothetical protein LOC100383379//integral to membrane//hypothetical protein LOC100273998 (LOC100273998), mRNA//hypothetical protein LOC100383379 (LOC100383379), mRNA//hypothetical protein LOC100273998 //hypothetical protein LOC100383379 //Putative uncharacterized protein
chromosome_1	55572270	T	C	8	7	15	GRMZM2G072892_T01	SYNONYMOUS_CODING	acA/acG	T/T	//hypothetical protein LOC100383379//receptor activity//ion channel activity//ATP binding//ion transport//membrane//integral to membrane//hypothetical protein LOC100383379 (LOC100383379), mRNA//hypothetical protein LOC100383379 //Putative uncharacterized protein
chromosome_1	55572270	T	C	8	7	15	GRMZM2G072892_T02	SYNONYMOUS_CODING	acA/acG	T/T	//hypothetical protein LOC100273998//hypothetical protein LOC100383379//integral to membrane//hypothetical protein LOC100273998 (LOC100273998), mRNA//hypothetical protein LOC100383379 (LOC100383379), mRNA//hypothetical protein LOC100273998 //hypothetical protein LOC100383379 //Putative uncharacterized protein
chromosome_1	55572294	C	T	7	6	13	GRMZM2G072892_T01	NON_SYNONYMOUS_CODING	atG/atA	M/I	//hypothetical protein LOC100383379//receptor activity//ion channel activity//ATP binding//ion transport//membrane//integral to membrane//hypothetical protein LOC100383379 (LOC100383379), mRNA//hypothetical protein LOC100383379 //Putative uncharacterized protein
chromosome_1	55572294	C	T	7	6	13	GRMZM2G072892_T02	NON_SYNONYMOUS_CODING	atG/atA	M/I	//hypothetical protein LOC100273998//hypothetical protein LOC100383379//integral to membrane//hypothetical protein LOC100273998 (LOC100273998), mRNA//hypothetical protein LOC100383379 (LOC100383379), mRNA//hypothetical protein LOC100273998 //hypothetical protein LOC100383379 //Putative uncharacterized protein
chromosome_1	55572303	T	G	7	6	13	GRMZM2G072892_T01	SYNONYMOUS_CODING	acA/acC	T/T	//hypothetical protein LOC100383379//receptor activity//ion channel activity//ATP binding//ion transport//membrane//integral to membrane//hypothetical protein LOC100383379 (LOC100383379), mRNA//hypothetical protein LOC100383379 //Putative uncharacterized protein
chromosome_1	55572303	T	G	7	6	13	GRMZM2G072892_T02	SYNONYMOUS_CODING	acA/acC	T/T	//hypothetical protein LOC100273998//hypothetical protein LOC100383379//integral to membrane//hypothetical protein LOC100273998 (LOC100273998), mRNA//hypothetical protein LOC100383379 (LOC100383379), mRNA//hypothetical protein LOC100273998 //hypothetical protein LOC100383379 //Putative uncharacterized protein
chromosome_1	55572342	A	G	7	10	17	GRMZM2G072892_T01	SYNONYMOUS_CODING	ttT/ttC	F/F	//hypothetical protein LOC100383379//receptor activity//ion channel activity//ATP binding//ion transport//membrane//integral to membrane//hypothetical protein LOC100383379 (LOC100383379), mRNA//hypothetical protein LOC100383379 //Putative uncharacterized protein
chromosome_1	55572342	A	G	7	10	17	GRMZM2G072892_T02	SYNONYMOUS_CODING	ttT/ttC	F/F	//hypothetical protein LOC100273998//hypothetical protein LOC100383379//integral to membrane//hypothetical protein LOC100273998 (LOC100273998), mRNA//hypothetical protein LOC100383379 (LOC100383379), mRNA//hypothetical protein LOC100273998 //hypothetical protein LOC100383379 //Putative uncharacterized protein
chromosome_1	55572377	C	T	14	12	26	GRMZM2G072892_T01	NON_SYNONYMOUS_CODING	Gct/Act	A/T	//hypothetical protein LOC100383379//receptor activity//ion channel activity//ATP binding//ion transport//membrane//integral to membrane//hypothetical protein LOC100383379 (LOC100383379), mRNA//hypothetical protein LOC100383379 //Putative uncharacterized protein
chromosome_1	55572377	C	T	14	12	26	GRMZM2G072892_T02	NON_SYNONYMOUS_CODING	Gct/Act	A/T	//hypothetical protein LOC100273998//hypothetical protein LOC100383379//integral to membrane//hypothetical protein LOC100273998 (LOC100273998), mRNA//hypothetical protein LOC100383379 (LOC100383379), mRNA//hypothetical protein LOC100273998 //hypothetical protein LOC100383379 //Putative uncharacterized protein
chromosome_1	55572423	A	G	19	10	29	GRMZM2G072892_T01	SYNONYMOUS_CODING	ttT/ttC	F/F	//hypothetical protein LOC100383379//receptor activity//ion channel activity//ATP binding//ion transport//membrane//integral to membrane//hypothetical protein LOC100383379 (LOC100383379), mRNA//hypothetical protein LOC100383379 //Putative uncharacterized protein
chromosome_1	55572423	A	G	19	10	29	GRMZM2G072892_T02	SYNONYMOUS_CODING	ttT/ttC	F/F	//hypothetical protein LOC100273998//hypothetical protein LOC100383379//integral to membrane//hypothetical protein LOC100273998 (LOC100273998), mRNA//hypothetical protein LOC100383379 (LOC100383379), mRNA//hypothetical protein LOC100273998 //hypothetical protein LOC100383379 //Putative uncharacterized protein
chromosome_1	55572451	A	G	18	10	28	GRMZM2G072892_T01	NON_SYNONYMOUS_CODING	gTa/gCa	V/A	//hypothetical protein LOC100383379//receptor activity//ion channel activity//ATP binding//ion transport//membrane//integral to membrane//hypothetical protein LOC100383379 (LOC100383379), mRNA//hypothetical protein LOC100383379 //Putative uncharacterized protein
chromosome_1	55572451	A	G	18	10	28	GRMZM2G072892_T02	NON_SYNONYMOUS_CODING	gTa/gCa	V/A	//hypothetical protein LOC100273998//hypothetical protein LOC100383379//integral to membrane//hypothetical protein LOC100273998 (LOC100273998), mRNA//hypothetical protein LOC100383379 (LOC100383379), mRNA//hypothetical protein LOC100273998 //hypothetical protein LOC100383379 //Putative uncharacterized protein
chromosome_1	55572473	A	C	15	10	25	GRMZM2G072892_T01	NON_SYNONYMOUS_CODING	Ttc/Gtc	F/V	//hypothetical protein LOC100383379//receptor activity//ion channel activity//ATP binding//ion transport//membrane//integral to membrane//hypothetical protein LOC100383379 (LOC100383379), mRNA//hypothetical protein LOC100383379 //Putative uncharacterized protein
chromosome_1	55572473	A	C	15	10	25	GRMZM2G072892_T02	NON_SYNONYMOUS_CODING	Ttc/Gtc	F/V	//hypothetical protein LOC100273998//hypothetical protein LOC100383379//integral to membrane//hypothetical protein LOC100273998 (LOC100273998), mRNA//hypothetical protein LOC100383379 (LOC100383379), mRNA//hypothetical protein LOC100273998 //hypothetical protein LOC100383379 //Putative uncharacterized protein
chromosome_1	55572510	A	G	13	17	30	GRMZM2G072892_T01	SYNONYMOUS_CODING	ctT/ctC	L/L	//hypothetical protein LOC100383379//receptor activity//ion channel activity//ATP binding//ion transport//membrane//integral to membrane//hypothetical protein LOC100383379 (LOC100383379), mRNA//hypothetical protein LOC100383379 //Putative uncharacterized protein
chromosome_1	55572510	A	G	13	17	30	GRMZM2G072892_T02	SYNONYMOUS_CODING	ctT/ctC	L/L	//hypothetical protein LOC100273998//hypothetical protein LOC100383379//integral to membrane//hypothetical protein LOC100273998 (LOC100273998), mRNA//hypothetical protein LOC100383379 (LOC100383379), mRNA//hypothetical protein LOC100273998 //hypothetical protein LOC100383379 //Putative uncharacterized protein
chromosome_1	55572551	T	C	14	14	28	GRMZM2G072892_T01	NON_SYNONYMOUS_CODING	Att/Gtt	I/V	//hypothetical protein LOC100383379//receptor activity//ion channel activity//ATP binding//ion transport//membrane//integral to membrane//hypothetical protein LOC100383379 (LOC100383379), mRNA//hypothetical protein LOC100383379 //Putative uncharacterized protein
chromosome_1	55572551	T	C	14	14	28	GRMZM2G072892_T02	NON_SYNONYMOUS_CODING	Att/Gtt	I/V	//hypothetical protein LOC100273998//hypothetical protein LOC100383379//integral to membrane//hypothetical protein LOC100273998 (LOC100273998), mRNA//hypothetical protein LOC100383379 (LOC100383379), mRNA//hypothetical protein LOC100273998 //hypothetical protein LOC100383379 //Putative uncharacterized protein
chromosome_1	55572618	C	T	14	7	21	GRMZM2G072892_T01	SYNONYMOUS_CODING	tcG/tcA	S/S	//hypothetical protein LOC100383379//receptor activity//ion channel activity//ATP binding//ion transport//membrane//integral to membrane//hypothetical protein LOC100383379 (LOC100383379), mRNA//hypothetical protein LOC100383379 //Putative uncharacterized protein
chromosome_1	55572618	C	T	14	7	21	GRMZM2G072892_T02	SYNONYMOUS_CODING	tcG/tcA	S/S	//hypothetical protein LOC100273998//hypothetical protein LOC100383379//integral to membrane//hypothetical protein LOC100273998 (LOC100273998), mRNA//hypothetical protein LOC100383379 (LOC100383379), mRNA//hypothetical protein LOC100273998 //hypothetical protein LOC100383379 //Putative uncharacterized protein
chromosome_1	55572621	C	T	14	6	20	GRMZM2G072892_T01	SYNONYMOUS_CODING	gtG/gtA	V/V	//hypothetical protein LOC100383379//receptor activity//ion channel activity//ATP binding//ion transport//membrane//integral to membrane//hypothetical protein LOC100383379 (LOC100383379), mRNA//hypothetical protein LOC100383379 //Putative uncharacterized protein
chromosome_1	55572621	C	T	14	6	20	GRMZM2G072892_T02	SYNONYMOUS_CODING	gtG/gtA	V/V	//hypothetical protein LOC100273998//hypothetical protein LOC100383379//integral to membrane//hypothetical protein LOC100273998 (LOC100273998), mRNA//hypothetical protein LOC100383379 (LOC100383379), mRNA//hypothetical protein LOC100273998 //hypothetical protein LOC100383379 //Putative uncharacterized protein
chromosome_1	55572693	G	A	11	10	21	GRMZM2G072892_T01	SYNONYMOUS_CODING	ccC/ccT	P/P	//hypothetical protein LOC100383379//receptor activity//ion channel activity//ATP binding//ion transport//membrane//integral to membrane//hypothetical protein LOC100383379 (LOC100383379), mRNA//hypothetical protein LOC100383379 //Putative uncharacterized protein
chromosome_1	55572693	G	A	11	10	21	GRMZM2G072892_T02	SYNONYMOUS_CODING	ccC/ccT	P/P	//hypothetical protein LOC100273998//hypothetical protein LOC100383379//integral to membrane//hypothetical protein LOC100273998 (LOC100273998), mRNA//hypothetical protein LOC100383379 (LOC100383379), mRNA//hypothetical protein LOC100273998 //hypothetical protein LOC100383379 //Putative uncharacterized protein
chromosome_1	55572726	A	T	10	5	15	GRMZM2G072892_T01	SYNONYMOUS_CODING	ggT/ggA	G/G	//hypothetical protein LOC100383379//receptor activity//ion channel activity//ATP binding//ion transport//membrane//integral to membrane//hypothetical protein LOC100383379 (LOC100383379), mRNA//hypothetical protein LOC100383379 //Putative uncharacterized protein
chromosome_1	55572726	A	T	10	5	15	GRMZM2G072892_T02	SYNONYMOUS_CODING	ggT/ggA	G/G	//hypothetical protein LOC100273998//hypothetical protein LOC100383379//integral to membrane//hypothetical protein LOC100273998 (LOC100273998), mRNA//hypothetical protein LOC100383379 (LOC100383379), mRNA//hypothetical protein LOC100273998 //hypothetical protein LOC100383379 //Putative uncharacterized protein
chromosome_1	55572762	T	C	10	4	14	GRMZM2G072892_T01	SYNONYMOUS_CODING	acA/acG	T/T	//hypothetical protein LOC100383379//receptor activity//ion channel activity//ATP binding//ion transport//membrane//integral to membrane//hypothetical protein LOC100383379 (LOC100383379), mRNA//hypothetical protein LOC100383379 //Putative uncharacterized protein
chromosome_1	55572762	T	C	10	4	14	GRMZM2G072892_T02	SYNONYMOUS_CODING	acA/acG	T/T	//hypothetical protein LOC100273998//hypothetical protein LOC100383379//integral to membrane//hypothetical protein LOC100273998 (LOC100273998), mRNA//hypothetical protein LOC100383379 (LOC100383379), mRNA//hypothetical protein LOC100273998 //hypothetical protein LOC100383379 //Putative uncharacterized protein
chromosome_1	55572858	T	C	16	6	22	GRMZM2G072892_T01	SYNONYMOUS_CODING	caA/caG	Q/Q	//hypothetical protein LOC100383379//receptor activity//ion channel activity//ATP binding//ion transport//membrane//integral to membrane//hypothetical protein LOC100383379 (LOC100383379), mRNA//hypothetical protein LOC100383379 //Putative uncharacterized protein
chromosome_1	55572858	T	C	16	6	22	GRMZM2G072892_T02	SYNONYMOUS_CODING	caA/caG	Q/Q	//hypothetical protein LOC100273998//hypothetical protein LOC100383379//integral to membrane//hypothetical protein LOC100273998 (LOC100273998), mRNA//hypothetical protein LOC100383379 (LOC100383379), mRNA//hypothetical protein LOC100273998 //hypothetical protein LOC100383379 //Putative uncharacterized protein
chromosome_1	55572879	T	C	15	5	20	GRMZM2G072892_T01	SYNONYMOUS_CODING	gcA/gcG	A/A	//hypothetical protein LOC100383379//receptor activity//ion channel activity//ATP binding//ion transport//membrane//integral to membrane//hypothetical protein LOC100383379 (LOC100383379), mRNA//hypothetical protein LOC100383379 //Putative uncharacterized protein
chromosome_1	55572879	T	C	15	5	20	GRMZM2G072892_T02	SYNONYMOUS_CODING	gcA/gcG	A/A	//hypothetical protein LOC100273998//hypothetical protein LOC100383379//integral to membrane//hypothetical protein LOC100273998 (LOC100273998), mRNA//hypothetical protein LOC100383379 (LOC100383379), mRNA//hypothetical protein LOC100273998 //hypothetical protein LOC100383379 //Putative uncharacterized protein
chromosome_1	55600865	C	A	2	2	4	INTERGENIC
chromosome_1	55600895	A	G	2	2	4	INTERGENIC
chromosome_1	55816527	A	G	6	8	14	GRMZM2G703575_T01	SYNONYMOUS_CODING	gcA/gcG	A/A
chromosome_1	55816643	A	G	12	11	23	GRMZM2G703575_T01	NON_SYNONYMOUS_CODING	tAc/tGc	Y/C
chromosome_1	55816659	A	T	11	9	20	GRMZM2G703575_T01	SYNONYMOUS_CODING	ggA/ggT	G/G
chromosome_1	55816679	T	C	9	8	17	GRMZM2G703575_T01	NON_SYNONYMOUS_CODING	gTg/gCg	V/A
chromosome_1	55816767	T	C	8	10	18	GRMZM2G703575_T01	SYNONYMOUS_CODING	gaT/gaC	D/D
chromosome_1	55816776	G	A	11	9	20	GRMZM2G703575_T01	SYNONYMOUS_CODING	gcG/gcA	A/A
chromosome_1	55816905	A	G	7	13	20	INTERGENIC
chromosome_1	55817093	A	G	4	6	10	INTERGENIC
chromosome_1	55817209	G	T	10	5	15	INTERGENIC
chromosome_1	56324752	C	T	9	5	14	INTERGENIC
chromosome_1	56324828	A	G	9	10	19	INTERGENIC
chromosome_1	56324842	A	G	13	12	25	INTERGENIC
chromosome_1	56324910	C	T	16	14	30	INTERGENIC
chromosome_1	56324937	A	G	16	15	31	INTERGENIC
chromosome_1	56325006	A	G	20	11	31	INTERGENIC
chromosome_1	56325010	A	G	20	11	31	INTERGENIC
chromosome_1	56325133	G	A	40	17	57	INTERGENIC
chromosome_1	56325164	A	G	35	21	56	INTERGENIC
chromosome_1	56325246	T	C	31	20	51	INTERGENIC
chromosome_1	56413628	T	G	0	3	3	INTERGENIC
chromosome_1	56596273	T	C	26	18	44	INTERGENIC
chromosome_1	56596308	C	T	35	16	51	INTERGENIC
chromosome_1	56596612	C	G	21	14	35	INTERGENIC
chromosome_1	56596710	G	A	22	12	34	INTERGENIC
chromosome_1	56596761	G	T	18	11	29	INTERGENIC
chromosome_1	56596797	A	G	12	10	22	INTERGENIC
chromosome_1	56596821	C	T	15	6	21	INTERGENIC
chromosome_1	56596846	A	G	20	8	28	INTERGENIC
chromosome_1	56597035	A	G	12	9	21	INTERGENIC
chromosome_1	56937067	T	A	3	2	5	INTERGENIC
chromosome_1	56978931	C	G	7	4	11	GRMZM2G353147_T01	INTRON			//guanosine tetraphosphate metabolic process//TSA: Zea mays contig26633, mRNA sequence//TSA: Zea mays contig48894, mRNA sequence
chromosome_1	56978970	G	T	6	4	10	GRMZM2G353147_T01	INTRON			//guanosine tetraphosphate metabolic process//TSA: Zea mays contig26633, mRNA sequence//TSA: Zea mays contig48894, mRNA sequence
chromosome_1	57632480	A	C	23	11	34	INTERGENIC
chromosome_1	57680456	A	G	7	4	11	INTERGENIC
chromosome_1	57680490	G	A	8	7	15	INTERGENIC
chromosome_1	57680655	A	G	19	12	31	INTERGENIC
chromosome_1	57680728	T	C	15	17	32	INTERGENIC
chromosome_1	57680737	T	C	13	19	32	INTERGENIC
chromosome_1	57680787	C	T	13	16	29	INTERGENIC
chromosome_1	57680788	A	G	13	15	28	INTERGENIC
chromosome_1	57680798	G	A	12	15	27	INTERGENIC
chromosome_1	57680810	T	C	12	12	24	INTERGENIC
chromosome_1	57685114	A	G	9	7	16	GRMZM2G417219_T01	INTRON
chromosome_1	58344013	G	A	1	2	3	INTERGENIC
chromosome_1	58353015	A	T	4	3	7	INTERGENIC
chromosome_1	58610465	A	T	0	5	5	AC209438.4_FGT002	NON_SYNONYMOUS_CODING	Atg/Ttg	M/L
chromosome_1	59970166	G	A	0	3	3	INTERGENIC
chromosome_1	60088654	C	T	10	6	16	GRMZM2G082034_T01	SYNONYMOUS_CODING	gaC/gaT	D/D	//beta-amylase//polysaccharide catabolic process//beta-amylase activity//beta-amylase (LOC100284904), mRNA//beta-amylase //Beta-amylase//TSA: Zea mays contig60486, mRNA sequence//Beta-amylase
chromosome_1	60088717	T	C	19	18	37	GRMZM2G082034_T01	SYNONYMOUS_CODING	ttT/ttC	F/F	//beta-amylase//polysaccharide catabolic process//beta-amylase activity//beta-amylase (LOC100284904), mRNA//beta-amylase //Beta-amylase//TSA: Zea mays contig60486, mRNA sequence//Beta-amylase
chromosome_1	60088730	G	A	17	24	41	GRMZM2G082034_T01	NON_SYNONYMOUS_CODING	Gat/Aat	D/N	//beta-amylase//polysaccharide catabolic process//beta-amylase activity//beta-amylase (LOC100284904), mRNA//beta-amylase //Beta-amylase//TSA: Zea mays contig60486, mRNA sequence//Beta-amylase
chromosome_1	60088756	G	A	18	31	49	GRMZM2G082034_T01	SPLICE_SITE_REGION			//beta-amylase//polysaccharide catabolic process//beta-amylase activity//beta-amylase (LOC100284904), mRNA//beta-amylase //Beta-amylase//TSA: Zea mays contig60486, mRNA sequence//Beta-amylase
chromosome_1	60088756	G	A	18	31	49	GRMZM2G082034_T01	SYNONYMOUS_CODING	acG/acA	T/T	//beta-amylase//polysaccharide catabolic process//beta-amylase activity//beta-amylase (LOC100284904), mRNA//beta-amylase //Beta-amylase//TSA: Zea mays contig60486, mRNA sequence//Beta-amylase
chromosome_1	60088852	G	A	15	28	43	GRMZM2G082034_T01	INTRON			//beta-amylase//polysaccharide catabolic process//beta-amylase activity//beta-amylase (LOC100284904), mRNA//beta-amylase //Beta-amylase//TSA: Zea mays contig60486, mRNA sequence//Beta-amylase
chromosome_1	60088874	A	G	15	29	44	GRMZM2G082034_T01	NON_SYNONYMOUS_CODING	Atc/Gtc	I/V	//beta-amylase//polysaccharide catabolic process//beta-amylase activity//beta-amylase (LOC100284904), mRNA//beta-amylase //Beta-amylase//TSA: Zea mays contig60486, mRNA sequence//Beta-amylase
chromosome_1	60088915	C	T	20	43	63	GRMZM2G082034_T01	SYNONYMOUS_CODING	taC/taT	Y/Y	//beta-amylase//polysaccharide catabolic process//beta-amylase activity//beta-amylase (LOC100284904), mRNA//beta-amylase //Beta-amylase//TSA: Zea mays contig60486, mRNA sequence//Beta-amylase
chromosome_1	60088919	C	T	17	44	61	GRMZM2G082034_T01	NON_SYNONYMOUS_CODING	Ccg/Tcg	P/S	//beta-amylase//polysaccharide catabolic process//beta-amylase activity//beta-amylase (LOC100284904), mRNA//beta-amylase //Beta-amylase//TSA: Zea mays contig60486, mRNA sequence//Beta-amylase
chromosome_1	60088933	T	C	19	38	57	GRMZM2G082034_T01	SYNONYMOUS_CODING	ggT/ggC	G/G	//beta-amylase//polysaccharide catabolic process//beta-amylase activity//beta-amylase (LOC100284904), mRNA//beta-amylase //Beta-amylase//TSA: Zea mays contig60486, mRNA sequence//Beta-amylase
chromosome_1	60089056	G	A	32	23	55	GRMZM2G082034_T01	SYNONYMOUS_CODING	ggG/ggA	G/G	//beta-amylase//polysaccharide catabolic process//beta-amylase activity//beta-amylase (LOC100284904), mRNA//beta-amylase //Beta-amylase//TSA: Zea mays contig60486, mRNA sequence//Beta-amylase
chromosome_1	60138080	T	G	4	4	8	INTERGENIC
chromosome_1	60139920	C	T	6	3	9	INTERGENIC
chromosome_1	60140064	C	T	10	8	18	INTERGENIC
chromosome_1	60140091	T	G	8	8	16	INTERGENIC
chromosome_1	60140100	T	A	9	7	16	INTERGENIC
chromosome_1	60140191	G	C	10	10	20	INTERGENIC
chromosome_1	60140257	A	G	10	9	19	INTERGENIC
chromosome_1	60141281	T	C	8	6	14	INTERGENIC
chromosome_1	60141560	G	A	7	3	10	INTERGENIC
chromosome_1	60141755	A	G	7	7	14	INTERGENIC
chromosome_1	60389653	A	G	3	2	5	INTERGENIC
chromosome_1	60406055	T	C	3	3	6	GRMZM2G469162_T01	INTRON			//nucleic acid binding//DNA binding//helicase activity//ATP binding//Transcribed locus, moderately similar to NP_191289.2 INO80 (INO80 ORTHOLOG); ATP binding / DNA binding / helicase/ nucleic acid binding [Arabidopsis thaliana]//Transcribed locus, strongly similar to XP_002467855.1 hypothetical protein SORBIDRAFT_01g035270 [Sorghum bicolor]
chromosome_1	60406097	A	G	6	4	10	GRMZM2G469162_T01	INTRON			//nucleic acid binding//DNA binding//helicase activity//ATP binding//Transcribed locus, moderately similar to NP_191289.2 INO80 (INO80 ORTHOLOG); ATP binding / DNA binding / helicase/ nucleic acid binding [Arabidopsis thaliana]//Transcribed locus, strongly similar to XP_002467855.1 hypothetical protein SORBIDRAFT_01g035270 [Sorghum bicolor]
chromosome_1	60406125	A	G	5	5	10	GRMZM2G469162_T01	INTRON			//nucleic acid binding//DNA binding//helicase activity//ATP binding//Transcribed locus, moderately similar to NP_191289.2 INO80 (INO80 ORTHOLOG); ATP binding / DNA binding / helicase/ nucleic acid binding [Arabidopsis thaliana]//Transcribed locus, strongly similar to XP_002467855.1 hypothetical protein SORBIDRAFT_01g035270 [Sorghum bicolor]
chromosome_1	60406129	C	A	5	5	10	GRMZM2G469162_T01	INTRON			//nucleic acid binding//DNA binding//helicase activity//ATP binding//Transcribed locus, moderately similar to NP_191289.2 INO80 (INO80 ORTHOLOG); ATP binding / DNA binding / helicase/ nucleic acid binding [Arabidopsis thaliana]//Transcribed locus, strongly similar to XP_002467855.1 hypothetical protein SORBIDRAFT_01g035270 [Sorghum bicolor]
chromosome_1	60406133	T	A	5	5	10	GRMZM2G469162_T01	INTRON			//nucleic acid binding//DNA binding//helicase activity//ATP binding//Transcribed locus, moderately similar to NP_191289.2 INO80 (INO80 ORTHOLOG); ATP binding / DNA binding / helicase/ nucleic acid binding [Arabidopsis thaliana]//Transcribed locus, strongly similar to XP_002467855.1 hypothetical protein SORBIDRAFT_01g035270 [Sorghum bicolor]
chromosome_1	60406173	T	C	6	7	13	GRMZM2G469162_T01	SYNONYMOUS_CODING	acT/acC	T/T	//nucleic acid binding//DNA binding//helicase activity//ATP binding//Transcribed locus, moderately similar to NP_191289.2 INO80 (INO80 ORTHOLOG); ATP binding / DNA binding / helicase/ nucleic acid binding [Arabidopsis thaliana]//Transcribed locus, strongly similar to XP_002467855.1 hypothetical protein SORBIDRAFT_01g035270 [Sorghum bicolor]
chromosome_1	60406176	C	T	7	7	14	GRMZM2G469162_T01	SYNONYMOUS_CODING	atC/atT	I/I	//nucleic acid binding//DNA binding//helicase activity//ATP binding//Transcribed locus, moderately similar to NP_191289.2 INO80 (INO80 ORTHOLOG); ATP binding / DNA binding / helicase/ nucleic acid binding [Arabidopsis thaliana]//Transcribed locus, strongly similar to XP_002467855.1 hypothetical protein SORBIDRAFT_01g035270 [Sorghum bicolor]
chromosome_1	60406227	G	A	7	9	16	GRMZM2G469162_T01	SYNONYMOUS_CODING	ttG/ttA	L/L	//nucleic acid binding//DNA binding//helicase activity//ATP binding//Transcribed locus, moderately similar to NP_191289.2 INO80 (INO80 ORTHOLOG); ATP binding / DNA binding / helicase/ nucleic acid binding [Arabidopsis thaliana]//Transcribed locus, strongly similar to XP_002467855.1 hypothetical protein SORBIDRAFT_01g035270 [Sorghum bicolor]
chromosome_1	60406248	T	C	7	7	14	GRMZM2G469162_T01	SYNONYMOUS_CODING	gtT/gtC	V/V	//nucleic acid binding//DNA binding//helicase activity//ATP binding//Transcribed locus, moderately similar to NP_191289.2 INO80 (INO80 ORTHOLOG); ATP binding / DNA binding / helicase/ nucleic acid binding [Arabidopsis thaliana]//Transcribed locus, strongly similar to XP_002467855.1 hypothetical protein SORBIDRAFT_01g035270 [Sorghum bicolor]
chromosome_1	60893148	A	T	0	3	3	INTERGENIC
chromosome_1	61027786	G	T	0	17	17	INTERGENIC
chromosome_1	61085895	G	A	4	4	8	INTERGENIC
chromosome_1	61086061	A	G	4	4	8	INTERGENIC
chromosome_1	61086139	T	G	2	2	4	INTERGENIC
chromosome_1	61223432	T	C	0	4	4	INTERGENIC
chromosome_1	61596028	T	C	15	4	19	INTERGENIC
chromosome_1	61596047	T	G	15	5	20	INTERGENIC
chromosome_1	61596475	G	T	11	4	15	INTERGENIC
chromosome_1	61596528	A	C	12	8	20	INTERGENIC
chromosome_1	61596560	C	A	11	7	18	INTERGENIC
chromosome_1	62426009	A	G	33	21	54	INTERGENIC
chromosome_1	62523098	G	C	7	5	12	GRMZM5G871471_T02	NON_SYNONYMOUS_CODING	Ggc/Cgc	G/R	//cellular amino acid metabolic process//lyase activity
chromosome_1	62527953	G	A	9	5	14	GRMZM5G871471_T01	INTRON			//cellular amino acid metabolic process//lyase activity//Clone EL01N0520D02.d mRNA sequence
chromosome_1	62527953	G	A	9	5	14	GRMZM5G871471_T02	INTRON			//cellular amino acid metabolic process//lyase activity
chromosome_1	62527989	G	A	8	9	17	GRMZM5G871471_T01	EXON: Exon_chromosome_1_62527982_62528040			//cellular amino acid metabolic process//lyase activity//Clone EL01N0520D02.d mRNA sequence
chromosome_1	62527989	G	A	8	9	17	GRMZM5G871471_T02	SYNONYMOUS_CODING	ctG/ctA	L/L	//cellular amino acid metabolic process//lyase activity
chromosome_1	62528029	G	A	20	11	31	GRMZM5G871471_T01	EXON: Exon_chromosome_1_62527982_62528040			//cellular amino acid metabolic process//lyase activity//Clone EL01N0520D02.d mRNA sequence
chromosome_1	62528029	G	A	20	11	31	GRMZM5G871471_T02	NON_SYNONYMOUS_CODING	Gag/Aag	E/K	//cellular amino acid metabolic process//lyase activity
chromosome_1	62528161	A	G	22	12	34	GRMZM5G871471_T01	EXON: Exon_chromosome_1_62528136_62528233			//cellular amino acid metabolic process//lyase activity//Clone EL01N0520D02.d mRNA sequence
chromosome_1	62528161	A	G	22	12	34	GRMZM5G871471_T02	INTRON			//cellular amino acid metabolic process//lyase activity
chromosome_1	62528171	G	A	20	10	30	GRMZM5G871471_T01	EXON: Exon_chromosome_1_62528136_62528233			//cellular amino acid metabolic process//lyase activity//Clone EL01N0520D02.d mRNA sequence
chromosome_1	62528171	G	A	20	10	30	GRMZM5G871471_T02	INTRON			//cellular amino acid metabolic process//lyase activity
chromosome_1	62919204	A	T	0	7	7	AC213099.3_FGT001	EXON: Exon_chromosome_1_62919159_62919260			//LOC100278751//LOC100278751 (pco096184), mRNA//hypothetical protein LOC100278751 //Putative uncharacterized protein
chromosome_1	63162934	G	A	8	3	11	GRMZM2G342042_T01	INTRON			//protein serine/threonine kinase activity//ATP binding//protein amino acid phosphorylation
chromosome_1	63162943	A	G	9	3	12	GRMZM2G342042_T01	INTRON			//protein serine/threonine kinase activity//ATP binding//protein amino acid phosphorylation
chromosome_1	63163589	C	T	1	2	3	GRMZM2G342042_T01	INTRON			//protein serine/threonine kinase activity//ATP binding//protein amino acid phosphorylation
chromosome_1	63163640	C	T	1	2	3	GRMZM2G342042_T01	INTRON			//protein serine/threonine kinase activity//ATP binding//protein amino acid phosphorylation
chromosome_1	63164056	T	C	4	3	7	GRMZM2G342042_T01	INTRON			//protein serine/threonine kinase activity//ATP binding//protein amino acid phosphorylation
chromosome_1	63164114	G	A	6	5	11	GRMZM2G342042_T01	INTRON			//protein serine/threonine kinase activity//ATP binding//protein amino acid phosphorylation
chromosome_1	63164676	C	A	23	6	29	GRMZM2G342042_T01	NON_SYNONYMOUS_CODING	caG/caT	Q/H	//protein serine/threonine kinase activity//ATP binding//protein amino acid phosphorylation
chromosome_1	63164704	A	G	22	6	28	GRMZM2G342042_T01	NON_SYNONYMOUS_CODING	gTg/gCg	V/A	//protein serine/threonine kinase activity//ATP binding//protein amino acid phosphorylation
chromosome_1	63216956	C	G	0	3	3	INTERGENIC
chromosome_1	63742692	C	G	4	3	7	INTERGENIC
chromosome_1	63742707	G	A	3	3	6	INTERGENIC
chromosome_1	63742712	C	G	3	3	6	INTERGENIC
chromosome_1	63742734	T	C	5	3	8	INTERGENIC
chromosome_1	63947759	T	C	8	4	12	INTERGENIC
chromosome_1	64416044	T	C	4	3	7	INTERGENIC
chromosome_1	64416052	C	T	3	4	7	INTERGENIC
chromosome_1	64416057	C	G	3	4	7	INTERGENIC
chromosome_1	64416208	C	T	4	3	7	INTERGENIC
chromosome_1	64416707	T	G	9	3	12	INTERGENIC
chromosome_1	64416866	G	A	20	11	31	INTERGENIC
chromosome_1	64416905	A	T	20	12	32	INTERGENIC
chromosome_1	64431120	C	G	19	10	29	INTERGENIC
chromosome_1	64431185	C	T	16	9	25	INTERGENIC
chromosome_1	64431252	C	T	9	16	25	INTERGENIC
chromosome_1	64431276	G	A	8	12	20	INTERGENIC
chromosome_1	64670666	G	A	1	2	3	INTERGENIC
chromosome_1	64670942	T	A	3	4	7	INTERGENIC
chromosome_1	64671025	C	A	3	2	5	INTERGENIC
chromosome_1	64671051	C	T	5	4	9	INTERGENIC
chromosome_1	64671074	C	G	5	4	9	INTERGENIC
chromosome_1	64671173	A	G	9	4	13	INTERGENIC
chromosome_1	64672419	C	T	16	16	32	GRMZM2G001361_T01	UTR_3_PRIME: 725 bases from CDS
chromosome_1	64672460	T	C	18	13	31	GRMZM2G001361_T01	UTR_3_PRIME: 684 bases from CDS
chromosome_1	64672504	T	C	20	17	37	GRMZM2G001361_T01	UTR_3_PRIME: 640 bases from CDS
chromosome_1	64672529	G	A	23	21	44	GRMZM2G001361_T01	UTR_3_PRIME: 615 bases from CDS
chromosome_1	64672537	G	A	24	20	44	GRMZM2G001361_T01	UTR_3_PRIME: 607 bases from CDS
chromosome_1	64672601	G	A	27	15	42	GRMZM2G001361_T01	UTR_3_PRIME: 543 bases from CDS
chromosome_1	64672705	A	G	14	18	32	GRMZM2G001361_T01	UTR_3_PRIME: 439 bases from CDS
chromosome_1	64672867	T	G	9	13	22	GRMZM2G001361_T01	UTR_3_PRIME: 277 bases from CDS
chromosome_1	64672935	C	A	10	16	26	GRMZM2G001361_T01	UTR_3_PRIME: 209 bases from CDS
chromosome_1	64672956	A	C	7	14	21	GRMZM2G001361_T01	UTR_3_PRIME: 188 bases from CDS
chromosome_1	64673008	C	T	11	13	24	GRMZM2G001361_T01	UTR_3_PRIME: 136 bases from CDS
chromosome_1	64673061	A	G	14	14	28	GRMZM2G001361_T01	UTR_3_PRIME: 83 bases from CDS
chromosome_1	64673067	T	C	14	14	28	GRMZM2G001361_T01	UTR_3_PRIME: 77 bases from CDS
chromosome_1	64673086	T	G	15	14	29	GRMZM2G001361_T01	UTR_3_PRIME: 58 bases from CDS
chromosome_1	64673089	T	C	15	14	29	GRMZM2G001361_T01	UTR_3_PRIME: 55 bases from CDS
chromosome_1	64673094	G	A	14	14	28	GRMZM2G001361_T01	UTR_3_PRIME: 50 bases from CDS
chromosome_1	64673105	A	G	13	15	28	GRMZM2G001361_T01	UTR_3_PRIME: 39 bases from CDS
chromosome_1	64673132	G	C	13	15	28	GRMZM2G001361_T01	UTR_3_PRIME: 12 bases from CDS
chromosome_1	64673419	A	G	82	70	152	GRMZM2G001361_T01	NON_SYNONYMOUS_CODING	Ttc/Ctc	F/L
chromosome_1	64673461	C	A	85	63	148	GRMZM2G001361_T01	NON_SYNONYMOUS_CODING	Gcc/Tcc	A/S
chromosome_1	64673467	G	A	86	62	148	GRMZM2G001361_T01	NON_SYNONYMOUS_CODING	Ccg/Tcg	P/S
chromosome_1	64673539	T	C	73	61	134	GRMZM2G001361_T01	NON_SYNONYMOUS_CODING	Acc/Gcc	T/A
chromosome_1	64673623	G	A	54	32	86	GRMZM2G001361_T01	SYNONYMOUS_CODING	Ctg/Ttg	L/L
chromosome_1	64673698	G	A	45	37	82	GRMZM2G001361_T01	INTRON
chromosome_1	64673749	T	G	39	27	66	GRMZM2G001361_T01	INTRON
chromosome_1	64673785	C	A	45	23	68	GRMZM2G001361_T01	INTRON
chromosome_1	64673805	C	T	49	29	78	GRMZM2G001361_T01	SYNONYMOUS_CODING	tcG/tcA	S/S
chromosome_1	64673866	T	A	52	49	101	GRMZM2G001361_T01	NON_SYNONYMOUS_CODING	aAc/aTc	N/I
chromosome_1	64673936	G	A	49	30	79	GRMZM2G001361_T01	START_GAINED: TTG
chromosome_1	64673936	G	A	49	30	79	GRMZM2G001361_T01	UTR_5_PRIME: 36 bases from TSS
chromosome_1	64673941	A	G	44	27	71	GRMZM2G001361_T01	UTR_5_PRIME: 41 bases from TSS
chromosome_1	64673970	A	G	45	28	73	GRMZM2G001361_T01	UTR_5_PRIME: 70 bases from TSS
chromosome_1	64674146	C	A	6	5	11	INTERGENIC
chromosome_1	64675759	T	C	9	6	15	INTERGENIC
chromosome_1	64675844	C	T	8	6	14	INTERGENIC
chromosome_1	64676646	C	T	9	10	19	INTERGENIC
chromosome_1	64716421	G	A	4	3	7	GRMZM2G001288_T01	INTRON			//hydrolase activity, hydrolyzing O-glycosyl compounds//carbohydrate metabolic process//homoiothermy//ice binding//response to freezing//TSA: Zea mays contig00835, mRNA sequence//Full-length cDNA clone ZM_BFc0155F11
chromosome_1	64716421	G	A	4	3	7	GRMZM2G001288_T02	INTRON			//hydrolase activity, hydrolyzing O-glycosyl compounds//carbohydrate metabolic process//homoiothermy//ice binding//response to freezing//TSA: Zea mays contig00835, mRNA sequence
chromosome_1	65643098	T	C	4	2	6	INTERGENIC
chromosome_1	65643113	A	G	4	2	6	INTERGENIC
chromosome_1	66009094	C	T	5	4	9	INTERGENIC
chromosome_1	66009115	G	A	6	6	12	INTERGENIC
chromosome_1	66009147	A	G	5	5	10	INTERGENIC
chromosome_1	66009153	T	C	5	5	10	INTERGENIC
chromosome_1	66009158	G	A	5	5	10	INTERGENIC
chromosome_1	66009212	A	C	5	6	11	INTERGENIC
chromosome_1	66009216	G	A	5	6	11	INTERGENIC
chromosome_1	66009238	T	C	6	7	13	INTERGENIC
chromosome_1	66009318	T	C	7	6	13	INTERGENIC
chromosome_1	66009331	G	C	7	5	12	INTERGENIC
chromosome_1	66009490	T	C	9	7	16	INTERGENIC
chromosome_1	66285065	A	G	23	9	32	INTERGENIC
chromosome_1	66285103	T	A	25	16	41	INTERGENIC
chromosome_1	66285153	C	T	48	14	62	INTERGENIC
chromosome_1	66285177	C	T	46	10	56	INTERGENIC
chromosome_1	66285192	A	G	35	18	53	INTERGENIC
chromosome_1	66285321	T	A	21	8	29	INTERGENIC
chromosome_1	66779587	G	A	14	6	20	INTERGENIC
chromosome_1	66922619	A	G	0	3	3	INTERGENIC
chromosome_1	68238112	A	G	10	7	17	INTERGENIC
chromosome_1	68238163	T	A	8	6	14	INTERGENIC
chromosome_1	68238168	G	T	8	5	13	INTERGENIC
chromosome_1	68238249	C	T	7	4	11	INTERGENIC
chromosome_1	68431801	G	A	17	10	27	GRMZM5G866758_T01	UTR_5_PRIME: 73 bases from TSS			//catalytic activity//metabolic process//transferase activity, transferring acyl groups other than amino-acyl groups//Transcribed locus, moderately similar to NP_001062685.1 Os09g0252100 [Oryza sativa Japonica Group]
chromosome_1	68431801	G	A	17	10	27	GRMZM5G866758_T02	EXON: Exon_chromosome_1_68431707_68431880			//acetyl-CoA acetyltransferase, cytosolic 1//catalytic activity//metabolic process//transferase activity, transferring acyl groups other than amino-acyl groups//acetyl-CoA acetyltransferase, cytosolic 1 (LOC100282283), mRNA//acetyl-CoA acetyltransferase, cytosolic 1 //Transcribed locus, moderately similar to NP_001062685.1 Os09g0252100 [Oryza sativa Japonica Group]//Acetyl-CoA acetyltransferase, …
chromosome_1	68431850	G	A	15	7	22	GRMZM5G866758_T01	UTR_5_PRIME: 24 bases from TSS			//catalytic activity//metabolic process//transferase activity, transferring acyl groups other than amino-acyl groups//Transcribed locus, moderately similar to NP_001062685.1 Os09g0252100 [Oryza sativa Japonica Group]
chromosome_1	68431850	G	A	15	7	22	GRMZM5G866758_T02	EXON: Exon_chromosome_1_68431707_68431880			//acetyl-CoA acetyltransferase, cytosolic 1//catalytic activity//metabolic process//transferase activity, transferring acyl groups other than amino-acyl groups//acetyl-CoA acetyltransferase, cytosolic 1 (LOC100282283), mRNA//acetyl-CoA acetyltransferase, cytosolic 1 //Transcribed locus, moderately similar to NP_001062685.1 Os09g0252100 [Oryza sativa Japonica Group]//Acetyl-CoA acetyltransferase, …
chromosome_1	68544334	G	T	13	17	30	GRMZM2G077991_T01	SYNONYMOUS_CODING	cgC/cgA	R/R	//structural constituent of ribosome//intracellular//ribosome//translation//Putative uncharacterized protein
chromosome_1	68544334	G	T	13	17	30	GRMZM2G077991_T02	SYNONYMOUS_CODING	cgC/cgA	R/R	//60S ribosomal protein L37//structural constituent of ribosome//intracellular//ribosome//translation//60S ribosomal protein L37 (LOC100284994), mRNA//60S ribosomal protein L37 (LOC100286143), mRNA//60S ribosomal protein L37 //Ribosomal protein L37 //Putative uncharacterized protein
chromosome_1	68544334	G	T	13	17	30	GRMZM2G077991_T03	SYNONYMOUS_CODING	cgC/cgA	R/R	//60S ribosomal protein L37//structural constituent of ribosome//intracellular//ribosome//translation//60S ribosomal protein L37 (LOC100284994), mRNA//60S ribosomal protein L37 (LOC100286143), mRNA//60S ribosomal protein L37 //Ribosomal protein L37 //Putative uncharacterized protein
chromosome_1	68544361	G	A	14	18	32	GRMZM2G077991_T01	SYNONYMOUS_CODING	acC/acT	T/T	//structural constituent of ribosome//intracellular//ribosome//translation//Putative uncharacterized protein
chromosome_1	68544361	G	A	14	18	32	GRMZM2G077991_T02	SYNONYMOUS_CODING	acC/acT	T/T	//60S ribosomal protein L37//structural constituent of ribosome//intracellular//ribosome//translation//60S ribosomal protein L37 (LOC100284994), mRNA//60S ribosomal protein L37 (LOC100286143), mRNA//60S ribosomal protein L37 //Ribosomal protein L37 //Putative uncharacterized protein
chromosome_1	68544361	G	A	14	18	32	GRMZM2G077991_T03	SYNONYMOUS_CODING	acC/acT	T/T	//60S ribosomal protein L37//structural constituent of ribosome//intracellular//ribosome//translation//60S ribosomal protein L37 (LOC100284994), mRNA//60S ribosomal protein L37 (LOC100286143), mRNA//60S ribosomal protein L37 //Ribosomal protein L37 //Putative uncharacterized protein
chromosome_1	68544370	G	A	13	18	31	GRMZM2G077991_T01	SYNONYMOUS_CODING	cgC/cgT	R/R	//structural constituent of ribosome//intracellular//ribosome//translation//Putative uncharacterized protein
chromosome_1	68544370	G	A	13	18	31	GRMZM2G077991_T02	SYNONYMOUS_CODING	cgC/cgT	R/R	//60S ribosomal protein L37//structural constituent of ribosome//intracellular//ribosome//translation//60S ribosomal protein L37 (LOC100284994), mRNA//60S ribosomal protein L37 (LOC100286143), mRNA//60S ribosomal protein L37 //Ribosomal protein L37 //Putative uncharacterized protein
chromosome_1	68544370	G	A	13	18	31	GRMZM2G077991_T03	SYNONYMOUS_CODING	cgC/cgT	R/R	//60S ribosomal protein L37//structural constituent of ribosome//intracellular//ribosome//translation//60S ribosomal protein L37 (LOC100284994), mRNA//60S ribosomal protein L37 (LOC100286143), mRNA//60S ribosomal protein L37 //Ribosomal protein L37 //Putative uncharacterized protein
chromosome_1	68544450	G	A	8	6	14	GRMZM2G077991_T01	INTRON			//structural constituent of ribosome//intracellular//ribosome//translation//Putative uncharacterized protein
chromosome_1	68544450	G	A	8	6	14	GRMZM2G077991_T02	INTRON			//60S ribosomal protein L37//structural constituent of ribosome//intracellular//ribosome//translation//60S ribosomal protein L37 (LOC100284994), mRNA//60S ribosomal protein L37 (LOC100286143), mRNA//60S ribosomal protein L37 //Ribosomal protein L37 //Putative uncharacterized protein
chromosome_1	68544450	G	A	8	6	14	GRMZM2G077991_T03	INTRON			//60S ribosomal protein L37//structural constituent of ribosome//intracellular//ribosome//translation//60S ribosomal protein L37 (LOC100284994), mRNA//60S ribosomal protein L37 (LOC100286143), mRNA//60S ribosomal protein L37 //Ribosomal protein L37 //Putative uncharacterized protein
chromosome_1	68544456	G	A	9	6	15	GRMZM2G077991_T01	INTRON			//structural constituent of ribosome//intracellular//ribosome//translation//Putative uncharacterized protein
chromosome_1	68544456	G	A	9	6	15	GRMZM2G077991_T02	INTRON			//60S ribosomal protein L37//structural constituent of ribosome//intracellular//ribosome//translation//60S ribosomal protein L37 (LOC100284994), mRNA//60S ribosomal protein L37 (LOC100286143), mRNA//60S ribosomal protein L37 //Ribosomal protein L37 //Putative uncharacterized protein
chromosome_1	68544456	G	A	9	6	15	GRMZM2G077991_T03	INTRON			//60S ribosomal protein L37//structural constituent of ribosome//intracellular//ribosome//translation//60S ribosomal protein L37 (LOC100284994), mRNA//60S ribosomal protein L37 (LOC100286143), mRNA//60S ribosomal protein L37 //Ribosomal protein L37 //Putative uncharacterized protein
chromosome_1	68861782	A	G	2	3	5	GRMZM2G070462_T01	UTR_3_PRIME: 1504 bases from CDS
chromosome_1	68861815	T	C	2	3	5	GRMZM2G070462_T01	UTR_3_PRIME: 1471 bases from CDS
chromosome_1	68861832	G	A	2	3	5	GRMZM2G070462_T01	UTR_3_PRIME: 1454 bases from CDS
chromosome_1	68861853	C	T	1	2	3	GRMZM2G070462_T01	UTR_3_PRIME: 1433 bases from CDS
chromosome_1	68861955	A	G	1	2	3	GRMZM2G070462_T01	INTRON
chromosome_1	68864102	T	C	1	3	4	GRMZM2G070462_T01	INTRON
chromosome_1	68864150	G	A	2	4	6	GRMZM2G070462_T01	INTRON
chromosome_1	68864302	T	C	10	6	16	GRMZM2G070462_T01	NON_SYNONYMOUS_CODING	Atc/Gtc	I/V
chromosome_1	68864312	G	C	11	6	17	GRMZM2G070462_T01	SYNONYMOUS_CODING	tcC/tcG	S/S
chromosome_1	68864559	C	A	6	3	9	GRMZM2G070462_T01	UTR_5_PRIME: 191 bases from TSS
chromosome_1	68864581	T	C	6	4	10	GRMZM2G070462_T01	START_GAINED: CTG
chromosome_1	68864581	T	C	6	4	10	GRMZM2G070462_T01	UTR_5_PRIME: 213 bases from TSS
chromosome_1	68864591	C	G	5	4	9	GRMZM2G070462_T01	UTR_5_PRIME: 223 bases from TSS
chromosome_1	68864627	G	A	7	3	10	INTERGENIC
chromosome_1	68864657	A	G	5	3	8	INTERGENIC
chromosome_1	71016631	T	A	1	5	6	GRMZM2G110076_T01	INTRON			//hypothetical protein LOC100191949//DNA binding//transcription initiation//hypothetical protein LOC100191949 (LOC100191949), mRNA//hypothetical protein LOC100191949 //Putative uncharacterized protein //Transcription initiation factor TFIID subunit 9B
chromosome_1	71016721	T	C	0	3	3	GRMZM2G110076_T01	INTRON			//hypothetical protein LOC100191949//DNA binding//transcription initiation//hypothetical protein LOC100191949 (LOC100191949), mRNA//hypothetical protein LOC100191949 //Putative uncharacterized protein //Transcription initiation factor TFIID subunit 9B
chromosome_1	71016758	A	C	0	3	3	GRMZM2G110076_T01	INTRON			//hypothetical protein LOC100191949//DNA binding//transcription initiation//hypothetical protein LOC100191949 (LOC100191949), mRNA//hypothetical protein LOC100191949 //Putative uncharacterized protein //Transcription initiation factor TFIID subunit 9B
chromosome_1	71293114	C	T	10	5	15	INTERGENIC
chromosome_1	72296190	T	C	7	5	12	INTERGENIC
chromosome_1	72296213	C	T	7	4	11	INTERGENIC
chromosome_1	72296221	G	A	7	4	11	INTERGENIC
chromosome_1	72296345	T	C	7	5	12	INTERGENIC
chromosome_1	72296351	G	A	8	5	13	INTERGENIC
chromosome_1	72346145	T	C	1	2	3	INTERGENIC
chromosome_1	72779739	C	T	0	3	3	INTERGENIC
chromosome_1	73885319	C	T	7	4	11	GRMZM2G074208_T01	INTRON			//nucleic acid binding//methyltransferase activity//methylation
chromosome_1	73885319	C	T	7	4	11	GRMZM2G074208_T02	INTRON			//nucleic acid binding//methyltransferase activity//methylation
chromosome_1	73885370	C	T	5	5	10	GRMZM2G074208_T01	INTRON			//nucleic acid binding//methyltransferase activity//methylation
chromosome_1	73885370	C	T	5	5	10	GRMZM2G074208_T02	INTRON			//nucleic acid binding//methyltransferase activity//methylation
chromosome_1	73885373	C	T	5	5	10	GRMZM2G074208_T01	INTRON			//nucleic acid binding//methyltransferase activity//methylation
chromosome_1	73885373	C	T	5	5	10	GRMZM2G074208_T02	INTRON			//nucleic acid binding//methyltransferase activity//methylation
chromosome_1	73885747	G	T	20	7	27	GRMZM2G074208_T01	STOP_GAINED	tgC/tgA	C/*	//nucleic acid binding//methyltransferase activity//methylation
chromosome_1	73885747	G	T	20	7	27	GRMZM2G074208_T02	EXON: Exon_chromosome_1_73885576_73885872			//nucleic acid binding//methyltransferase activity//methylation
chromosome_1	73885757	G	A	21	7	28	GRMZM2G074208_T01	NON_SYNONYMOUS_CODING	gCc/gTc	A/V	//nucleic acid binding//methyltransferase activity//methylation
chromosome_1	73885757	G	A	21	7	28	GRMZM2G074208_T02	EXON: Exon_chromosome_1_73885576_73885872			//nucleic acid binding//methyltransferase activity//methylation
chromosome_1	73885839	T	C	12	5	17	GRMZM2G074208_T01	NON_SYNONYMOUS_CODING	Agc/Ggc	S/G	//nucleic acid binding//methyltransferase activity//methylation
chromosome_1	73885839	T	C	12	5	17	GRMZM2G074208_T02	EXON: Exon_chromosome_1_73885576_73885872			//nucleic acid binding//methyltransferase activity//methylation
chromosome_1	73885889	G	A	15	6	21	INTERGENIC
chromosome_1	73885947	T	C	6	5	11	INTERGENIC
chromosome_1	74782191	A	G	8	15	23	GRMZM2G030805_T01	SYNONYMOUS_CODING	ctT/ctC	L/L	//ubiquitin ligase complex//ubiquitin-protein ligase activity//protein binding//ubiquitin-dependent protein catabolic process//protein ubiquitination//ubiquitin-ubiquitin ligase activity//Transcribed locus, strongly similar to XP_002467679.1 hypothetical protein SORBIDRAFT_01g032170 [Sorghum bicolor]
chromosome_1	74782227	G	T	12	14	26	GRMZM2G030805_T01	SYNONYMOUS_CODING	ggC/ggA	G/G	//ubiquitin ligase complex//ubiquitin-protein ligase activity//protein binding//ubiquitin-dependent protein catabolic process//protein ubiquitination//ubiquitin-ubiquitin ligase activity//Transcribed locus, strongly similar to XP_002467679.1 hypothetical protein SORBIDRAFT_01g032170 [Sorghum bicolor]
chromosome_1	74782258	G	T	13	8	21	GRMZM2G030805_T01	NON_SYNONYMOUS_CODING	tCt/tAt	S/Y	//ubiquitin ligase complex//ubiquitin-protein ligase activity//protein binding//ubiquitin-dependent protein catabolic process//protein ubiquitination//ubiquitin-ubiquitin ligase activity//Transcribed locus, strongly similar to XP_002467679.1 hypothetical protein SORBIDRAFT_01g032170 [Sorghum bicolor]
chromosome_1	74782310	G	A	8	7	15	GRMZM2G030805_T01	SPLICE_SITE_REGION			//ubiquitin ligase complex//ubiquitin-protein ligase activity//protein binding//ubiquitin-dependent protein catabolic process//protein ubiquitination//ubiquitin-ubiquitin ligase activity//Transcribed locus, strongly similar to XP_002467679.1 hypothetical protein SORBIDRAFT_01g032170 [Sorghum bicolor]
chromosome_1	74782310	G	A	8	7	15	GRMZM2G030805_T01	STOP_GAINED	Caa/Taa	Q/*	//ubiquitin ligase complex//ubiquitin-protein ligase activity//protein binding//ubiquitin-dependent protein catabolic process//protein ubiquitination//ubiquitin-ubiquitin ligase activity//Transcribed locus, strongly similar to XP_002467679.1 hypothetical protein SORBIDRAFT_01g032170 [Sorghum bicolor]
chromosome_1	74783749	A	G	27	9	36	GRMZM2G030805_T01	NON_SYNONYMOUS_CODING	gTg/gCg	V/A	//ubiquitin ligase complex//ubiquitin-protein ligase activity//protein binding//ubiquitin-dependent protein catabolic process//protein ubiquitination//ubiquitin-ubiquitin ligase activity//Transcribed locus, strongly similar to XP_002467679.1 hypothetical protein SORBIDRAFT_01g032170 [Sorghum bicolor]
chromosome_1	74827164	C	T	0	4	4	INTERGENIC
chromosome_1	74827244	G	A	1	4	5	INTERGENIC
chromosome_1	74828296	G	A	1	2	3	INTERGENIC
chromosome_1	74828599	T	G	1	4	5	INTERGENIC
chromosome_1	74828742	G	C	1	3	4	INTERGENIC
chromosome_1	74828764	C	A	1	4	5	INTERGENIC
chromosome_1	74828883	C	T	0	3	3	INTERGENIC
chromosome_1	74828885	G	A	0	3	3	INTERGENIC
chromosome_1	74830586	T	C	1	2	3	INTERGENIC
chromosome_1	74830613	T	C	1	2	3	INTERGENIC
chromosome_1	74832096	T	C	2	3	5	INTERGENIC
chromosome_1	75221448	C	T	2	3	5	INTERGENIC
chromosome_1	75221455	C	T	2	3	5	INTERGENIC
chromosome_1	75270546	G	A	5	4	9	INTERGENIC
chromosome_1	75714696	A	G	3	2	5	INTERGENIC
chromosome_1	75819015	T	C	0	3	3	INTERGENIC
chromosome_1	76420200	C	T	3	6	9	INTERGENIC
chromosome_1	76420213	T	A	3	5	8	INTERGENIC
chromosome_1	76420247	A	G	9	5	14	INTERGENIC
chromosome_1	76420249	A	T	9	5	14	INTERGENIC
chromosome_1	76420321	T	C	9	11	20	INTERGENIC
chromosome_1	76621726	T	C	38	41	79	INTERGENIC
chromosome_1	76622036	G	T	11	21	32	INTERGENIC
chromosome_1	76622042	G	A	9	18	27	INTERGENIC
chromosome_1	76622080	T	G	13	10	23	INTERGENIC
chromosome_1	76622082	T	C	14	11	25	INTERGENIC
chromosome_1	76626135	G	A	17	17	34	INTERGENIC
chromosome_1	76626417	G	A	15	7	22	INTERGENIC
chromosome_1	77095378	C	T	3	4	7	INTERGENIC
chromosome_1	77095400	G	A	3	3	6	INTERGENIC
chromosome_1	77378872	T	C	19	12	31	INTERGENIC
chromosome_1	77378963	T	C	20	31	51	INTERGENIC
chromosome_1	77379150	A	G	13	12	25	INTERGENIC
chromosome_1	77379167	C	T	13	14	27	INTERGENIC
chromosome_1	77379255	T	C	13	12	25	INTERGENIC
chromosome_1	77611009	C	T	1	2	3	INTERGENIC
chromosome_1	77892202	G	A	33	9	42	INTERGENIC
chromosome_1	78007831	G	A	4	5	9	INTERGENIC
chromosome_1	78338408	A	G	6	11	17	INTERGENIC
chromosome_1	78338871	G	A	7	9	16	INTERGENIC
chromosome_1	78361055	G	A	19	16	35	INTERGENIC
chromosome_1	78361123	A	G	35	27	62	INTERGENIC
chromosome_1	78361146	C	A	38	35	73	INTERGENIC
chromosome_1	78361157	G	A	40	36	76	INTERGENIC
chromosome_1	78361229	C	T	30	31	61	INTERGENIC
chromosome_1	78361283	C	T	30	22	52	INTERGENIC
chromosome_1	78361317	A	G	21	16	37	INTERGENIC
chromosome_1	78361367	C	T	12	10	22	INTERGENIC
chromosome_1	78361437	G	A	1	3	4	INTERGENIC
chromosome_1	78361468	T	C	0	4	4	INTERGENIC
chromosome_1	78361781	A	G	3	2	5	INTERGENIC
chromosome_1	78361845	A	G	0	5	5	INTERGENIC
chromosome_1	79774274	A	G	5	6	11	INTERGENIC
chromosome_1	81580094	G	A	18	9	27	GRMZM2G178079_T01	UTR_3_PRIME: 330 bases from CDS			//glutathione S-transferase GSTU6//glutathione transferase37//glutathione transferase activity//cytoplasm//metabolic process//glutathione transferase37 (gst37), mRNA//hypothetical protein LOC100217074 (LOC100217074), mRNA//glutathione S-transferase GSTU6 (LOC100285867), mRNA//glutathione transferase37 //hypothetical protein LOC100217074 //glutathione S-transferase GSTU6 //Hypothetical protein LOC…
chromosome_1	81580094	G	A	18	9	27	GRMZM2G178079_T02	UTR_3_PRIME: 330 bases from CDS			//glutathione S-transferase GSTU6//glutathione transferase37//glutathione transferase activity//cytoplasm//metabolic process//glutathione transferase37 (gst37), mRNA//glutathione S-transferase GSTU6 (LOC100285867), mRNA//glutathione transferase37 //glutathione S-transferase GSTU6 //Glutathione S-transferase GSTU6 //Glutathione S-transferase GST 37 (EC 2.5.1.18)
chromosome_1	81580121	T	C	15	9	24	GRMZM2G178079_T01	UTR_3_PRIME: 357 bases from CDS			//glutathione S-transferase GSTU6//glutathione transferase37//glutathione transferase activity//cytoplasm//metabolic process//glutathione transferase37 (gst37), mRNA//hypothetical protein LOC100217074 (LOC100217074), mRNA//glutathione S-transferase GSTU6 (LOC100285867), mRNA//glutathione transferase37 //hypothetical protein LOC100217074 //glutathione S-transferase GSTU6 //Hypothetical protein LOC…
chromosome_1	81580121	T	C	15	9	24	GRMZM2G178079_T02	UTR_3_PRIME: 357 bases from CDS			//glutathione S-transferase GSTU6//glutathione transferase37//glutathione transferase activity//cytoplasm//metabolic process//glutathione transferase37 (gst37), mRNA//glutathione S-transferase GSTU6 (LOC100285867), mRNA//glutathione transferase37 //glutathione S-transferase GSTU6 //Glutathione S-transferase GSTU6 //Glutathione S-transferase GST 37 (EC 2.5.1.18)
chromosome_1	81580129	T	C	14	9	23	GRMZM2G178079_T01	UTR_3_PRIME: 365 bases from CDS			//glutathione S-transferase GSTU6//glutathione transferase37//glutathione transferase activity//cytoplasm//metabolic process//glutathione transferase37 (gst37), mRNA//hypothetical protein LOC100217074 (LOC100217074), mRNA//glutathione S-transferase GSTU6 (LOC100285867), mRNA//glutathione transferase37 //hypothetical protein LOC100217074 //glutathione S-transferase GSTU6 //Hypothetical protein LOC…
chromosome_1	81580129	T	C	14	9	23	GRMZM2G178079_T02	UTR_3_PRIME: 365 bases from CDS			//glutathione S-transferase GSTU6//glutathione transferase37//glutathione transferase activity//cytoplasm//metabolic process//glutathione transferase37 (gst37), mRNA//glutathione S-transferase GSTU6 (LOC100285867), mRNA//glutathione transferase37 //glutathione S-transferase GSTU6 //Glutathione S-transferase GSTU6 //Glutathione S-transferase GST 37 (EC 2.5.1.18)
chromosome_1	81580140	G	A	15	8	23	GRMZM2G178079_T01	UTR_3_PRIME: 376 bases from CDS			//glutathione S-transferase GSTU6//glutathione transferase37//glutathione transferase activity//cytoplasm//metabolic process//glutathione transferase37 (gst37), mRNA//hypothetical protein LOC100217074 (LOC100217074), mRNA//glutathione S-transferase GSTU6 (LOC100285867), mRNA//glutathione transferase37 //hypothetical protein LOC100217074 //glutathione S-transferase GSTU6 //Hypothetical protein LOC…
chromosome_1	81580140	G	A	15	8	23	GRMZM2G178079_T02	UTR_3_PRIME: 376 bases from CDS			//glutathione S-transferase GSTU6//glutathione transferase37//glutathione transferase activity//cytoplasm//metabolic process//glutathione transferase37 (gst37), mRNA//glutathione S-transferase GSTU6 (LOC100285867), mRNA//glutathione transferase37 //glutathione S-transferase GSTU6 //Glutathione S-transferase GSTU6 //Glutathione S-transferase GST 37 (EC 2.5.1.18)
chromosome_1	81580161	G	A	18	10	28	GRMZM2G178079_T01	UTR_3_PRIME: 397 bases from CDS			//glutathione S-transferase GSTU6//glutathione transferase37//glutathione transferase activity//cytoplasm//metabolic process//glutathione transferase37 (gst37), mRNA//hypothetical protein LOC100217074 (LOC100217074), mRNA//glutathione S-transferase GSTU6 (LOC100285867), mRNA//glutathione transferase37 //hypothetical protein LOC100217074 //glutathione S-transferase GSTU6 //Hypothetical protein LOC…
chromosome_1	81580161	G	A	18	10	28	GRMZM2G178079_T02	UTR_3_PRIME: 397 bases from CDS			//glutathione S-transferase GSTU6//glutathione transferase37//glutathione transferase activity//cytoplasm//metabolic process//glutathione transferase37 (gst37), mRNA//glutathione S-transferase GSTU6 (LOC100285867), mRNA//glutathione transferase37 //glutathione S-transferase GSTU6 //Glutathione S-transferase GSTU6 //Glutathione S-transferase GST 37 (EC 2.5.1.18)
chromosome_1	81580226	A	G	23	8	31	GRMZM2G178079_T01	UTR_3_PRIME: 462 bases from CDS			//glutathione S-transferase GSTU6//glutathione transferase37//glutathione transferase activity//cytoplasm//metabolic process//glutathione transferase37 (gst37), mRNA//hypothetical protein LOC100217074 (LOC100217074), mRNA//glutathione S-transferase GSTU6 (LOC100285867), mRNA//glutathione transferase37 //hypothetical protein LOC100217074 //glutathione S-transferase GSTU6 //Hypothetical protein LOC…
chromosome_1	81580226	A	G	23	8	31	GRMZM2G178079_T02	UTR_3_PRIME: 462 bases from CDS			//glutathione S-transferase GSTU6//glutathione transferase37//glutathione transferase activity//cytoplasm//metabolic process//glutathione transferase37 (gst37), mRNA//glutathione S-transferase GSTU6 (LOC100285867), mRNA//glutathione transferase37 //glutathione S-transferase GSTU6 //Glutathione S-transferase GSTU6 //Glutathione S-transferase GST 37 (EC 2.5.1.18)
chromosome_1	82582636	T	C	0	3	3	INTERGENIC
chromosome_1	84068768	A	G	2	17	19	GRMZM2G095698_T01	UTR_3_PRIME: 53 bases from CDS			//hypothetical protein LOC100277844//hypothetical protein LOC100277844 (LOC100277844), mRNA//hypothetical protein LOC100277844 //Transcribed locus//Hypothetical protein LOC100277844//Putative uncharacterized protein
chromosome_1	84548164	A	G	0	3	3	INTERGENIC
chromosome_1	86260918	G	T	0	10	10	GRMZM2G143082_T01	SYNONYMOUS_CODING	cgC/cgA	R/R	//hypothetical protein LOC100381641//DNA binding//DNA-directed RNA polymerase II, core complex//transcription from RNA polymerase II promoter//hypothetical protein LOC100381641 (LOC100381641), mRNA//hypothetical protein LOC100381641 //Hypothetical protein LOC100381641//Putative uncharacterized protein
chromosome_1	86260943	G	A	2	9	11	GRMZM2G143082_T01	NON_SYNONYMOUS_CODING	cCg/cTg	P/L	//hypothetical protein LOC100381641//DNA binding//DNA-directed RNA polymerase II, core complex//transcription from RNA polymerase II promoter//hypothetical protein LOC100381641 (LOC100381641), mRNA//hypothetical protein LOC100381641 //Hypothetical protein LOC100381641//Putative uncharacterized protein
chromosome_1	86260959	G	A	3	11	14	GRMZM2G143082_T01	SYNONYMOUS_CODING	Ctg/Ttg	L/L	//hypothetical protein LOC100381641//DNA binding//DNA-directed RNA polymerase II, core complex//transcription from RNA polymerase II promoter//hypothetical protein LOC100381641 (LOC100381641), mRNA//hypothetical protein LOC100381641 //Hypothetical protein LOC100381641//Putative uncharacterized protein
chromosome_1	86260980	G	A	6	10	16	GRMZM2G143082_T01	STOP_GAINED	Cag/Tag	Q/*	//hypothetical protein LOC100381641//DNA binding//DNA-directed RNA polymerase II, core complex//transcription from RNA polymerase II promoter//hypothetical protein LOC100381641 (LOC100381641), mRNA//hypothetical protein LOC100381641 //Hypothetical protein LOC100381641//Putative uncharacterized protein
chromosome_1	86261254	A	G	12	10	22	GRMZM2G143082_T01	SYNONYMOUS_CODING	ccT/ccC	P/P	//hypothetical protein LOC100381641//DNA binding//DNA-directed RNA polymerase II, core complex//transcription from RNA polymerase II promoter//hypothetical protein LOC100381641 (LOC100381641), mRNA//hypothetical protein LOC100381641 //Hypothetical protein LOC100381641//Putative uncharacterized protein
chromosome_1	87573645	A	G	1	2	3	INTERGENIC
chromosome_1	87573651	C	T	1	2	3	INTERGENIC
chromosome_1	87849361	G	A	1	3	4	INTERGENIC
chromosome_1	87849388	G	T	1	3	4	INTERGENIC
chromosome_1	87865738	A	G	3	3	6	INTERGENIC
chromosome_1	87865798	G	A	5	2	7	GRMZM2G081808_T01	NON_SYNONYMOUS_CODING	cGt/cAt	R/H
chromosome_1	88160101	C	T	4	10	14	INTERGENIC
chromosome_1	88160196	G	A	6	7	13	INTERGENIC
chromosome_1	88160303	T	C	11	14	25	INTERGENIC
chromosome_1	88438784	T	C	2	4	6	INTERGENIC
chromosome_1	88438786	G	A	2	4	6	INTERGENIC
chromosome_1	88438802	G	A	3	4	7	INTERGENIC
chromosome_1	88438805	C	G	3	4	7	INTERGENIC
chromosome_1	88438820	G	A	5	3	8	INTERGENIC
chromosome_1	88438837	T	C	4	4	8	INTERGENIC
chromosome_1	88438839	G	A	4	4	8	INTERGENIC
chromosome_1	88438865	T	C	5	6	11	INTERGENIC
chromosome_1	88438873	G	C	5	6	11	INTERGENIC
chromosome_1	88849391	C	T	41	13	54	GRMZM2G037255_T01	EXON: Exon_chromosome_1_88848897_88849748			//cortical cell-delineating protein//cortical cell-delineating protein (LOC100285357), mRNA//cortical cell-delineating protein //Cortical cell-delineating protein//Cortical cell-delineating protein //Putative uncharacterized protein
chromosome_1	88849473	T	G	26	7	33	GRMZM2G037255_T01	EXON: Exon_chromosome_1_88848897_88849748			//cortical cell-delineating protein//cortical cell-delineating protein (LOC100285357), mRNA//cortical cell-delineating protein //Cortical cell-delineating protein//Cortical cell-delineating protein //Putative uncharacterized protein
chromosome_1	88849490	G	A	16	7	23	GRMZM2G037255_T01	EXON: Exon_chromosome_1_88848897_88849748			//cortical cell-delineating protein//cortical cell-delineating protein (LOC100285357), mRNA//cortical cell-delineating protein //Cortical cell-delineating protein//Cortical cell-delineating protein //Putative uncharacterized protein
chromosome_1	88849502	T	C	14	6	20	GRMZM2G037255_T01	EXON: Exon_chromosome_1_88848897_88849748			//cortical cell-delineating protein//cortical cell-delineating protein (LOC100285357), mRNA//cortical cell-delineating protein //Cortical cell-delineating protein//Cortical cell-delineating protein //Putative uncharacterized protein
chromosome_1	88849523	G	A	8	7	15	GRMZM2G037255_T01	EXON: Exon_chromosome_1_88848897_88849748			//cortical cell-delineating protein//cortical cell-delineating protein (LOC100285357), mRNA//cortical cell-delineating protein //Cortical cell-delineating protein//Cortical cell-delineating protein //Putative uncharacterized protein
chromosome_1	88849610	C	A	11	4	15	GRMZM2G037255_T01	EXON: Exon_chromosome_1_88848897_88849748			//cortical cell-delineating protein//cortical cell-delineating protein (LOC100285357), mRNA//cortical cell-delineating protein //Cortical cell-delineating protein//Cortical cell-delineating protein //Putative uncharacterized protein
chromosome_1	89101604	C	T	11	6	17	INTERGENIC
chromosome_1	89102689	T	C	6	6	12	INTERGENIC
chromosome_1	89102714	G	C	6	7	13	INTERGENIC
chromosome_1	89102754	G	A	5	8	13	INTERGENIC
chromosome_1	89102845	T	C	3	4	7	INTERGENIC
chromosome_1	89102853	C	T	3	3	6	INTERGENIC
chromosome_1	90548770	C	T	7	3	10	GRMZM2G033478_T01	INTRON			//RNA binding////TSA: Zea mays contig17195, mRNA sequence//TSA: Zea mays cultivar W22 CL85Contig1.betc, mRNA sequence//Transcribed locus, strongly similar to XP_002464935.1 hypothetical protein SORBIDRAFT_01g029120 [Sorghum bicolor]
chromosome_1	90548770	C	T	7	3	10	GRMZM2G033478_T02	INTRON			//RNA binding//TSA: Zea mays contig23592, mRNA sequence//Transcribed locus, strongly similar to XP_002464935.1 hypothetical protein SORBIDRAFT_01g029120 [Sorghum bicolor]
chromosome_1	90549242	A	C	36	12	48	GRMZM2G033478_T01	NON_SYNONYMOUS_CODING	cTc/cGc	L/R	//RNA binding////TSA: Zea mays contig17195, mRNA sequence//TSA: Zea mays cultivar W22 CL85Contig1.betc, mRNA sequence//Transcribed locus, strongly similar to XP_002464935.1 hypothetical protein SORBIDRAFT_01g029120 [Sorghum bicolor]
chromosome_1	90549242	A	C	36	12	48	GRMZM2G033478_T02	NON_SYNONYMOUS_CODING	cTc/cGc	L/R	//RNA binding//TSA: Zea mays contig23592, mRNA sequence//Transcribed locus, strongly similar to XP_002464935.1 hypothetical protein SORBIDRAFT_01g029120 [Sorghum bicolor]
chromosome_1	90549244	T	C	37	13	50	GRMZM2G033478_T01	SYNONYMOUS_CODING	cgA/cgG	R/R	//RNA binding////TSA: Zea mays contig17195, mRNA sequence//TSA: Zea mays cultivar W22 CL85Contig1.betc, mRNA sequence//Transcribed locus, strongly similar to XP_002464935.1 hypothetical protein SORBIDRAFT_01g029120 [Sorghum bicolor]
chromosome_1	90549244	T	C	37	13	50	GRMZM2G033478_T02	SYNONYMOUS_CODING	cgA/cgG	R/R	//RNA binding//TSA: Zea mays contig23592, mRNA sequence//Transcribed locus, strongly similar to XP_002464935.1 hypothetical protein SORBIDRAFT_01g029120 [Sorghum bicolor]
chromosome_1	90549283	C	T	40	15	55	GRMZM2G033478_T01	SYNONYMOUS_CODING	gcG/gcA	A/A	//RNA binding////TSA: Zea mays contig17195, mRNA sequence//TSA: Zea mays cultivar W22 CL85Contig1.betc, mRNA sequence//Transcribed locus, strongly similar to XP_002464935.1 hypothetical protein SORBIDRAFT_01g029120 [Sorghum bicolor]
chromosome_1	90549283	C	T	40	15	55	GRMZM2G033478_T02	SYNONYMOUS_CODING	gcG/gcA	A/A	//RNA binding//TSA: Zea mays contig23592, mRNA sequence//Transcribed locus, strongly similar to XP_002464935.1 hypothetical protein SORBIDRAFT_01g029120 [Sorghum bicolor]
chromosome_1	90550220	A	G	50	23	73	GRMZM2G033478_T01	NON_SYNONYMOUS_CODING	Tca/Cca	S/P	//RNA binding////TSA: Zea mays contig17195, mRNA sequence//TSA: Zea mays cultivar W22 CL85Contig1.betc, mRNA sequence//Transcribed locus, strongly similar to XP_002464935.1 hypothetical protein SORBIDRAFT_01g029120 [Sorghum bicolor]
chromosome_1	90550220	A	G	50	23	73	GRMZM2G033478_T02	NON_SYNONYMOUS_CODING	Tca/Cca	S/P	//RNA binding//TSA: Zea mays contig23592, mRNA sequence//Transcribed locus, strongly similar to XP_002464935.1 hypothetical protein SORBIDRAFT_01g029120 [Sorghum bicolor]
chromosome_1	90550237	C	T	47	24	71	GRMZM2G033478_T01	NON_SYNONYMOUS_CODING	aGc/aAc	S/N	//RNA binding////TSA: Zea mays contig17195, mRNA sequence//TSA: Zea mays cultivar W22 CL85Contig1.betc, mRNA sequence//Transcribed locus, strongly similar to XP_002464935.1 hypothetical protein SORBIDRAFT_01g029120 [Sorghum bicolor]
chromosome_1	90550237	C	T	47	24	71	GRMZM2G033478_T02	NON_SYNONYMOUS_CODING	aGc/aAc	S/N	//RNA binding//TSA: Zea mays contig23592, mRNA sequence//Transcribed locus, strongly similar to XP_002464935.1 hypothetical protein SORBIDRAFT_01g029120 [Sorghum bicolor]
chromosome_1	90550243	G	A	46	25	71	GRMZM2G033478_T01	NON_SYNONYMOUS_CODING	tCt/tTt	S/F	//RNA binding////TSA: Zea mays contig17195, mRNA sequence//TSA: Zea mays cultivar W22 CL85Contig1.betc, mRNA sequence//Transcribed locus, strongly similar to XP_002464935.1 hypothetical protein SORBIDRAFT_01g029120 [Sorghum bicolor]
chromosome_1	90550243	G	A	46	25	71	GRMZM2G033478_T02	NON_SYNONYMOUS_CODING	tCt/tTt	S/F	//RNA binding//TSA: Zea mays contig23592, mRNA sequence//Transcribed locus, strongly similar to XP_002464935.1 hypothetical protein SORBIDRAFT_01g029120 [Sorghum bicolor]
chromosome_1	90550251	C	T	43	31	74	GRMZM2G033478_T01	SYNONYMOUS_CODING	tcG/tcA	S/S	//RNA binding////TSA: Zea mays contig17195, mRNA sequence//TSA: Zea mays cultivar W22 CL85Contig1.betc, mRNA sequence//Transcribed locus, strongly similar to XP_002464935.1 hypothetical protein SORBIDRAFT_01g029120 [Sorghum bicolor]
chromosome_1	90550251	C	T	43	31	74	GRMZM2G033478_T02	SYNONYMOUS_CODING	tcG/tcA	S/S	//RNA binding//TSA: Zea mays contig23592, mRNA sequence//Transcribed locus, strongly similar to XP_002464935.1 hypothetical protein SORBIDRAFT_01g029120 [Sorghum bicolor]
chromosome_1	90550257	T	C	46	31	77	GRMZM2G033478_T01	SYNONYMOUS_CODING	ccA/ccG	P/P	//RNA binding////TSA: Zea mays contig17195, mRNA sequence//TSA: Zea mays cultivar W22 CL85Contig1.betc, mRNA sequence//Transcribed locus, strongly similar to XP_002464935.1 hypothetical protein SORBIDRAFT_01g029120 [Sorghum bicolor]
chromosome_1	90550257	T	C	46	31	77	GRMZM2G033478_T02	SYNONYMOUS_CODING	ccA/ccG	P/P	//RNA binding//TSA: Zea mays contig23592, mRNA sequence//Transcribed locus, strongly similar to XP_002464935.1 hypothetical protein SORBIDRAFT_01g029120 [Sorghum bicolor]
chromosome_1	90550290	G	A	49	36	85	GRMZM2G033478_T01	SYNONYMOUS_CODING	cgC/cgT	R/R	//RNA binding////TSA: Zea mays contig17195, mRNA sequence//TSA: Zea mays cultivar W22 CL85Contig1.betc, mRNA sequence//Transcribed locus, strongly similar to XP_002464935.1 hypothetical protein SORBIDRAFT_01g029120 [Sorghum bicolor]
chromosome_1	90550290	G	A	49	36	85	GRMZM2G033478_T02	SYNONYMOUS_CODING	cgC/cgT	R/R	//RNA binding//TSA: Zea mays contig23592, mRNA sequence//Transcribed locus, strongly similar to XP_002464935.1 hypothetical protein SORBIDRAFT_01g029120 [Sorghum bicolor]
chromosome_1	90550351	G	A	64	37	101	GRMZM2G033478_T01	NON_SYNONYMOUS_CODING	cCa/cTa	P/L	//RNA binding////TSA: Zea mays contig17195, mRNA sequence//TSA: Zea mays cultivar W22 CL85Contig1.betc, mRNA sequence//Transcribed locus, strongly similar to XP_002464935.1 hypothetical protein SORBIDRAFT_01g029120 [Sorghum bicolor]
chromosome_1	90550351	G	A	64	37	101	GRMZM2G033478_T02	NON_SYNONYMOUS_CODING	cCa/cTa	P/L	//RNA binding//TSA: Zea mays contig23592, mRNA sequence//Transcribed locus, strongly similar to XP_002464935.1 hypothetical protein SORBIDRAFT_01g029120 [Sorghum bicolor]
chromosome_1	90550364	A	C	64	31	95	GRMZM2G033478_T01	NON_SYNONYMOUS_CODING	Tgt/Ggt	C/G	//RNA binding////TSA: Zea mays contig17195, mRNA sequence//TSA: Zea mays cultivar W22 CL85Contig1.betc, mRNA sequence//Transcribed locus, strongly similar to XP_002464935.1 hypothetical protein SORBIDRAFT_01g029120 [Sorghum bicolor]
chromosome_1	90550364	A	C	64	31	95	GRMZM2G033478_T02	NON_SYNONYMOUS_CODING	Tgt/Ggt	C/G	//RNA binding//TSA: Zea mays contig23592, mRNA sequence//Transcribed locus, strongly similar to XP_002464935.1 hypothetical protein SORBIDRAFT_01g029120 [Sorghum bicolor]
chromosome_1	90550389	C	T	54	31	85	GRMZM2G033478_T01	SYNONYMOUS_CODING	gcG/gcA	A/A	//RNA binding////TSA: Zea mays contig17195, mRNA sequence//TSA: Zea mays cultivar W22 CL85Contig1.betc, mRNA sequence//Transcribed locus, strongly similar to XP_002464935.1 hypothetical protein SORBIDRAFT_01g029120 [Sorghum bicolor]
chromosome_1	90550389	C	T	54	31	85	GRMZM2G033478_T02	SYNONYMOUS_CODING	gcG/gcA	A/A	//RNA binding//TSA: Zea mays contig23592, mRNA sequence//Transcribed locus, strongly similar to XP_002464935.1 hypothetical protein SORBIDRAFT_01g029120 [Sorghum bicolor]
chromosome_1	90550401	G	A	60	34	94	GRMZM2G033478_T01	SYNONYMOUS_CODING	taC/taT	Y/Y	//RNA binding////TSA: Zea mays contig17195, mRNA sequence//TSA: Zea mays cultivar W22 CL85Contig1.betc, mRNA sequence//Transcribed locus, strongly similar to XP_002464935.1 hypothetical protein SORBIDRAFT_01g029120 [Sorghum bicolor]
chromosome_1	90550401	G	A	60	34	94	GRMZM2G033478_T02	SYNONYMOUS_CODING	taC/taT	Y/Y	//RNA binding//TSA: Zea mays contig23592, mRNA sequence//Transcribed locus, strongly similar to XP_002464935.1 hypothetical protein SORBIDRAFT_01g029120 [Sorghum bicolor]
chromosome_1	90550410	C	T	59	37	96	GRMZM2G033478_T01	SYNONYMOUS_CODING	ccG/ccA	P/P	//RNA binding////TSA: Zea mays contig17195, mRNA sequence//TSA: Zea mays cultivar W22 CL85Contig1.betc, mRNA sequence//Transcribed locus, strongly similar to XP_002464935.1 hypothetical protein SORBIDRAFT_01g029120 [Sorghum bicolor]
chromosome_1	90550410	C	T	59	37	96	GRMZM2G033478_T02	SYNONYMOUS_CODING	ccG/ccA	P/P	//RNA binding//TSA: Zea mays contig23592, mRNA sequence//Transcribed locus, strongly similar to XP_002464935.1 hypothetical protein SORBIDRAFT_01g029120 [Sorghum bicolor]
chromosome_1	90550416	A	T	62	40	102	GRMZM2G033478_T01	SYNONYMOUS_CODING	gcT/gcA	A/A	//RNA binding////TSA: Zea mays contig17195, mRNA sequence//TSA: Zea mays cultivar W22 CL85Contig1.betc, mRNA sequence//Transcribed locus, strongly similar to XP_002464935.1 hypothetical protein SORBIDRAFT_01g029120 [Sorghum bicolor]
chromosome_1	90550416	A	T	62	40	102	GRMZM2G033478_T02	SYNONYMOUS_CODING	gcT/gcA	A/A	//RNA binding//TSA: Zea mays contig23592, mRNA sequence//Transcribed locus, strongly similar to XP_002464935.1 hypothetical protein SORBIDRAFT_01g029120 [Sorghum bicolor]
chromosome_1	90550491	T	C	74	72	146	GRMZM2G033478_T01	SYNONYMOUS_CODING	gaA/gaG	E/E	//RNA binding////TSA: Zea mays contig17195, mRNA sequence//TSA: Zea mays cultivar W22 CL85Contig1.betc, mRNA sequence//Transcribed locus, strongly similar to XP_002464935.1 hypothetical protein SORBIDRAFT_01g029120 [Sorghum bicolor]
chromosome_1	90550491	T	C	74	72	146	GRMZM2G033478_T02	SYNONYMOUS_CODING	gaA/gaG	E/E	//RNA binding//TSA: Zea mays contig23592, mRNA sequence//Transcribed locus, strongly similar to XP_002464935.1 hypothetical protein SORBIDRAFT_01g029120 [Sorghum bicolor]
chromosome_1	90550497	A	G	69	78	147	GRMZM2G033478_T01	SYNONYMOUS_CODING	gcT/gcC	A/A	//RNA binding////TSA: Zea mays contig17195, mRNA sequence//TSA: Zea mays cultivar W22 CL85Contig1.betc, mRNA sequence//Transcribed locus, strongly similar to XP_002464935.1 hypothetical protein SORBIDRAFT_01g029120 [Sorghum bicolor]
chromosome_1	90550497	A	G	69	78	147	GRMZM2G033478_T02	SYNONYMOUS_CODING	gcT/gcC	A/A	//RNA binding//TSA: Zea mays contig23592, mRNA sequence//Transcribed locus, strongly similar to XP_002464935.1 hypothetical protein SORBIDRAFT_01g029120 [Sorghum bicolor]
chromosome_1	90550628	T	C	63	41	104	GRMZM2G033478_T01	NON_SYNONYMOUS_CODING	Aac/Gac	N/D	//RNA binding////TSA: Zea mays contig17195, mRNA sequence//TSA: Zea mays cultivar W22 CL85Contig1.betc, mRNA sequence//Transcribed locus, strongly similar to XP_002464935.1 hypothetical protein SORBIDRAFT_01g029120 [Sorghum bicolor]
chromosome_1	90550628	T	C	63	41	104	GRMZM2G033478_T02	NON_SYNONYMOUS_CODING	Aac/Gac	N/D	//RNA binding//TSA: Zea mays contig23592, mRNA sequence//Transcribed locus, strongly similar to XP_002464935.1 hypothetical protein SORBIDRAFT_01g029120 [Sorghum bicolor]
chromosome_1	90550632	G	A	64	35	99	GRMZM2G033478_T01	SYNONYMOUS_CODING	acC/acT	T/T	//RNA binding////TSA: Zea mays contig17195, mRNA sequence//TSA: Zea mays cultivar W22 CL85Contig1.betc, mRNA sequence//Transcribed locus, strongly similar to XP_002464935.1 hypothetical protein SORBIDRAFT_01g029120 [Sorghum bicolor]
chromosome_1	90550632	G	A	64	35	99	GRMZM2G033478_T02	SYNONYMOUS_CODING	acC/acT	T/T	//RNA binding//TSA: Zea mays contig23592, mRNA sequence//Transcribed locus, strongly similar to XP_002464935.1 hypothetical protein SORBIDRAFT_01g029120 [Sorghum bicolor]
chromosome_1	90550633	G	A	65	32	97	GRMZM2G033478_T01	NON_SYNONYMOUS_CODING	aCc/aTc	T/I	//RNA binding////TSA: Zea mays contig17195, mRNA sequence//TSA: Zea mays cultivar W22 CL85Contig1.betc, mRNA sequence//Transcribed locus, strongly similar to XP_002464935.1 hypothetical protein SORBIDRAFT_01g029120 [Sorghum bicolor]
chromosome_1	90550633	G	A	65	32	97	GRMZM2G033478_T02	NON_SYNONYMOUS_CODING	aCc/aTc	T/I	//RNA binding//TSA: Zea mays contig23592, mRNA sequence//Transcribed locus, strongly similar to XP_002464935.1 hypothetical protein SORBIDRAFT_01g029120 [Sorghum bicolor]
chromosome_1	90550641	A	G	61	33	94	GRMZM2G033478_T01	SYNONYMOUS_CODING	tcT/tcC	S/S	//RNA binding////TSA: Zea mays contig17195, mRNA sequence//TSA: Zea mays cultivar W22 CL85Contig1.betc, mRNA sequence//Transcribed locus, strongly similar to XP_002464935.1 hypothetical protein SORBIDRAFT_01g029120 [Sorghum bicolor]
chromosome_1	90550641	A	G	61	33	94	GRMZM2G033478_T02	SYNONYMOUS_CODING	tcT/tcC	S/S	//RNA binding//TSA: Zea mays contig23592, mRNA sequence//Transcribed locus, strongly similar to XP_002464935.1 hypothetical protein SORBIDRAFT_01g029120 [Sorghum bicolor]
chromosome_1	90550653	C	T	58	30	88	GRMZM2G033478_T01	SYNONYMOUS_CODING	acG/acA	T/T	//RNA binding////TSA: Zea mays contig17195, mRNA sequence//TSA: Zea mays cultivar W22 CL85Contig1.betc, mRNA sequence//Transcribed locus, strongly similar to XP_002464935.1 hypothetical protein SORBIDRAFT_01g029120 [Sorghum bicolor]
chromosome_1	90550653	C	T	58	30	88	GRMZM2G033478_T02	SYNONYMOUS_CODING	acG/acA	T/T	//RNA binding//TSA: Zea mays contig23592, mRNA sequence//Transcribed locus, strongly similar to XP_002464935.1 hypothetical protein SORBIDRAFT_01g029120 [Sorghum bicolor]
chromosome_1	90550680	G	A	51	20	71	GRMZM2G033478_T01	SYNONYMOUS_CODING	agC/agT	S/S	//RNA binding////TSA: Zea mays contig17195, mRNA sequence//TSA: Zea mays cultivar W22 CL85Contig1.betc, mRNA sequence//Transcribed locus, strongly similar to XP_002464935.1 hypothetical protein SORBIDRAFT_01g029120 [Sorghum bicolor]
chromosome_1	90550680	G	A	51	20	71	GRMZM2G033478_T02	SYNONYMOUS_CODING	agC/agT	S/S	//RNA binding//TSA: Zea mays contig23592, mRNA sequence//Transcribed locus, strongly similar to XP_002464935.1 hypothetical protein SORBIDRAFT_01g029120 [Sorghum bicolor]
chromosome_1	90550691	T	C	46	21	67	GRMZM2G033478_T01	NON_SYNONYMOUS_CODING	Aat/Gat	N/D	//RNA binding////TSA: Zea mays contig17195, mRNA sequence//TSA: Zea mays cultivar W22 CL85Contig1.betc, mRNA sequence//Transcribed locus, strongly similar to XP_002464935.1 hypothetical protein SORBIDRAFT_01g029120 [Sorghum bicolor]
chromosome_1	90550691	T	C	46	21	67	GRMZM2G033478_T02	NON_SYNONYMOUS_CODING	Aat/Gat	N/D	//RNA binding//TSA: Zea mays contig23592, mRNA sequence//Transcribed locus, strongly similar to XP_002464935.1 hypothetical protein SORBIDRAFT_01g029120 [Sorghum bicolor]
chromosome_1	90550693	T	G	45	21	66	GRMZM2G033478_T01	NON_SYNONYMOUS_CODING	tAt/tCt	Y/S	//RNA binding////TSA: Zea mays contig17195, mRNA sequence//TSA: Zea mays cultivar W22 CL85Contig1.betc, mRNA sequence//Transcribed locus, strongly similar to XP_002464935.1 hypothetical protein SORBIDRAFT_01g029120 [Sorghum bicolor]
chromosome_1	90550693	T	G	45	21	66	GRMZM2G033478_T02	NON_SYNONYMOUS_CODING	tAt/tCt	Y/S	//RNA binding//TSA: Zea mays contig23592, mRNA sequence//Transcribed locus, strongly similar to XP_002464935.1 hypothetical protein SORBIDRAFT_01g029120 [Sorghum bicolor]
chromosome_1	90550699	T	C	44	20	64	GRMZM2G033478_T01	NON_SYNONYMOUS_CODING	gAt/gGt	D/G	//RNA binding////TSA: Zea mays contig17195, mRNA sequence//TSA: Zea mays cultivar W22 CL85Contig1.betc, mRNA sequence//Transcribed locus, strongly similar to XP_002464935.1 hypothetical protein SORBIDRAFT_01g029120 [Sorghum bicolor]
chromosome_1	90550699	T	C	44	20	64	GRMZM2G033478_T02	NON_SYNONYMOUS_CODING	gAt/gGt	D/G	//RNA binding//TSA: Zea mays contig23592, mRNA sequence//Transcribed locus, strongly similar to XP_002464935.1 hypothetical protein SORBIDRAFT_01g029120 [Sorghum bicolor]
chromosome_1	90550702	G	A	45	23	68	GRMZM2G033478_T01	NON_SYNONYMOUS_CODING	gCt/gTt	A/V	//RNA binding////TSA: Zea mays contig17195, mRNA sequence//TSA: Zea mays cultivar W22 CL85Contig1.betc, mRNA sequence//Transcribed locus, strongly similar to XP_002464935.1 hypothetical protein SORBIDRAFT_01g029120 [Sorghum bicolor]
chromosome_1	90550702	G	A	45	23	68	GRMZM2G033478_T02	NON_SYNONYMOUS_CODING	gCt/gTt	A/V	//RNA binding//TSA: Zea mays contig23592, mRNA sequence//Transcribed locus, strongly similar to XP_002464935.1 hypothetical protein SORBIDRAFT_01g029120 [Sorghum bicolor]
chromosome_1	90550729	A	G	41	19	60	GRMZM2G033478_T01	NON_SYNONYMOUS_CODING	aTa/aCa	I/T	//RNA binding////TSA: Zea mays contig17195, mRNA sequence//TSA: Zea mays cultivar W22 CL85Contig1.betc, mRNA sequence//Transcribed locus, strongly similar to XP_002464935.1 hypothetical protein SORBIDRAFT_01g029120 [Sorghum bicolor]
chromosome_1	90550729	A	G	41	19	60	GRMZM2G033478_T02	NON_SYNONYMOUS_CODING	aTa/aCa	I/T	//RNA binding//TSA: Zea mays contig23592, mRNA sequence//Transcribed locus, strongly similar to XP_002464935.1 hypothetical protein SORBIDRAFT_01g029120 [Sorghum bicolor]
chromosome_1	90550732	G	A	41	19	60	GRMZM2G033478_T01	NON_SYNONYMOUS_CODING	tCt/tTt	S/F	//RNA binding////TSA: Zea mays contig17195, mRNA sequence//TSA: Zea mays cultivar W22 CL85Contig1.betc, mRNA sequence//Transcribed locus, strongly similar to XP_002464935.1 hypothetical protein SORBIDRAFT_01g029120 [Sorghum bicolor]
chromosome_1	90550732	G	A	41	19	60	GRMZM2G033478_T02	NON_SYNONYMOUS_CODING	tCt/tTt	S/F	//RNA binding//TSA: Zea mays contig23592, mRNA sequence//Transcribed locus, strongly similar to XP_002464935.1 hypothetical protein SORBIDRAFT_01g029120 [Sorghum bicolor]
chromosome_1	90550745	C	T	39	17	56	GRMZM2G033478_T01	NON_SYNONYMOUS_CODING	Gct/Act	A/T	//RNA binding////TSA: Zea mays contig17195, mRNA sequence//TSA: Zea mays cultivar W22 CL85Contig1.betc, mRNA sequence//Transcribed locus, strongly similar to XP_002464935.1 hypothetical protein SORBIDRAFT_01g029120 [Sorghum bicolor]
chromosome_1	90550745	C	T	39	17	56	GRMZM2G033478_T02	NON_SYNONYMOUS_CODING	Gct/Act	A/T	//RNA binding//TSA: Zea mays contig23592, mRNA sequence//Transcribed locus, strongly similar to XP_002464935.1 hypothetical protein SORBIDRAFT_01g029120 [Sorghum bicolor]
chromosome_1	90550749	A	C	40	18	58	GRMZM2G033478_T01	NON_SYNONYMOUS_CODING	gaT/gaG	D/E	//RNA binding////TSA: Zea mays contig17195, mRNA sequence//TSA: Zea mays cultivar W22 CL85Contig1.betc, mRNA sequence//Transcribed locus, strongly similar to XP_002464935.1 hypothetical protein SORBIDRAFT_01g029120 [Sorghum bicolor]
chromosome_1	90550749	A	C	40	18	58	GRMZM2G033478_T02	NON_SYNONYMOUS_CODING	gaT/gaG	D/E	//RNA binding//TSA: Zea mays contig23592, mRNA sequence//Transcribed locus, strongly similar to XP_002464935.1 hypothetical protein SORBIDRAFT_01g029120 [Sorghum bicolor]
chromosome_1	90550758	C	T	38	25	63	GRMZM2G033478_T01	NON_SYNONYMOUS_CODING	atG/atA	M/I	//RNA binding////TSA: Zea mays contig17195, mRNA sequence//TSA: Zea mays cultivar W22 CL85Contig1.betc, mRNA sequence//Transcribed locus, strongly similar to XP_002464935.1 hypothetical protein SORBIDRAFT_01g029120 [Sorghum bicolor]
chromosome_1	90550758	C	T	38	25	63	GRMZM2G033478_T02	NON_SYNONYMOUS_CODING	atG/atA	M/I	//RNA binding//TSA: Zea mays contig23592, mRNA sequence//Transcribed locus, strongly similar to XP_002464935.1 hypothetical protein SORBIDRAFT_01g029120 [Sorghum bicolor]
chromosome_1	90550764	T	C	34	26	60	GRMZM2G033478_T01	SYNONYMOUS_CODING	gcA/gcG	A/A	//RNA binding////TSA: Zea mays contig17195, mRNA sequence//TSA: Zea mays cultivar W22 CL85Contig1.betc, mRNA sequence//Transcribed locus, strongly similar to XP_002464935.1 hypothetical protein SORBIDRAFT_01g029120 [Sorghum bicolor]
chromosome_1	90550764	T	C	34	26	60	GRMZM2G033478_T02	SYNONYMOUS_CODING	gcA/gcG	A/A	//RNA binding//TSA: Zea mays contig23592, mRNA sequence//Transcribed locus, strongly similar to XP_002464935.1 hypothetical protein SORBIDRAFT_01g029120 [Sorghum bicolor]
chromosome_1	90550842	A	T	20	19	39	GRMZM2G033478_T01	SYNONYMOUS_CODING	gcT/gcA	A/A	//RNA binding////TSA: Zea mays contig17195, mRNA sequence//TSA: Zea mays cultivar W22 CL85Contig1.betc, mRNA sequence//Transcribed locus, strongly similar to XP_002464935.1 hypothetical protein SORBIDRAFT_01g029120 [Sorghum bicolor]
chromosome_1	90550842	A	T	20	19	39	GRMZM2G033478_T02	SYNONYMOUS_CODING	gcT/gcA	A/A	//RNA binding//TSA: Zea mays contig23592, mRNA sequence//Transcribed locus, strongly similar to XP_002464935.1 hypothetical protein SORBIDRAFT_01g029120 [Sorghum bicolor]
chromosome_1	90550860	T	C	19	11	30	GRMZM2G033478_T01	SYNONYMOUS_CODING	aaA/aaG	K/K	//RNA binding////TSA: Zea mays contig17195, mRNA sequence//TSA: Zea mays cultivar W22 CL85Contig1.betc, mRNA sequence//Transcribed locus, strongly similar to XP_002464935.1 hypothetical protein SORBIDRAFT_01g029120 [Sorghum bicolor]
chromosome_1	90550860	T	C	19	11	30	GRMZM2G033478_T02	SYNONYMOUS_CODING	aaA/aaG	K/K	//RNA binding//TSA: Zea mays contig23592, mRNA sequence//Transcribed locus, strongly similar to XP_002464935.1 hypothetical protein SORBIDRAFT_01g029120 [Sorghum bicolor]
chromosome_1	90616279	A	C	0	3	3	INTERGENIC
chromosome_1	91345440	G	C	3	3	6	INTERGENIC
chromosome_1	91551514	A	G	12	4	16	GRMZM2G441670_T01	UTR_3_PRIME: 240 bases from CDS			//Clone 245747 mRNA sequence
chromosome_1	91551514	A	G	12	4	16	GRMZM5G893936_T01	EXON: Exon_chromosome_1_91551111_91552314			//Clone 245747 mRNA sequence
chromosome_1	91551598	C	T	15	6	21	GRMZM2G441670_T01	UTR_3_PRIME: 156 bases from CDS			//Clone 245747 mRNA sequence
chromosome_1	91551598	C	T	15	6	21	GRMZM5G893936_T01	EXON: Exon_chromosome_1_91551111_91552314			//Clone 245747 mRNA sequence
chromosome_1	91551623	C	T	15	8	23	GRMZM2G441670_T01	UTR_3_PRIME: 131 bases from CDS			//Clone 245747 mRNA sequence
chromosome_1	91551623	C	T	15	8	23	GRMZM5G893936_T01	EXON: Exon_chromosome_1_91551111_91552314			//Clone 245747 mRNA sequence
chromosome_1	91551667	G	A	16	5	21	GRMZM2G441670_T01	UTR_3_PRIME: 87 bases from CDS			//Clone 245747 mRNA sequence
chromosome_1	91551667	G	A	16	5	21	GRMZM5G893936_T01	EXON: Exon_chromosome_1_91551111_91552314			//Clone 245747 mRNA sequence
chromosome_1	91551793	C	T	17	15	32	GRMZM2G441670_T01	SYNONYMOUS_CODING	cgG/cgA	R/R	//Clone 245747 mRNA sequence
chromosome_1	91551793	C	T	17	15	32	GRMZM5G893936_T01	EXON: Exon_chromosome_1_91551111_91552314			//Clone 245747 mRNA sequence
chromosome_1	91551826	A	G	17	15	32	GRMZM2G441670_T01	SYNONYMOUS_CODING	ccT/ccC	P/P	//Clone 245747 mRNA sequence
chromosome_1	91551826	A	G	17	15	32	GRMZM5G893936_T01	EXON: Exon_chromosome_1_91551111_91552314			//Clone 245747 mRNA sequence
chromosome_1	91552050	G	T	17	24	41	GRMZM2G441670_T01	SYNONYMOUS_CODING	Cgg/Agg	R/R	//Clone 245747 mRNA sequence
chromosome_1	91552050	G	T	17	24	41	GRMZM5G893936_T01	UTR_3_PRIME: 177 bases from CDS			//Clone 245747 mRNA sequence
chromosome_1	91552220	A	G	15	13	28	GRMZM2G441670_T01	UTR_5_PRIME: 137 bases from TSS			//Clone 245747 mRNA sequence
chromosome_1	91552220	A	G	15	13	28	GRMZM5G893936_T01	UTR_3_PRIME: 347 bases from CDS			//Clone 245747 mRNA sequence
chromosome_1	91745747	G	T	0	3	3	INTERGENIC
chromosome_1	91769493	T	G	13	6	19	GRMZM2G082916_T01	NON_SYNONYMOUS_CODING	ttT/ttG	F/L	//ARF guanyl-nucleotide exchange factor activity//intracellular//regulation of ARF protein signal transduction//TSA: Zea mays contig47201, mRNA sequence//TSA: Zea mays contig48483, mRNA sequence//TSA: Zea mays contig42593, mRNA sequence//TSA: Zea mays contig24282, mRNA sequence//TSA: Zea mays contig15693, mRNA sequence
chromosome_1	91769502	G	A	11	6	17	GRMZM2G082916_T01	SYNONYMOUS_CODING	tcG/tcA	S/S	//ARF guanyl-nucleotide exchange factor activity//intracellular//regulation of ARF protein signal transduction//TSA: Zea mays contig47201, mRNA sequence//TSA: Zea mays contig48483, mRNA sequence//TSA: Zea mays contig42593, mRNA sequence//TSA: Zea mays contig24282, mRNA sequence//TSA: Zea mays contig15693, mRNA sequence
chromosome_1	91769518	C	A	8	5	13	GRMZM2G082916_T01	NON_SYNONYMOUS_CODING	Caa/Aaa	Q/K	//ARF guanyl-nucleotide exchange factor activity//intracellular//regulation of ARF protein signal transduction//TSA: Zea mays contig47201, mRNA sequence//TSA: Zea mays contig48483, mRNA sequence//TSA: Zea mays contig42593, mRNA sequence//TSA: Zea mays contig24282, mRNA sequence//TSA: Zea mays contig15693, mRNA sequence
chromosome_1	91769555	G	A	4	8	12	GRMZM2G082916_T01	NON_SYNONYMOUS_CODING	cGc/cAc	R/H	//ARF guanyl-nucleotide exchange factor activity//intracellular//regulation of ARF protein signal transduction//TSA: Zea mays contig47201, mRNA sequence//TSA: Zea mays contig48483, mRNA sequence//TSA: Zea mays contig42593, mRNA sequence//TSA: Zea mays contig24282, mRNA sequence//TSA: Zea mays contig15693, mRNA sequence
chromosome_1	91769575	T	C	6	7	13	GRMZM2G082916_T01	SYNONYMOUS_CODING	Ttg/Ctg	L/L	//ARF guanyl-nucleotide exchange factor activity//intracellular//regulation of ARF protein signal transduction//TSA: Zea mays contig47201, mRNA sequence//TSA: Zea mays contig48483, mRNA sequence//TSA: Zea mays contig42593, mRNA sequence//TSA: Zea mays contig24282, mRNA sequence//TSA: Zea mays contig15693, mRNA sequence
chromosome_1	91769589	T	C	5	5	10	GRMZM2G082916_T01	SYNONYMOUS_CODING	ccT/ccC	P/P	//ARF guanyl-nucleotide exchange factor activity//intracellular//regulation of ARF protein signal transduction//TSA: Zea mays contig47201, mRNA sequence//TSA: Zea mays contig48483, mRNA sequence//TSA: Zea mays contig42593, mRNA sequence//TSA: Zea mays contig24282, mRNA sequence//TSA: Zea mays contig15693, mRNA sequence
chromosome_1	91769604	T	A	5	5	10	GRMZM2G082916_T01	SYNONYMOUS_CODING	acT/acA	T/T	//ARF guanyl-nucleotide exchange factor activity//intracellular//regulation of ARF protein signal transduction//TSA: Zea mays contig47201, mRNA sequence//TSA: Zea mays contig48483, mRNA sequence//TSA: Zea mays contig42593, mRNA sequence//TSA: Zea mays contig24282, mRNA sequence//TSA: Zea mays contig15693, mRNA sequence
chromosome_1	91769634	C	T	6	4	10	GRMZM2G082916_T01	SYNONYMOUS_CODING	taC/taT	Y/Y	//ARF guanyl-nucleotide exchange factor activity//intracellular//regulation of ARF protein signal transduction//TSA: Zea mays contig47201, mRNA sequence//TSA: Zea mays contig48483, mRNA sequence//TSA: Zea mays contig42593, mRNA sequence//TSA: Zea mays contig24282, mRNA sequence//TSA: Zea mays contig15693, mRNA sequence
chromosome_1	91769745	A	T	5	3	8	GRMZM2G082916_T01	SYNONYMOUS_CODING	ctA/ctT	L/L	//ARF guanyl-nucleotide exchange factor activity//intracellular//regulation of ARF protein signal transduction//TSA: Zea mays contig47201, mRNA sequence//TSA: Zea mays contig48483, mRNA sequence//TSA: Zea mays contig42593, mRNA sequence//TSA: Zea mays contig24282, mRNA sequence//TSA: Zea mays contig15693, mRNA sequence
chromosome_1	91769880	T	C	6	6	12	GRMZM2G082916_T01	SYNONYMOUS_CODING	aaT/aaC	N/N	//ARF guanyl-nucleotide exchange factor activity//intracellular//regulation of ARF protein signal transduction//TSA: Zea mays contig47201, mRNA sequence//TSA: Zea mays contig48483, mRNA sequence//TSA: Zea mays contig42593, mRNA sequence//TSA: Zea mays contig24282, mRNA sequence//TSA: Zea mays contig15693, mRNA sequence
chromosome_1	91769950	C	A	9	4	13	GRMZM2G082916_T01	SYNONYMOUS_CODING	Cgg/Agg	R/R	//ARF guanyl-nucleotide exchange factor activity//intracellular//regulation of ARF protein signal transduction//TSA: Zea mays contig47201, mRNA sequence//TSA: Zea mays contig48483, mRNA sequence//TSA: Zea mays contig42593, mRNA sequence//TSA: Zea mays contig24282, mRNA sequence//TSA: Zea mays contig15693, mRNA sequence
chromosome_1	91769979	T	G	10	4	14	GRMZM2G082916_T01	NON_SYNONYMOUS_CODING	gaT/gaG	D/E	//ARF guanyl-nucleotide exchange factor activity//intracellular//regulation of ARF protein signal transduction//TSA: Zea mays contig47201, mRNA sequence//TSA: Zea mays contig48483, mRNA sequence//TSA: Zea mays contig42593, mRNA sequence//TSA: Zea mays contig24282, mRNA sequence//TSA: Zea mays contig15693, mRNA sequence
chromosome_1	91770051	C	T	5	5	10	GRMZM2G082916_T01	SYNONYMOUS_CODING	gaC/gaT	D/D	//ARF guanyl-nucleotide exchange factor activity//intracellular//regulation of ARF protein signal transduction//TSA: Zea mays contig47201, mRNA sequence//TSA: Zea mays contig48483, mRNA sequence//TSA: Zea mays contig42593, mRNA sequence//TSA: Zea mays contig24282, mRNA sequence//TSA: Zea mays contig15693, mRNA sequence
chromosome_1	91770069	T	C	7	4	11	GRMZM2G082916_T01	SYNONYMOUS_CODING	gtT/gtC	V/V	//ARF guanyl-nucleotide exchange factor activity//intracellular//regulation of ARF protein signal transduction//TSA: Zea mays contig47201, mRNA sequence//TSA: Zea mays contig48483, mRNA sequence//TSA: Zea mays contig42593, mRNA sequence//TSA: Zea mays contig24282, mRNA sequence//TSA: Zea mays contig15693, mRNA sequence
chromosome_1	91770092	C	G	7	4	11	GRMZM2G082916_T01	NON_SYNONYMOUS_CODING	aCa/aGa	T/R	//ARF guanyl-nucleotide exchange factor activity//intracellular//regulation of ARF protein signal transduction//TSA: Zea mays contig47201, mRNA sequence//TSA: Zea mays contig48483, mRNA sequence//TSA: Zea mays contig42593, mRNA sequence//TSA: Zea mays contig24282, mRNA sequence//TSA: Zea mays contig15693, mRNA sequence
chromosome_1	91770103	A	G	9	3	12	GRMZM2G082916_T01	NON_SYNONYMOUS_CODING	Att/Gtt	I/V	//ARF guanyl-nucleotide exchange factor activity//intracellular//regulation of ARF protein signal transduction//TSA: Zea mays contig47201, mRNA sequence//TSA: Zea mays contig48483, mRNA sequence//TSA: Zea mays contig42593, mRNA sequence//TSA: Zea mays contig24282, mRNA sequence//TSA: Zea mays contig15693, mRNA sequence
chromosome_1	91770108	C	T	9	4	13	GRMZM2G082916_T01	SYNONYMOUS_CODING	ggC/ggT	G/G	//ARF guanyl-nucleotide exchange factor activity//intracellular//regulation of ARF protein signal transduction//TSA: Zea mays contig47201, mRNA sequence//TSA: Zea mays contig48483, mRNA sequence//TSA: Zea mays contig42593, mRNA sequence//TSA: Zea mays contig24282, mRNA sequence//TSA: Zea mays contig15693, mRNA sequence
chromosome_1	91770471	G	A	3	2	5	GRMZM2G082916_T01	SYNONYMOUS_CODING	gtG/gtA	V/V	//ARF guanyl-nucleotide exchange factor activity//intracellular//regulation of ARF protein signal transduction//TSA: Zea mays contig47201, mRNA sequence//TSA: Zea mays contig48483, mRNA sequence//TSA: Zea mays contig42593, mRNA sequence//TSA: Zea mays contig24282, mRNA sequence//TSA: Zea mays contig15693, mRNA sequence
chromosome_1	91770636	G	A	1	3	4	GRMZM2G082916_T01	SYNONYMOUS_CODING	gaG/gaA	E/E	//ARF guanyl-nucleotide exchange factor activity//intracellular//regulation of ARF protein signal transduction//TSA: Zea mays contig47201, mRNA sequence//TSA: Zea mays contig48483, mRNA sequence//TSA: Zea mays contig42593, mRNA sequence//TSA: Zea mays contig24282, mRNA sequence//TSA: Zea mays contig15693, mRNA sequence
chromosome_1	91770657	A	G	2	3	5	GRMZM2G082916_T01	SYNONYMOUS_CODING	caA/caG	Q/Q	//ARF guanyl-nucleotide exchange factor activity//intracellular//regulation of ARF protein signal transduction//TSA: Zea mays contig47201, mRNA sequence//TSA: Zea mays contig48483, mRNA sequence//TSA: Zea mays contig42593, mRNA sequence//TSA: Zea mays contig24282, mRNA sequence//TSA: Zea mays contig15693, mRNA sequence
chromosome_1	91770690	C	T	5	3	8	GRMZM2G082916_T01	SYNONYMOUS_CODING	cgC/cgT	R/R	//ARF guanyl-nucleotide exchange factor activity//intracellular//regulation of ARF protein signal transduction//TSA: Zea mays contig47201, mRNA sequence//TSA: Zea mays contig48483, mRNA sequence//TSA: Zea mays contig42593, mRNA sequence//TSA: Zea mays contig24282, mRNA sequence//TSA: Zea mays contig15693, mRNA sequence
chromosome_1	91770732	C	T	6	3	9	GRMZM2G082916_T01	SYNONYMOUS_CODING	taC/taT	Y/Y	//ARF guanyl-nucleotide exchange factor activity//intracellular//regulation of ARF protein signal transduction//TSA: Zea mays contig47201, mRNA sequence//TSA: Zea mays contig48483, mRNA sequence//TSA: Zea mays contig42593, mRNA sequence//TSA: Zea mays contig24282, mRNA sequence//TSA: Zea mays contig15693, mRNA sequence
chromosome_1	91770948	T	C	9	3	12	GRMZM2G082916_T01	SYNONYMOUS_CODING	acT/acC	T/T	//ARF guanyl-nucleotide exchange factor activity//intracellular//regulation of ARF protein signal transduction//TSA: Zea mays contig47201, mRNA sequence//TSA: Zea mays contig48483, mRNA sequence//TSA: Zea mays contig42593, mRNA sequence//TSA: Zea mays contig24282, mRNA sequence//TSA: Zea mays contig15693, mRNA sequence
chromosome_1	91771071	T	C	7	3	10	GRMZM2G082916_T01	SYNONYMOUS_CODING	agT/agC	S/S	//ARF guanyl-nucleotide exchange factor activity//intracellular//regulation of ARF protein signal transduction//TSA: Zea mays contig47201, mRNA sequence//TSA: Zea mays contig48483, mRNA sequence//TSA: Zea mays contig42593, mRNA sequence//TSA: Zea mays contig24282, mRNA sequence//TSA: Zea mays contig15693, mRNA sequence
chromosome_1	91771133	G	C	6	4	10	GRMZM2G082916_T01	NON_SYNONYMOUS_CODING	cGc/cCc	R/P	//ARF guanyl-nucleotide exchange factor activity//intracellular//regulation of ARF protein signal transduction//TSA: Zea mays contig47201, mRNA sequence//TSA: Zea mays contig48483, mRNA sequence//TSA: Zea mays contig42593, mRNA sequence//TSA: Zea mays contig24282, mRNA sequence//TSA: Zea mays contig15693, mRNA sequence
chromosome_1	91771150	A	G	5	3	8	GRMZM2G082916_T01	NON_SYNONYMOUS_CODING	Act/Gct	T/A	//ARF guanyl-nucleotide exchange factor activity//intracellular//regulation of ARF protein signal transduction//TSA: Zea mays contig47201, mRNA sequence//TSA: Zea mays contig48483, mRNA sequence//TSA: Zea mays contig42593, mRNA sequence//TSA: Zea mays contig24282, mRNA sequence//TSA: Zea mays contig15693, mRNA sequence
chromosome_1	91771195	A	G	5	3	8	GRMZM2G082916_T01	NON_SYNONYMOUS_CODING	Act/Gct	T/A	//ARF guanyl-nucleotide exchange factor activity//intracellular//regulation of ARF protein signal transduction//TSA: Zea mays contig47201, mRNA sequence//TSA: Zea mays contig48483, mRNA sequence//TSA: Zea mays contig42593, mRNA sequence//TSA: Zea mays contig24282, mRNA sequence//TSA: Zea mays contig15693, mRNA sequence
chromosome_1	91771203	A	T	9	5	14	GRMZM2G082916_T01	SYNONYMOUS_CODING	tcA/tcT	S/S	//ARF guanyl-nucleotide exchange factor activity//intracellular//regulation of ARF protein signal transduction//TSA: Zea mays contig47201, mRNA sequence//TSA: Zea mays contig48483, mRNA sequence//TSA: Zea mays contig42593, mRNA sequence//TSA: Zea mays contig24282, mRNA sequence//TSA: Zea mays contig15693, mRNA sequence
chromosome_1	91771231	C	T	12	8	20	GRMZM2G082916_T01	NON_SYNONYMOUS_CODING	Cct/Tct	P/S	//ARF guanyl-nucleotide exchange factor activity//intracellular//regulation of ARF protein signal transduction//TSA: Zea mays contig47201, mRNA sequence//TSA: Zea mays contig48483, mRNA sequence//TSA: Zea mays contig42593, mRNA sequence//TSA: Zea mays contig24282, mRNA sequence//TSA: Zea mays contig15693, mRNA sequence
chromosome_1	91771260	G	A	20	10	30	GRMZM2G082916_T01	SYNONYMOUS_CODING	agG/agA	R/R	//ARF guanyl-nucleotide exchange factor activity//intracellular//regulation of ARF protein signal transduction//TSA: Zea mays contig47201, mRNA sequence//TSA: Zea mays contig48483, mRNA sequence//TSA: Zea mays contig42593, mRNA sequence//TSA: Zea mays contig24282, mRNA sequence//TSA: Zea mays contig15693, mRNA sequence
chromosome_1	91771290	C	T	19	11	30	GRMZM2G082916_T01	SYNONYMOUS_CODING	gaC/gaT	D/D	//ARF guanyl-nucleotide exchange factor activity//intracellular//regulation of ARF protein signal transduction//TSA: Zea mays contig47201, mRNA sequence//TSA: Zea mays contig48483, mRNA sequence//TSA: Zea mays contig42593, mRNA sequence//TSA: Zea mays contig24282, mRNA sequence//TSA: Zea mays contig15693, mRNA sequence
chromosome_1	91771329	T	C	20	9	29	GRMZM2G082916_T01	SYNONYMOUS_CODING	gcT/gcC	A/A	//ARF guanyl-nucleotide exchange factor activity//intracellular//regulation of ARF protein signal transduction//TSA: Zea mays contig47201, mRNA sequence//TSA: Zea mays contig48483, mRNA sequence//TSA: Zea mays contig42593, mRNA sequence//TSA: Zea mays contig24282, mRNA sequence//TSA: Zea mays contig15693, mRNA sequence
chromosome_1	91771373	T	C	17	13	30	GRMZM2G082916_T01	NON_SYNONYMOUS_CODING	aTc/aCc	I/T	//ARF guanyl-nucleotide exchange factor activity//intracellular//regulation of ARF protein signal transduction//TSA: Zea mays contig47201, mRNA sequence//TSA: Zea mays contig48483, mRNA sequence//TSA: Zea mays contig42593, mRNA sequence//TSA: Zea mays contig24282, mRNA sequence//TSA: Zea mays contig15693, mRNA sequence
chromosome_1	91771413	C	T	26	14	40	GRMZM2G082916_T01	SYNONYMOUS_CODING	ctC/ctT	L/L	//ARF guanyl-nucleotide exchange factor activity//intracellular//regulation of ARF protein signal transduction//TSA: Zea mays contig47201, mRNA sequence//TSA: Zea mays contig48483, mRNA sequence//TSA: Zea mays contig42593, mRNA sequence//TSA: Zea mays contig24282, mRNA sequence//TSA: Zea mays contig15693, mRNA sequence
chromosome_1	91771431	T	C	30	15	45	GRMZM2G082916_T01	SYNONYMOUS_CODING	gcT/gcC	A/A	//ARF guanyl-nucleotide exchange factor activity//intracellular//regulation of ARF protein signal transduction//TSA: Zea mays contig47201, mRNA sequence//TSA: Zea mays contig48483, mRNA sequence//TSA: Zea mays contig42593, mRNA sequence//TSA: Zea mays contig24282, mRNA sequence//TSA: Zea mays contig15693, mRNA sequence
chromosome_1	91771466	C	G	33	16	49	GRMZM2G082916_T01	NON_SYNONYMOUS_CODING	aCc/aGc	T/S	//ARF guanyl-nucleotide exchange factor activity//intracellular//regulation of ARF protein signal transduction//TSA: Zea mays contig47201, mRNA sequence//TSA: Zea mays contig48483, mRNA sequence//TSA: Zea mays contig42593, mRNA sequence//TSA: Zea mays contig24282, mRNA sequence//TSA: Zea mays contig15693, mRNA sequence
chromosome_1	91771489	G	A	30	12	42	GRMZM2G082916_T01	NON_SYNONYMOUS_CODING	Gta/Ata	V/I	//ARF guanyl-nucleotide exchange factor activity//intracellular//regulation of ARF protein signal transduction//TSA: Zea mays contig47201, mRNA sequence//TSA: Zea mays contig48483, mRNA sequence//TSA: Zea mays contig42593, mRNA sequence//TSA: Zea mays contig24282, mRNA sequence//TSA: Zea mays contig15693, mRNA sequence
chromosome_1	91771496	C	T	27	12	39	GRMZM2G082916_T01	NON_SYNONYMOUS_CODING	gCc/gTc	A/V	//ARF guanyl-nucleotide exchange factor activity//intracellular//regulation of ARF protein signal transduction//TSA: Zea mays contig47201, mRNA sequence//TSA: Zea mays contig48483, mRNA sequence//TSA: Zea mays contig42593, mRNA sequence//TSA: Zea mays contig24282, mRNA sequence//TSA: Zea mays contig15693, mRNA sequence
chromosome_1	91771500	G	C	26	11	37	GRMZM2G082916_T01	NON_SYNONYMOUS_CODING	ttG/ttC	L/F	//ARF guanyl-nucleotide exchange factor activity//intracellular//regulation of ARF protein signal transduction//TSA: Zea mays contig47201, mRNA sequence//TSA: Zea mays contig48483, mRNA sequence//TSA: Zea mays contig42593, mRNA sequence//TSA: Zea mays contig24282, mRNA sequence//TSA: Zea mays contig15693, mRNA sequence
chromosome_1	91771551	T	C	16	7	23	GRMZM2G082916_T01	SYNONYMOUS_CODING	gtT/gtC	V/V	//ARF guanyl-nucleotide exchange factor activity//intracellular//regulation of ARF protein signal transduction//TSA: Zea mays contig47201, mRNA sequence//TSA: Zea mays contig48483, mRNA sequence//TSA: Zea mays contig42593, mRNA sequence//TSA: Zea mays contig24282, mRNA sequence//TSA: Zea mays contig15693, mRNA sequence
chromosome_1	91771598	G	C	25	8	33	GRMZM2G082916_T01	NON_SYNONYMOUS_CODING	tGc/tCc	C/S	//ARF guanyl-nucleotide exchange factor activity//intracellular//regulation of ARF protein signal transduction//TSA: Zea mays contig47201, mRNA sequence//TSA: Zea mays contig48483, mRNA sequence//TSA: Zea mays contig42593, mRNA sequence//TSA: Zea mays contig24282, mRNA sequence//TSA: Zea mays contig15693, mRNA sequence
chromosome_1	91771605	G	A	27	7	34	GRMZM2G082916_T01	SYNONYMOUS_CODING	gtG/gtA	V/V	//ARF guanyl-nucleotide exchange factor activity//intracellular//regulation of ARF protein signal transduction//TSA: Zea mays contig47201, mRNA sequence//TSA: Zea mays contig48483, mRNA sequence//TSA: Zea mays contig42593, mRNA sequence//TSA: Zea mays contig24282, mRNA sequence//TSA: Zea mays contig15693, mRNA sequence
chromosome_1	91771647	G	A	29	11	40	GRMZM2G082916_T01	SYNONYMOUS_CODING	ctG/ctA	L/L	//ARF guanyl-nucleotide exchange factor activity//intracellular//regulation of ARF protein signal transduction//TSA: Zea mays contig47201, mRNA sequence//TSA: Zea mays contig48483, mRNA sequence//TSA: Zea mays contig42593, mRNA sequence//TSA: Zea mays contig24282, mRNA sequence//TSA: Zea mays contig15693, mRNA sequence
chromosome_1	91771653	A	C	31	12	43	GRMZM2G082916_T01	SYNONYMOUS_CODING	atA/atC	I/I	//ARF guanyl-nucleotide exchange factor activity//intracellular//regulation of ARF protein signal transduction//TSA: Zea mays contig47201, mRNA sequence//TSA: Zea mays contig48483, mRNA sequence//TSA: Zea mays contig42593, mRNA sequence//TSA: Zea mays contig24282, mRNA sequence//TSA: Zea mays contig15693, mRNA sequence
chromosome_1	91771686	G	A	26	16	42	GRMZM2G082916_T01	SYNONYMOUS_CODING	ttG/ttA	L/L	//ARF guanyl-nucleotide exchange factor activity//intracellular//regulation of ARF protein signal transduction//TSA: Zea mays contig47201, mRNA sequence//TSA: Zea mays contig48483, mRNA sequence//TSA: Zea mays contig42593, mRNA sequence//TSA: Zea mays contig24282, mRNA sequence//TSA: Zea mays contig15693, mRNA sequence
chromosome_1	91771720	C	T	26	21	47	GRMZM2G082916_T01	SYNONYMOUS_CODING	Cta/Tta	L/L	//ARF guanyl-nucleotide exchange factor activity//intracellular//regulation of ARF protein signal transduction//TSA: Zea mays contig47201, mRNA sequence//TSA: Zea mays contig48483, mRNA sequence//TSA: Zea mays contig42593, mRNA sequence//TSA: Zea mays contig24282, mRNA sequence//TSA: Zea mays contig15693, mRNA sequence
chromosome_1	91771722	A	G	25	21	46	GRMZM2G082916_T01	SYNONYMOUS_CODING	ctA/ctG	L/L	//ARF guanyl-nucleotide exchange factor activity//intracellular//regulation of ARF protein signal transduction//TSA: Zea mays contig47201, mRNA sequence//TSA: Zea mays contig48483, mRNA sequence//TSA: Zea mays contig42593, mRNA sequence//TSA: Zea mays contig24282, mRNA sequence//TSA: Zea mays contig15693, mRNA sequence
chromosome_1	91771800	G	A	28	15	43	GRMZM2G082916_T01	SYNONYMOUS_CODING	gcG/gcA	A/A	//ARF guanyl-nucleotide exchange factor activity//intracellular//regulation of ARF protein signal transduction//TSA: Zea mays contig47201, mRNA sequence//TSA: Zea mays contig48483, mRNA sequence//TSA: Zea mays contig42593, mRNA sequence//TSA: Zea mays contig24282, mRNA sequence//TSA: Zea mays contig15693, mRNA sequence
chromosome_1	91771809	C	A	28	14	42	GRMZM2G082916_T01	SYNONYMOUS_CODING	atC/atA	I/I	//ARF guanyl-nucleotide exchange factor activity//intracellular//regulation of ARF protein signal transduction//TSA: Zea mays contig47201, mRNA sequence//TSA: Zea mays contig48483, mRNA sequence//TSA: Zea mays contig42593, mRNA sequence//TSA: Zea mays contig24282, mRNA sequence//TSA: Zea mays contig15693, mRNA sequence
chromosome_1	91771839	T	A	24	15	39	GRMZM2G082916_T01	SYNONYMOUS_CODING	atT/atA	I/I	//ARF guanyl-nucleotide exchange factor activity//intracellular//regulation of ARF protein signal transduction//TSA: Zea mays contig47201, mRNA sequence//TSA: Zea mays contig48483, mRNA sequence//TSA: Zea mays contig42593, mRNA sequence//TSA: Zea mays contig24282, mRNA sequence//TSA: Zea mays contig15693, mRNA sequence
chromosome_1	91771857	C	G	23	13	36	GRMZM2G082916_T01	SYNONYMOUS_CODING	acC/acG	T/T	//ARF guanyl-nucleotide exchange factor activity//intracellular//regulation of ARF protein signal transduction//TSA: Zea mays contig47201, mRNA sequence//TSA: Zea mays contig48483, mRNA sequence//TSA: Zea mays contig42593, mRNA sequence//TSA: Zea mays contig24282, mRNA sequence//TSA: Zea mays contig15693, mRNA sequence
chromosome_1	91771920	T	A	23	16	39	GRMZM2G082916_T01	SYNONYMOUS_CODING	ggT/ggA	G/G	//ARF guanyl-nucleotide exchange factor activity//intracellular//regulation of ARF protein signal transduction//TSA: Zea mays contig47201, mRNA sequence//TSA: Zea mays contig48483, mRNA sequence//TSA: Zea mays contig42593, mRNA sequence//TSA: Zea mays contig24282, mRNA sequence//TSA: Zea mays contig15693, mRNA sequence
chromosome_1	91771922	T	C	24	16	40	GRMZM2G082916_T01	NON_SYNONYMOUS_CODING	gTg/gCg	V/A	//ARF guanyl-nucleotide exchange factor activity//intracellular//regulation of ARF protein signal transduction//TSA: Zea mays contig47201, mRNA sequence//TSA: Zea mays contig48483, mRNA sequence//TSA: Zea mays contig42593, mRNA sequence//TSA: Zea mays contig24282, mRNA sequence//TSA: Zea mays contig15693, mRNA sequence
chromosome_1	91772004	A	G	26	16	42	GRMZM2G082916_T01	SYNONYMOUS_CODING	agA/agG	R/R	//ARF guanyl-nucleotide exchange factor activity//intracellular//regulation of ARF protein signal transduction//TSA: Zea mays contig47201, mRNA sequence//TSA: Zea mays contig48483, mRNA sequence//TSA: Zea mays contig42593, mRNA sequence//TSA: Zea mays contig24282, mRNA sequence//TSA: Zea mays contig15693, mRNA sequence
chromosome_1	91772043	T	C	19	10	29	GRMZM2G082916_T01	SYNONYMOUS_CODING	aaT/aaC	N/N	//ARF guanyl-nucleotide exchange factor activity//intracellular//regulation of ARF protein signal transduction//TSA: Zea mays contig47201, mRNA sequence//TSA: Zea mays contig48483, mRNA sequence//TSA: Zea mays contig42593, mRNA sequence//TSA: Zea mays contig24282, mRNA sequence//TSA: Zea mays contig15693, mRNA sequence
chromosome_1	91772046	T	C	18	11	29	GRMZM2G082916_T01	SYNONYMOUS_CODING	tgT/tgC	C/C	//ARF guanyl-nucleotide exchange factor activity//intracellular//regulation of ARF protein signal transduction//TSA: Zea mays contig47201, mRNA sequence//TSA: Zea mays contig48483, mRNA sequence//TSA: Zea mays contig42593, mRNA sequence//TSA: Zea mays contig24282, mRNA sequence//TSA: Zea mays contig15693, mRNA sequence
chromosome_1	91772050	G	A	18	11	29	GRMZM2G082916_T01	NON_SYNONYMOUS_CODING	Gtg/Atg	V/M	//ARF guanyl-nucleotide exchange factor activity//intracellular//regulation of ARF protein signal transduction//TSA: Zea mays contig47201, mRNA sequence//TSA: Zea mays contig48483, mRNA sequence//TSA: Zea mays contig42593, mRNA sequence//TSA: Zea mays contig24282, mRNA sequence//TSA: Zea mays contig15693, mRNA sequence
chromosome_1	91772064	A	G	20	9	29	GRMZM2G082916_T01	SYNONYMOUS_CODING	caA/caG	Q/Q	//ARF guanyl-nucleotide exchange factor activity//intracellular//regulation of ARF protein signal transduction//TSA: Zea mays contig47201, mRNA sequence//TSA: Zea mays contig48483, mRNA sequence//TSA: Zea mays contig42593, mRNA sequence//TSA: Zea mays contig24282, mRNA sequence//TSA: Zea mays contig15693, mRNA sequence
chromosome_1	91772094	T	C	16	10	26	GRMZM2G082916_T01	SYNONYMOUS_CODING	gaT/gaC	D/D	//ARF guanyl-nucleotide exchange factor activity//intracellular//regulation of ARF protein signal transduction//TSA: Zea mays contig47201, mRNA sequence//TSA: Zea mays contig48483, mRNA sequence//TSA: Zea mays contig42593, mRNA sequence//TSA: Zea mays contig24282, mRNA sequence//TSA: Zea mays contig15693, mRNA sequence
chromosome_1	91772115	A	T	15	9	24	GRMZM2G082916_T01	SYNONYMOUS_CODING	gcA/gcT	A/A	//ARF guanyl-nucleotide exchange factor activity//intracellular//regulation of ARF protein signal transduction//TSA: Zea mays contig47201, mRNA sequence//TSA: Zea mays contig48483, mRNA sequence//TSA: Zea mays contig42593, mRNA sequence//TSA: Zea mays contig24282, mRNA sequence//TSA: Zea mays contig15693, mRNA sequence
chromosome_1	91772307	G	A	11	5	16	GRMZM2G082916_T01	SYNONYMOUS_CODING	caG/caA	Q/Q	//ARF guanyl-nucleotide exchange factor activity//intracellular//regulation of ARF protein signal transduction//TSA: Zea mays contig47201, mRNA sequence//TSA: Zea mays contig48483, mRNA sequence//TSA: Zea mays contig42593, mRNA sequence//TSA: Zea mays contig24282, mRNA sequence//TSA: Zea mays contig15693, mRNA sequence
chromosome_1	91772314	T	C	9	4	13	GRMZM2G082916_T01	NON_SYNONYMOUS_CODING	Tca/Cca	S/P	//ARF guanyl-nucleotide exchange factor activity//intracellular//regulation of ARF protein signal transduction//TSA: Zea mays contig47201, mRNA sequence//TSA: Zea mays contig48483, mRNA sequence//TSA: Zea mays contig42593, mRNA sequence//TSA: Zea mays contig24282, mRNA sequence//TSA: Zea mays contig15693, mRNA sequence
chromosome_1	92703382	T	C	2	4	6	INTERGENIC
chromosome_1	92703388	G	A	2	4	6	INTERGENIC
chromosome_1	92703408	A	G	2	3	5	INTERGENIC
chromosome_1	92772277	G	A	1	2	3	INTERGENIC
chromosome_1	93544289	A	G	2	2	4	INTERGENIC
chromosome_1	93666327	A	G	0	3	3	INTERGENIC
chromosome_1	93969544	G	A	0	3	3	INTERGENIC
chromosome_1	94413562	T	A	15	6	21	INTERGENIC
chromosome_1	94413583	A	G	15	5	20	INTERGENIC
chromosome_1	94413597	T	A	14	4	18	INTERGENIC
chromosome_1	94413648	G	T	8	5	13	INTERGENIC
chromosome_1	94415232	T	C	3	3	6	INTERGENIC
chromosome_1	94415242	A	G	3	3	6	INTERGENIC
chromosome_1	94415260	G	A	2	3	5	INTERGENIC
chromosome_1	94415272	T	C	2	3	5	INTERGENIC
chromosome_1	94415274	G	A	2	3	5	INTERGENIC
chromosome_1	94415363	A	T	5	4	9	INTERGENIC
chromosome_1	94415372	C	G	5	5	10	INTERGENIC
chromosome_1	94415456	G	A	13	4	17	INTERGENIC
chromosome_1	94415476	G	A	12	5	17	INTERGENIC
chromosome_1	94415481	T	C	12	4	16	INTERGENIC
chromosome_1	94415505	A	G	9	4	13	INTERGENIC
chromosome_1	94871367	G	A	11	10	21	INTERGENIC
chromosome_1	94871377	A	G	12	9	21	INTERGENIC
chromosome_1	94871403	G	A	13	6	19	INTERGENIC
chromosome_1	95786990	T	A	0	5	5	INTERGENIC
chromosome_1	95787015	G	A	0	3	3	INTERGENIC
chromosome_1	96130051	T	A	0	12	12	INTERGENIC
chromosome_1	96288011	G	A	1	2	3	INTERGENIC
chromosome_1	96622315	A	G	0	3	3	INTERGENIC
chromosome_1	98103043	C	T	14	14	28	INTERGENIC
chromosome_1	98103199	G	C	6	5	11	INTERGENIC
chromosome_1	98103221	T	G	3	5	8	INTERGENIC
chromosome_1	98258640	A	G	2	3	5	INTERGENIC
chromosome_1	98258652	G	A	2	3	5	INTERGENIC
chromosome_1	98262143	T	G	0	3	3	INTERGENIC
chromosome_1	98805733	A	G	0	4	4	INTERGENIC
chromosome_1	99349559	C	A	3	5	8	INTERGENIC
chromosome_1	99349587	T	C	5	7	12	INTERGENIC
chromosome_1	99349615	C	T	7	6	13	INTERGENIC
chromosome_1	99349738	A	G	6	4	10	INTERGENIC
chromosome_1	99349773	T	C	9	6	15	INTERGENIC
chromosome_1	99349811	A	C	8	10	18	INTERGENIC
chromosome_1	99349845	T	C	10	13	23	INTERGENIC
chromosome_1	99349906	G	A	9	7	16	INTERGENIC
chromosome_1	99349922	A	G	10	6	16	INTERGENIC
chromosome_1	99349983	C	T	6	7	13	INTERGENIC
chromosome_1	99350174	A	G	1	2	3	INTERGENIC
chromosome_1	99350190	C	T	1	2	3	INTERGENIC
chromosome_1	99351887	A	G	3	2	5	INTERGENIC
chromosome_1	99351937	G	C	2	2	4	INTERGENIC
chromosome_1	99352170	T	C	2	3	5	INTERGENIC
chromosome_1	99352248	C	T	3	5	8	INTERGENIC
chromosome_1	99352253	A	C	4	5	9	INTERGENIC
chromosome_1	99352389	A	G	1	6	7	INTERGENIC
chromosome_1	99525456	C	T	9	5	14	INTERGENIC
chromosome_1	100582962	G	C	7	6	13	GRMZM2G160454_T01	INTRON			//protein binding//Putative uncharacterized protein
chromosome_1	100582982	C	A	7	5	12	GRMZM2G160454_T01	INTRON			//protein binding//Putative uncharacterized protein
chromosome_1	100582982	C	A	7	5	12	GRMZM2G160454_T01	SPLICE_SITE_REGION			//protein binding//Putative uncharacterized protein
chromosome_1	100582998	A	G	6	5	11	GRMZM2G160454_T01	UTR_3_PRIME: 148 bases from CDS			//protein binding//Putative uncharacterized protein
chromosome_1	100583212	A	C	26	12	38	GRMZM2G160454_T01	EXON: Exon_chromosome_1_100582987_100584041			//protein binding//Putative uncharacterized protein
chromosome_1	100583230	T	C	24	12	36	GRMZM2G160454_T01	EXON: Exon_chromosome_1_100582987_100584041			//protein binding//Putative uncharacterized protein
chromosome_1	100583245	A	G	22	12	34	GRMZM2G160454_T01	EXON: Exon_chromosome_1_100582987_100584041			//protein binding//Putative uncharacterized protein
chromosome_1	100583257	G	C	21	14	35	GRMZM2G160454_T01	EXON: Exon_chromosome_1_100582987_100584041			//protein binding//Putative uncharacterized protein
chromosome_1	100583296	A	C	14	16	30	GRMZM2G160454_T01	EXON: Exon_chromosome_1_100582987_100584041			//protein binding//Putative uncharacterized protein
chromosome_1	100583335	T	C	16	15	31	GRMZM2G160454_T01	EXON: Exon_chromosome_1_100582987_100584041			//protein binding//Putative uncharacterized protein
chromosome_1	100583386	A	G	14	13	27	GRMZM2G160454_T01	EXON: Exon_chromosome_1_100582987_100584041			//protein binding//Putative uncharacterized protein
chromosome_1	100583425	A	G	14	16	30	GRMZM2G160454_T01	EXON: Exon_chromosome_1_100582987_100584041			//protein binding//Putative uncharacterized protein
chromosome_1	100583443	A	G	14	19	33	GRMZM2G160454_T01	EXON: Exon_chromosome_1_100582987_100584041			//protein binding//Putative uncharacterized protein
chromosome_1	100583449	A	G	13	19	32	GRMZM2G160454_T01	EXON: Exon_chromosome_1_100582987_100584041			//protein binding//Putative uncharacterized protein
chromosome_1	100583509	A	G	12	23	35	GRMZM2G160454_T01	EXON: Exon_chromosome_1_100582987_100584041			//protein binding//Putative uncharacterized protein
chromosome_1	100583533	T	C	18	22	40	GRMZM2G160454_T01	EXON: Exon_chromosome_1_100582987_100584041			//protein binding//Putative uncharacterized protein
chromosome_1	100583535	A	G	18	22	40	GRMZM2G160454_T01	EXON: Exon_chromosome_1_100582987_100584041			//protein binding//Putative uncharacterized protein
chromosome_1	100583548	A	G	18	21	39	GRMZM2G160454_T01	EXON: Exon_chromosome_1_100582987_100584041			//protein binding//Putative uncharacterized protein
chromosome_1	100583551	G	A	18	22	40	GRMZM2G160454_T01	EXON: Exon_chromosome_1_100582987_100584041			//protein binding//Putative uncharacterized protein
chromosome_1	100583560	T	C	21	20	41	GRMZM2G160454_T01	EXON: Exon_chromosome_1_100582987_100584041			//protein binding//Putative uncharacterized protein
chromosome_1	100583589	C	G	22	27	49	GRMZM2G160454_T01	EXON: Exon_chromosome_1_100582987_100584041			//protein binding//Putative uncharacterized protein
chromosome_1	100583626	T	C	23	25	48	GRMZM2G160454_T01	EXON: Exon_chromosome_1_100582987_100584041			//protein binding//Putative uncharacterized protein
chromosome_1	100583665	T	C	23	31	54	GRMZM2G160454_T01	EXON: Exon_chromosome_1_100582987_100584041			//protein binding//Putative uncharacterized protein
chromosome_1	100583686	A	G	22	27	49	GRMZM2G160454_T01	EXON: Exon_chromosome_1_100582987_100584041			//protein binding//Putative uncharacterized protein
chromosome_1	100583693	A	G	22	26	48	GRMZM2G160454_T01	EXON: Exon_chromosome_1_100582987_100584041			//protein binding//Putative uncharacterized protein
chromosome_1	100583773	A	G	38	35	73	GRMZM2G160454_T01	EXON: Exon_chromosome_1_100582987_100584041			//protein binding//Putative uncharacterized protein
chromosome_1	100583815	A	G	30	39	69	GRMZM2G160454_T01	EXON: Exon_chromosome_1_100582987_100584041			//protein binding//Putative uncharacterized protein
chromosome_1	100583848	A	T	22	30	52	GRMZM2G160454_T01	EXON: Exon_chromosome_1_100582987_100584041			//protein binding//Putative uncharacterized protein
chromosome_1	100583890	T	A	29	25	54	GRMZM2G160454_T01	EXON: Exon_chromosome_1_100582987_100584041			//protein binding//Putative uncharacterized protein
chromosome_1	100583893	G	C	28	26	54	GRMZM2G160454_T01	EXON: Exon_chromosome_1_100582987_100584041			//protein binding//Putative uncharacterized protein
chromosome_1	100583929	C	T	28	23	51	GRMZM2G160454_T01	EXON: Exon_chromosome_1_100582987_100584041			//protein binding//Putative uncharacterized protein
chromosome_1	100584007	G	C	15	17	32	GRMZM2G160454_T01	EXON: Exon_chromosome_1_100582987_100584041			//protein binding//Putative uncharacterized protein
chromosome_1	100584054	G	A	10	10	20	GRMZM2G160454_T01	INTRON			//protein binding//Putative uncharacterized protein
chromosome_1	101913903	A	G	8	4	12	INTERGENIC
chromosome_1	101913956	G	A	10	6	16	INTERGENIC
chromosome_1	101913961	T	C	9	6	15	INTERGENIC
chromosome_1	101913991	A	G	7	8	15	INTERGENIC
chromosome_1	105266991	T	C	21	15	36	GRMZM2G383631_T01	UTR_3_PRIME: 146 bases from CDS			//Clone 378980 mRNA sequence//TSA: Zea mays contig55106, mRNA sequence//TSA: Zea mays contig42087, mRNA sequence
chromosome_1	105357326	G	A	3	2	5	INTERGENIC
chromosome_1	105817593	C	T	7	5	12	GRMZM2G041028_T01	INTRON			//hypothetical protein LOC100192845//NADH-ubiquinone oxidoreductase subunit B17.2//NADH dehydrogenase (ubiquinone) activity//electron carrier activity//membrane//NADH-ubiquinone oxidoreductase subunit B17.2 (LOC100285721), mRNA//hypothetical protein LOC100192845 //NADH-ubiquinone oxidoreductase subunit B17.2 //Putative uncharacterized protein
chromosome_1	105838553	T	C	0	3	3	INTERGENIC
chromosome_1	105838579	A	C	0	3	3	INTERGENIC
chromosome_1	106004853	C	T	64	22	86	GRMZM2G481311_T01	NON_SYNONYMOUS_CODING	gGc/gAc	G/D	//nucleic acid binding
chromosome_1	106004884	C	T	53	36	89	GRMZM2G481311_T01	NON_SYNONYMOUS_CODING	Gtc/Atc	V/I	//nucleic acid binding
chromosome_1	106004993	A	G	28	15	43	INTERGENIC
chromosome_1	106005042	A	C	24	13	37	INTERGENIC
chromosome_1	106005120	T	C	17	18	35	INTERGENIC
chromosome_1	106005135	G	A	11	12	23	INTERGENIC
chromosome_1	106123974	C	G	2	2	4	AC209213.4_FGT002	INTRON			//TSA: Zea mays contig02518, mRNA sequence
chromosome_1	106670385	A	G	17	13	30	INTERGENIC
chromosome_1	106670407	A	G	20	8	28	INTERGENIC
chromosome_1	106670417	G	T	13	14	27	INTERGENIC
chromosome_1	106670420	G	A	12	14	26	INTERGENIC
chromosome_1	106670579	A	G	8	9	17	INTERGENIC
chromosome_1	106898283	C	T	29	9	38	GRMZM2G012306_T01	UTR_3_PRIME: 93 bases from CDS			//peptide transporter PTR2//transporter activity//oligopeptide transport//membrane//peptide transporter PTR2 (LOC100281619), mRNA//peptide transporter PTR2 //Peptide transporter PTR2//Peptide transporter PTR2Putative uncharacterized protein ;
chromosome_1	107160434	C	T	12	9	21	INTERGENIC
chromosome_1	107160482	T	C	10	7	17	INTERGENIC
chromosome_1	107160899	A	T	22	9	31	INTERGENIC
chromosome_1	107160908	T	C	16	9	25	INTERGENIC
chromosome_1	107160989	C	T	26	11	37	INTERGENIC
chromosome_1	107161009	T	C	26	7	33	INTERGENIC
chromosome_1	107161531	C	T	11	5	16	INTERGENIC
chromosome_1	107161604	C	T	14	12	26	INTERGENIC
chromosome_1	107161619	C	T	16	12	28	INTERGENIC
chromosome_1	107296889	A	G	7	4	11	INTERGENIC
chromosome_1	107296900	A	G	7	4	11	INTERGENIC
chromosome_1	107296975	C	T	8	4	12	INTERGENIC
chromosome_1	107297029	G	T	6	7	13	INTERGENIC
chromosome_1	107297087	A	G	12	10	22	INTERGENIC
chromosome_1	107297091	A	G	13	12	25	INTERGENIC
chromosome_1	107297100	G	A	14	15	29	INTERGENIC
chromosome_1	107297133	T	C	17	17	34	INTERGENIC
chromosome_1	107297166	T	C	17	24	41	INTERGENIC
chromosome_1	107297173	C	T	17	26	43	INTERGENIC
chromosome_1	107297210	A	G	17	20	37	INTERGENIC
chromosome_1	107297295	T	C	15	17	32	INTERGENIC
chromosome_1	107297317	T	G	11	16	27	INTERGENIC
chromosome_1	107297324	C	T	11	15	26	INTERGENIC
chromosome_1	108133373	T	C	1	2	3	INTERGENIC
chromosome_1	110684109	G	A	2	2	4	INTERGENIC
chromosome_1	111600860	G	A	1	3	4	INTERGENIC
chromosome_1	111600874	A	G	1	3	4	INTERGENIC
chromosome_1	111600910	G	T	1	2	3	INTERGENIC
chromosome_1	112334633	G	A	7	7	14	GRMZM2G034372_T01	SYNONYMOUS_CODING	gaG/gaA	E/E	//nucleic acid binding//zinc ion binding//TSA: Zea mays contig00191, mRNA sequence//TSA: Zea mays contig52392, mRNA sequence
chromosome_1	112334633	G	A	7	7	14	GRMZM2G034372_T02	SYNONYMOUS_CODING	gaG/gaA	E/E	//nucleic acid binding//zinc ion binding//TSA: Zea mays contig00191, mRNA sequence
chromosome_1	112963379	A	G	2	5	7	INTERGENIC
chromosome_1	115014675	A	C	0	3	3	INTERGENIC
chromosome_1	115014704	A	G	0	3	3	INTERGENIC
chromosome_1	115578754	T	A	5	8	13	INTERGENIC
chromosome_1	115578833	A	G	5	5	10	INTERGENIC
chromosome_1	115578850	G	A	9	5	14	INTERGENIC
chromosome_1	115578854	G	C	6	8	14	INTERGENIC
chromosome_1	115578949	C	T	4	12	16	INTERGENIC
chromosome_1	115578960	T	C	4	9	13	INTERGENIC
chromosome_1	115578966	C	T	5	9	14	INTERGENIC
chromosome_1	115578992	T	G	5	12	17	INTERGENIC
chromosome_1	115579048	G	T	7	4	11	INTERGENIC
chromosome_1	115761549	A	G	23	16	39	GRMZM2G300424_T01	NON_SYNONYMOUS_CODING	tAc/tGc	Y/C	//hypothetical protein LOC100192063//hypothetical protein LOC100192063 (LOC100192063), mRNA//hypothetical protein LOC100192063 //Putative uncharacterized protein
chromosome_1	115761826	T	C	34	39	73	GRMZM2G300424_T01	UTR_3_PRIME: 3 bases from CDS			//hypothetical protein LOC100192063//hypothetical protein LOC100192063 (LOC100192063), mRNA//hypothetical protein LOC100192063 //Putative uncharacterized protein
chromosome_1	115761906	G	A	54	33	87	GRMZM2G300424_T01	UTR_3_PRIME: 83 bases from CDS			//hypothetical protein LOC100192063//hypothetical protein LOC100192063 (LOC100192063), mRNA//hypothetical protein LOC100192063 //Putative uncharacterized protein
chromosome_1	115762012	A	G	60	43	103	GRMZM2G300424_T01	UTR_3_PRIME: 189 bases from CDS			//hypothetical protein LOC100192063//hypothetical protein LOC100192063 (LOC100192063), mRNA//hypothetical protein LOC100192063 //Putative uncharacterized protein
chromosome_1	116760963	A	C	2	2	4	INTERGENIC
chromosome_1	117432546	T	G	8	4	12	INTERGENIC
chromosome_1	117860018	A	G	1	2	3	INTERGENIC
chromosome_1	117869591	T	G	1	2	3	GRMZM2G394628_T01	INTRON			//hypothetical protein LOC100216575 (LOC100216575), mRNA//hypothetical protein LOC100216575 //Hypothetical protein LOC100216575//Putative uncharacterized protein //Isomerase
chromosome_1	117869598	G	A	1	2	3	GRMZM2G394628_T01	INTRON			//hypothetical protein LOC100216575 (LOC100216575), mRNA//hypothetical protein LOC100216575 //Hypothetical protein LOC100216575//Putative uncharacterized protein //Isomerase
chromosome_1	117869700	T	C	4	4	8	GRMZM2G394628_T01	INTRON			//hypothetical protein LOC100216575 (LOC100216575), mRNA//hypothetical protein LOC100216575 //Hypothetical protein LOC100216575//Putative uncharacterized protein //Isomerase
chromosome_1	117869721	T	C	5	7	12	GRMZM2G394628_T01	INTRON			//hypothetical protein LOC100216575 (LOC100216575), mRNA//hypothetical protein LOC100216575 //Hypothetical protein LOC100216575//Putative uncharacterized protein //Isomerase
chromosome_1	117869724	T	C	6	8	14	GRMZM2G394628_T01	INTRON			//hypothetical protein LOC100216575 (LOC100216575), mRNA//hypothetical protein LOC100216575 //Hypothetical protein LOC100216575//Putative uncharacterized protein //Isomerase
chromosome_1	117869739	G	A	7	10	17	GRMZM2G394628_T01	INTRON			//hypothetical protein LOC100216575 (LOC100216575), mRNA//hypothetical protein LOC100216575 //Hypothetical protein LOC100216575//Putative uncharacterized protein //Isomerase
chromosome_1	117869823	C	T	14	19	33	GRMZM2G394628_T01	INTRON			//hypothetical protein LOC100216575 (LOC100216575), mRNA//hypothetical protein LOC100216575 //Hypothetical protein LOC100216575//Putative uncharacterized protein //Isomerase
chromosome_1	117869877	A	G	14	26	40	GRMZM2G394628_T01	INTRON			//hypothetical protein LOC100216575 (LOC100216575), mRNA//hypothetical protein LOC100216575 //Hypothetical protein LOC100216575//Putative uncharacterized protein //Isomerase
chromosome_1	117869921	G	T	15	21	36	GRMZM2G394628_T01	INTRON			//hypothetical protein LOC100216575 (LOC100216575), mRNA//hypothetical protein LOC100216575 //Hypothetical protein LOC100216575//Putative uncharacterized protein //Isomerase
chromosome_1	117870047	G	A	21	33	54	GRMZM2G394628_T01	EXON: Exon_chromosome_1_117869927_117870310			//hypothetical protein LOC100216575 (LOC100216575), mRNA//hypothetical protein LOC100216575 //Hypothetical protein LOC100216575//Putative uncharacterized protein //Isomerase
chromosome_1	117870115	T	C	18	18	36	GRMZM2G394628_T01	UTR_3_PRIME: 55 bases from CDS			//hypothetical protein LOC100216575 (LOC100216575), mRNA//hypothetical protein LOC100216575 //Hypothetical protein LOC100216575//Putative uncharacterized protein //Isomerase
chromosome_1	117870208	T	C	11	13	24	GRMZM2G394628_T01	UTR_3_PRIME: 148 bases from CDS			//hypothetical protein LOC100216575 (LOC100216575), mRNA//hypothetical protein LOC100216575 //Hypothetical protein LOC100216575//Putative uncharacterized protein //Isomerase
chromosome_1	117870281	T	C	6	3	9	GRMZM2G394628_T01	UTR_3_PRIME: 221 bases from CDS			//hypothetical protein LOC100216575 (LOC100216575), mRNA//hypothetical protein LOC100216575 //Hypothetical protein LOC100216575//Putative uncharacterized protein //Isomerase
chromosome_1	117870292	G	A	6	3	9	GRMZM2G394628_T01	UTR_3_PRIME: 232 bases from CDS			//hypothetical protein LOC100216575 (LOC100216575), mRNA//hypothetical protein LOC100216575 //Hypothetical protein LOC100216575//Putative uncharacterized protein //Isomerase
chromosome_1	117993361	T	A	4	3	7	INTERGENIC
chromosome_1	117993489	G	A	4	6	10	INTERGENIC
chromosome_1	117993566	A	G	2	5	7	INTERGENIC
chromosome_1	117993624	A	G	2	2	4	INTERGENIC
chromosome_1	117993637	C	T	2	2	4	INTERGENIC
chromosome_1	118055199	C	G	21	8	29	INTERGENIC
chromosome_1	118055247	T	C	37	15	52	INTERGENIC
chromosome_1	118055292	C	T	39	34	73	INTERGENIC
chromosome_1	118055339	T	C	58	32	90	INTERGENIC
chromosome_1	118055396	T	C	64	24	88	INTERGENIC
chromosome_1	118055457	C	A	53	54	107	INTERGENIC
chromosome_1	118055595	G	A	64	42	106	INTERGENIC
chromosome_1	118055601	T	G	63	47	110	INTERGENIC
chromosome_1	118055670	T	C	52	59	111	INTERGENIC
chromosome_1	118055692	C	T	39	45	84	INTERGENIC
chromosome_1	118055728	G	C	40	21	61	INTERGENIC
chromosome_1	118288418	G	A	3	3	6	INTERGENIC
chromosome_1	118288448	G	A	2	3	5	INTERGENIC
chromosome_1	118288453	C	T	2	3	5	INTERGENIC
chromosome_1	118288499	G	C	1	4	5	INTERGENIC
chromosome_1	118288519	C	T	2	3	5	INTERGENIC
chromosome_1	118288628	A	G	1	4	5	INTERGENIC
chromosome_1	118288633	A	G	1	4	5	INTERGENIC
chromosome_1	118288683	T	C	0	3	3	INTERGENIC
chromosome_1	118288810	C	T	0	3	3	INTERGENIC
chromosome_1	118288867	G	A	0	3	3	INTERGENIC
chromosome_1	118472477	G	T	0	13	13	GRMZM2G357317_T01	EXON: Exon_chromosome_1_118472443_118472906			//6-phosphofructokinase activity//6-phosphofructokinase complex//glycolysis
chromosome_1	118472516	A	C	0	23	23	GRMZM2G357317_T01	EXON: Exon_chromosome_1_118472443_118472906			//6-phosphofructokinase activity//6-phosphofructokinase complex//glycolysis
chromosome_1	118475142	G	A	9	6	15	GRMZM2G357317_T01	INTRON			//6-phosphofructokinase activity//6-phosphofructokinase complex//glycolysis
chromosome_1	118475176	T	C	13	7	20	GRMZM2G357317_T01	INTRON			//6-phosphofructokinase activity//6-phosphofructokinase complex//glycolysis
chromosome_1	118475176	T	C	13	7	20	GRMZM2G357317_T01	SPLICE_SITE_REGION			//6-phosphofructokinase activity//6-phosphofructokinase complex//glycolysis
chromosome_1	118475190	G	A	13	8	21	GRMZM2G357317_T01	EXON: Exon_chromosome_1_118475180_118475275			//6-phosphofructokinase activity//6-phosphofructokinase complex//glycolysis
chromosome_1	118875996	T	C	0	4	4	INTERGENIC
chromosome_1	118876034	A	G	0	3	3	INTERGENIC
chromosome_1	118962130	A	C	2	4	6	INTERGENIC
chromosome_1	118962161	G	A	5	5	10	INTERGENIC
chromosome_1	118962221	C	T	12	4	16	INTERGENIC
chromosome_1	118962354	T	C	4	8	12	INTERGENIC
chromosome_1	118962368	G	A	5	4	9	INTERGENIC
chromosome_1	118963541	G	A	1	3	4	INTERGENIC
chromosome_1	118963593	T	C	0	3	3	INTERGENIC
chromosome_1	118963597	C	T	0	3	3	INTERGENIC
chromosome_1	118963650	C	T	1	4	5	INTERGENIC
chromosome_1	118963698	C	T	1	2	3	INTERGENIC
chromosome_1	119424275	G	A	12	6	18	INTERGENIC
chromosome_1	119552519	A	G	16	12	28	GRMZM2G163751_T01	UTR_3_PRIME: 411 bases from CDS			//product:ARO1-like protein 4//binding//Transcribed locus, strongly similar to XP_002464742.1 hypothetical protein SORBIDRAFT_01g026210 [Sorghum bicolor]//ARO1-like protein 4
chromosome_1	119552519	A	G	16	12	28	GRMZM2G163751_T02	UTR_3_PRIME: 411 bases from CDS			//product:ARO1-like protein 4//binding//hypothetical protein LOC100382054 (LOC100382054), mRNA//hypothetical protein LOC100382054 //Hypothetical protein LOC100382054//Transcribed locus, strongly similar to XP_002464742.1 hypothetical protein SORBIDRAFT_01g026210 [Sorghum bicolor]//ARO1-like protein 4
chromosome_1	119567630	A	G	2	2	4	INTERGENIC
chromosome_1	119567738	C	T	3	3	6	INTERGENIC
chromosome_1	119567768	A	G	2	3	5	INTERGENIC
chromosome_1	119567869	T	C	1	3	4	INTERGENIC
chromosome_1	119567941	G	A	1	3	4	INTERGENIC
chromosome_1	119701220	C	G	0	4	4	INTERGENIC
chromosome_1	119978949	T	A	5	4	9	INTERGENIC
chromosome_1	119978965	A	C	5	5	10	AC203280.3_FGT001	NON_SYNONYMOUS_CODING	gAg/gCg	E/A	//nucleic acid binding
chromosome_1	119978997	T	C	6	7	13	AC203280.3_FGT001	NON_SYNONYMOUS_CODING	Tcg/Ccg	S/P	//nucleic acid binding
chromosome_1	119979023	C	T	7	8	15	AC203280.3_FGT001	SYNONYMOUS_CODING	ttC/ttT	F/F	//nucleic acid binding
chromosome_1	119979091	G	A	12	11	23	AC203280.3_FGT001	NON_SYNONYMOUS_CODING	cGc/cAc	R/H	//nucleic acid binding
chromosome_1	119979105	G	T	13	10	23	AC203280.3_FGT001	NON_SYNONYMOUS_CODING	Gcc/Tcc	A/S	//nucleic acid binding
chromosome_1	119979127	T	G	13	10	23	AC203280.3_FGT001	NON_SYNONYMOUS_CODING	gTc/gGc	V/G	//nucleic acid binding
chromosome_1	119979156	T	C	9	9	18	AC203280.3_FGT001	NON_SYNONYMOUS_CODING	Tgc/Cgc	C/R	//nucleic acid binding
chromosome_1	119979171	G	A	10	10	20	AC203280.3_FGT001	NON_SYNONYMOUS_CODING	Gcc/Acc	A/T	//nucleic acid binding
chromosome_1	119979179	T	C	9	10	19	AC203280.3_FGT001	SYNONYMOUS_CODING	atT/atC	I/I	//nucleic acid binding
chromosome_1	119979198	G	C	8	11	19	AC203280.3_FGT001	NON_SYNONYMOUS_CODING	Gac/Cac	D/H	//nucleic acid binding
chromosome_1	119979220	G	A	9	9	18	AC203280.3_FGT001	INTRON			//nucleic acid binding
chromosome_1	119979253	A	G	8	6	14	AC203280.3_FGT001	INTRON			//nucleic acid binding
chromosome_1	119979303	C	T	9	4	13	AC203280.3_FGT001	INTRON			//nucleic acid binding
chromosome_1	119979313	C	T	7	5	12	AC203280.3_FGT001	INTRON			//nucleic acid binding
chromosome_1	119979337	C	T	9	8	17	AC203280.3_FGT001	INTRON			//nucleic acid binding
chromosome_1	119979353	A	G	10	10	20	AC203280.3_FGT001	INTRON			//nucleic acid binding
chromosome_1	119979365	G	A	10	10	20	AC203280.3_FGT001	INTRON			//nucleic acid binding
chromosome_1	119979409	T	C	12	10	22	AC203280.3_FGT001	INTRON			//nucleic acid binding
chromosome_1	119979517	A	T	21	9	30	AC203280.3_FGT001	NON_SYNONYMOUS_CODING	gAt/gTt	D/V	//nucleic acid binding
chromosome_1	119979525	C	T	21	11	32	AC203280.3_FGT001	NON_SYNONYMOUS_CODING	Ccc/Tcc	P/S	//nucleic acid binding
chromosome_1	119979568	T	C	23	13	36	AC203280.3_FGT001	NON_SYNONYMOUS_CODING	gTg/gCg	V/A	//nucleic acid binding
chromosome_1	119979729	C	T	29	9	38	AC203280.3_FGT001	STOP_GAINED	Cag/Tag	Q/*	//nucleic acid binding
chromosome_1	119980823	T	C	1	4	5	INTERGENIC
chromosome_1	119980875	A	C	4	4	8	INTERGENIC
chromosome_1	120426409	C	T	0	3	3	INTERGENIC
chromosome_1	121509943	G	A	14	7	21	GRMZM2G401848_T01	SYNONYMOUS_CODING	atC/atT	I/I	//peptidyl-prolyl cis-trans isomerase//peptidyl-prolyl cis-trans isomerase activity//protein folding//peptidyl-prolyl cis-trans isomerase (LOC100282750), mRNA//peptidyl-prolyl cis-trans isomerase //Peptidyl-prolyl cis-trans isomerase//Peptidyl-prolyl cis-trans isomerase (EC 5.2.1.8)
chromosome_1	122037740	C	T	18	18	36	AC210517.3_FGT003	EXON: Exon_chromosome_1_122037286_122038092			//hypothetical protein LOC100193370//hypothetical protein LOC100193370 (LOC100193370), mRNA//hypothetical protein LOC100193370 //TSA: Zea mays contig53523, mRNA sequence//TSA: Zea mays contig45284, mRNA sequence//Hypothetical protein LOC100193370//Putative uncharacterized protein //Hsp20/alpha crystallin family protein
chromosome_1	122263595	C	T	18	9	27	INTERGENIC
chromosome_1	122263618	C	A	24	7	31	INTERGENIC
chromosome_1	122263626	G	A	25	7	32	INTERGENIC
chromosome_1	122263655	G	A	35	11	46	INTERGENIC
chromosome_1	122263666	C	A	36	15	51	INTERGENIC
chromosome_1	122263728	G	C	39	44	83	INTERGENIC
chromosome_1	122263814	T	C	55	51	106	INTERGENIC
chromosome_1	122263835	G	A	56	46	102	INTERGENIC
chromosome_1	122263857	A	G	53	47	100	INTERGENIC
chromosome_1	122440801	C	A	2	4	6	INTERGENIC
chromosome_1	123158266	C	T	3	6	9	INTERGENIC
chromosome_1	123158370	A	G	7	9	16	INTERGENIC
chromosome_1	123158439	G	T	17	11	28	INTERGENIC
chromosome_1	123158506	G	A	14	7	21	INTERGENIC
chromosome_1	126582848	A	G	19	6	25	INTERGENIC
chromosome_1	126582865	T	C	17	6	23	INTERGENIC
chromosome_1	126582877	T	C	16	6	22	INTERGENIC
chromosome_1	126582900	C	T	18	6	24	INTERGENIC
chromosome_1	127024672	T	C	0	3	3	INTERGENIC
chromosome_1	127024678	A	C	0	3	3	INTERGENIC
chromosome_1	127085669	G	A	2	4	6	INTERGENIC
chromosome_1	127085706	A	G	3	3	6	INTERGENIC
chromosome_1	127085770	A	G	4	3	7	INTERGENIC
chromosome_1	127086038	T	C	8	7	15	INTERGENIC
chromosome_1	127086109	A	G	5	11	16	INTERGENIC
chromosome_1	127086127	T	G	5	7	12	INTERGENIC
chromosome_1	127086199	T	C	4	5	9	INTERGENIC
chromosome_1	127086231	C	T	6	6	12	INTERGENIC
chromosome_1	127086242	A	T	6	6	12	INTERGENIC
chromosome_1	127086319	T	C	10	6	16	INTERGENIC
chromosome_1	127086325	G	A	13	6	19	INTERGENIC
chromosome_1	127086337	C	T	16	6	22	INTERGENIC
chromosome_1	127086348	G	A	9	11	20	INTERGENIC
chromosome_1	127086403	A	G	10	16	26	INTERGENIC
chromosome_1	127086432	T	C	14	31	45	INTERGENIC
chromosome_1	127086448	G	A	33	13	46	INTERGENIC
chromosome_1	127086480	G	A	32	12	44	INTERGENIC
chromosome_1	127086528	C	T	24	11	35	INTERGENIC
chromosome_1	127086547	A	G	15	15	30	INTERGENIC
chromosome_1	127086576	A	G	12	14	26	INTERGENIC
chromosome_1	127086610	C	T	25	9	34	INTERGENIC
chromosome_1	127086626	G	A	24	10	34	INTERGENIC
chromosome_1	127086664	C	T	16	9	25	INTERGENIC
chromosome_1	127086687	A	G	12	8	20	INTERGENIC
chromosome_1	127086729	T	A	4	4	8	INTERGENIC
chromosome_1	127086782	C	T	1	4	5	INTERGENIC
chromosome_1	127086809	G	A	2	2	4	INTERGENIC
chromosome_1	127396581	G	C	9	4	13	INTERGENIC
chromosome_1	127974745	C	T	6	6	12	GRMZM2G331539_T01	UTR_5_PRIME: 424 bases from TSS
chromosome_1	128320166	T	G	3	4	7	INTERGENIC
chromosome_1	128866256	C	A	0	17	17	INTERGENIC
chromosome_1	128866259	C	G	0	15	15	INTERGENIC
chromosome_1	128911438	G	A	1	2	3	INTERGENIC
chromosome_1	128911503	T	C	0	3	3	INTERGENIC
chromosome_1	128911524	A	C	0	3	3	INTERGENIC
chromosome_1	128911551	T	C	1	2	3	INTERGENIC
chromosome_1	130065449	C	T	22	16	38	INTERGENIC
chromosome_1	130065451	G	A	24	17	41	INTERGENIC
chromosome_1	130065457	A	G	25	17	42	INTERGENIC
chromosome_1	130065540	G	T	41	18	59	INTERGENIC
chromosome_1	130065603	T	C	31	22	53	INTERGENIC
chromosome_1	130065620	G	A	31	18	49	INTERGENIC
chromosome_1	130600961	A	G	5	7	12	INTERGENIC
chromosome_1	130600991	A	G	7	7	14	INTERGENIC
chromosome_1	131088965	C	T	5	6	11	INTERGENIC
chromosome_1	131088982	T	C	4	6	10	INTERGENIC
chromosome_1	131089091	A	G	2	2	4	INTERGENIC
chromosome_1	131089127	T	C	3	2	5	INTERGENIC
chromosome_1	131334253	A	C	1	2	3	GRMZM2G413972_T01	UTR_5_PRIME: 487 bases from TSS			//iron ion binding//electron carrier activity//photosynthesis//heme binding//integral to thylakoid membrane//Transcribed locus
chromosome_1	131544451	A	T	4	2	6	GRMZM2G460611_T01	INTRON
chromosome_1	131544451	A	T	4	2	6	GRMZM2G460611_T01	SPLICE_SITE_REGION
chromosome_1	131602419	G	A	5	3	8	AC200207.2_FGT001	NON_SYNONYMOUS_CODING	Cgc/Tgc	R/C	//DNA binding//ligand-dependent nuclear receptor activity//nucleus//regulation of transcription, DNA-dependent
chromosome_1	131602493	C	A	10	6	16	AC200207.2_FGT001	NON_SYNONYMOUS_CODING	gGa/gTa	G/V	//DNA binding//ligand-dependent nuclear receptor activity//nucleus//regulation of transcription, DNA-dependent
chromosome_1	131602518	A	G	7	6	13	AC200207.2_FGT001	NON_SYNONYMOUS_CODING	Tcc/Ccc	S/P	//DNA binding//ligand-dependent nuclear receptor activity//nucleus//regulation of transcription, DNA-dependent
chromosome_1	131602518	A	G	7	6	13	AC200207.2_FGT001	SPLICE_SITE_REGION			//DNA binding//ligand-dependent nuclear receptor activity//nucleus//regulation of transcription, DNA-dependent
chromosome_1	131602522	G	A	7	6	13	AC200207.2_FGT001	INTRON			//DNA binding//ligand-dependent nuclear receptor activity//nucleus//regulation of transcription, DNA-dependent
chromosome_1	131602596	T	C	3	6	9	AC200207.2_FGT001	NON_SYNONYMOUS_CODING	Atg/Gtg	M/V	//DNA binding//ligand-dependent nuclear receptor activity//nucleus//regulation of transcription, DNA-dependent
chromosome_1	131602606	C	T	4	4	8	AC200207.2_FGT001	SYNONYMOUS_CODING	tcG/tcA	S/S	//DNA binding//ligand-dependent nuclear receptor activity//nucleus//regulation of transcription, DNA-dependent
chromosome_1	131602607	G	A	4	4	8	AC200207.2_FGT001	NON_SYNONYMOUS_CODING	tCg/tTg	S/L	//DNA binding//ligand-dependent nuclear receptor activity//nucleus//regulation of transcription, DNA-dependent
chromosome_1	131602796	C	T	3	6	9	AC200207.2_FGT001	NON_SYNONYMOUS_CODING	aGc/aAc	S/N	//DNA binding//ligand-dependent nuclear receptor activity//nucleus//regulation of transcription, DNA-dependent
chromosome_1	131602834	C	T	3	6	9	AC200207.2_FGT001	START_LOST	atG/atA	M/I	//DNA binding//ligand-dependent nuclear receptor activity//nucleus//regulation of transcription, DNA-dependent
chromosome_1	131602876	G	A	1	4	5	INTERGENIC
chromosome_1	131602879	G	C	1	5	6	INTERGENIC
chromosome_1	132029334	C	T	1	2	3	INTERGENIC
chromosome_1	133218717	T	C	1	2	3	INTERGENIC
chromosome_1	134321688	T	C	25	8	33	GRMZM2G505324_T02	EXON: Exon_chromosome_1_134321581_134321754			//proteolysis//cysteine-type peptidase activity
chromosome_1	134321688	T	C	25	8	33	GRMZM2G505324_T03	NON_SYNONYMOUS_CODING	Att/Gtt	I/V	//proteolysis//cysteine-type peptidase activity
chromosome_1	134321692	G	A	24	7	31	GRMZM2G505324_T02	EXON: Exon_chromosome_1_134321581_134321754			//proteolysis//cysteine-type peptidase activity
chromosome_1	134321692	G	A	24	7	31	GRMZM2G505324_T03	SYNONYMOUS_CODING	gaC/gaT	D/D	//proteolysis//cysteine-type peptidase activity
chromosome_1	134333431	C	G	4	3	7	INTERGENIC
chromosome_1	134549631	T	A	5	5	10	INTERGENIC
chromosome_1	134549652	C	T	6	4	10	INTERGENIC
chromosome_1	134549801	A	G	7	5	12	INTERGENIC
chromosome_1	134549806	C	G	7	5	12	INTERGENIC
chromosome_1	134549872	A	G	9	7	16	INTERGENIC
chromosome_1	134549953	A	G	9	3	12	INTERGENIC
chromosome_1	134549995	A	T	5	3	8	INTERGENIC
chromosome_1	134550133	T	C	2	5	7	INTERGENIC
chromosome_1	134752430	A	C	1	4	5	INTERGENIC
chromosome_1	134752458	C	A	2	5	7	INTERGENIC
chromosome_1	135365991	C	T	3	2	5	INTERGENIC
chromosome_1	135366149	A	G	1	2	3	INTERGENIC
chromosome_1	135366159	G	C	1	2	3	INTERGENIC
chromosome_1	135618726	T	C	6	6	12	INTERGENIC
chromosome_1	135618758	A	G	8	4	12	INTERGENIC
chromosome_1	137789570	G	A	29	22	51	GRMZM2G041497_T01	UTR_5_PRIME: 415 bases from TSS
chromosome_1	137882959	A	G	3	3	6	INTERGENIC
chromosome_1	137882969	A	G	5	2	7	INTERGENIC
chromosome_1	138377258	G	A	14	5	19	INTERGENIC
chromosome_1	138377347	G	A	6	7	13	INTERGENIC
chromosome_1	138743034	A	G	0	3	3	INTERGENIC
chromosome_1	139048026	A	T	5	4	9	INTERGENIC
chromosome_1	140051313	G	A	5	2	7	GRMZM2G061988_T01	INTRON			//hypothetical protein LOC100381809//pyridoxamine-phosphate oxidase activity//pyridoxine biosynthetic process//FMN binding//oxidoreductase activity, acting on the CH-NH2 group of donors//oxidation reduction//hypothetical protein LOC100381809 (LOC100381809), mRNA//hypothetical protein LOC100381809 //TSA: Zea mays contig40764, mRNA sequence//Hypothetical protein LOC100381809//Putative uncharacteriz…
chromosome_1	141038055	G	A	9	3	12	GRMZM2G130232_T01	INTRON			//hypothetical protein LOC100192612//hypothetical protein LOC100192612 (LOC100192612), mRNA//hypothetical protein LOC100192612 //Hypothetical protein LOC100192612//Putative uncharacterized protein
chromosome_1	141038055	G	A	9	3	12	GRMZM2G130232_T02	INTRON
chromosome_1	141750565	A	G	4	2	6	GRMZM2G703755_T01	SYNONYMOUS_CODING	ttA/ttG	L/L
chromosome_1	141750700	G	A	9	5	14	GRMZM2G703755_T01	SYNONYMOUS_CODING	ccG/ccA	P/P
chromosome_1	141750710	G	C	9	3	12	INTERGENIC
chromosome_1	141750736	T	C	8	4	12	INTERGENIC
chromosome_1	141934823	G	A	11	9	20	INTERGENIC
chromosome_1	142703271	C	G	0	7	7	GRMZM2G045668_T01	NON_SYNONYMOUS_CODING	Gat/Cat	D/H	//RNA polymerase II transcription factor activity//transcription initiation from RNA polymerase II promoter
chromosome_1	142703271	C	G	0	7	7	GRMZM2G045668_T02	NON_SYNONYMOUS_CODING	Gat/Cat	D/H	//RNA polymerase II transcription factor activity//transcription initiation from RNA polymerase II promoter
chromosome_1	142703271	C	G	0	7	7	GRMZM2G045668_T03	NON_SYNONYMOUS_CODING	Gat/Cat	D/H
chromosome_1	142717844	A	G	2	2	4	GRMZM2G045668_T01	INTRON			//RNA polymerase II transcription factor activity//transcription initiation from RNA polymerase II promoter
chromosome_1	142717844	A	G	2	2	4	GRMZM2G045668_T02	INTRON			//RNA polymerase II transcription factor activity//transcription initiation from RNA polymerase II promoter
chromosome_1	142718167	T	C	4	4	8	GRMZM2G045668_T01	INTRON			//RNA polymerase II transcription factor activity//transcription initiation from RNA polymerase II promoter
chromosome_1	142718167	T	C	4	4	8	GRMZM2G045668_T02	INTRON			//RNA polymerase II transcription factor activity//transcription initiation from RNA polymerase II promoter
chromosome_1	142718198	T	G	4	4	8	GRMZM2G045668_T01	INTRON			//RNA polymerase II transcription factor activity//transcription initiation from RNA polymerase II promoter
chromosome_1	142718198	T	G	4	4	8	GRMZM2G045668_T02	INTRON			//RNA polymerase II transcription factor activity//transcription initiation from RNA polymerase II promoter
chromosome_1	144048746	T	C	1	2	3	INTERGENIC
chromosome_1	144048760	A	G	1	3	4	INTERGENIC
chromosome_1	144944382	T	C	1	3	4	INTERGENIC
chromosome_1	144944421	G	T	1	2	3	INTERGENIC
chromosome_1	145510120	G	A	4	5	9	INTERGENIC
chromosome_1	146169441	G	A	4	6	10	INTERGENIC
chromosome_1	147082326	T	C	7	10	17	GRMZM2G065205_T01	UTR_5_PRIME: 62 bases from TSS			//hypothetical protein LOC100277877//replication licensing factor MCM7 homologue//nucleotide binding//DNA binding//ATP binding//nucleus//DNA replication//DNA-dependent DNA replication initiation//nucleoside-triphosphatase activity//replication licensing factor MCM7 homologue (MCM7), mRNA//hypothetical protein LOC100277877 (LOC100277877), mRNA//replication licensing factor MCM7 homologue //hypothe…
chromosome_1	148230636	G	C	65	160	225	AC194905.2_FGT001	NON_SYNONYMOUS_CODING	tGg/tCg	W/S
chromosome_1	148231267	A	G	105	91	196	AC194905.2_FGT001	SYNONYMOUS_CODING	gaA/gaG	E/E
chromosome_1	148231380	C	G	65	58	123	INTERGENIC
chromosome_1	148231507	T	C	13	26	39	INTERGENIC
chromosome_1	148231575	C	T	9	7	16	INTERGENIC
chromosome_1	148231596	T	C	4	7	11	INTERGENIC
chromosome_1	148315497	G	A	13	5	18	INTERGENIC
chromosome_1	148331853	C	T	3	5	8	INTERGENIC
chromosome_1	148331929	A	C	6	6	12	INTERGENIC
chromosome_1	148331977	C	A	9	6	15	INTERGENIC
chromosome_1	148331988	C	A	10	5	15	INTERGENIC
chromosome_1	148332018	G	A	9	8	17	INTERGENIC
chromosome_1	148332051	A	G	12	6	18	INTERGENIC
chromosome_1	148332067	A	C	9	5	14	INTERGENIC
chromosome_1	148332489	G	C	2	3	5	INTERGENIC
chromosome_1	148332511	A	G	2	3	5	INTERGENIC
chromosome_1	148332637	G	A	5	3	8	INTERGENIC
chromosome_1	148332728	T	C	6	6	12	INTERGENIC
chromosome_1	148332738	G	A	8	5	13	INTERGENIC
chromosome_1	148332770	T	C	6	4	10	INTERGENIC
chromosome_1	149114076	G	A	6	4	10	GRMZM2G048883_T01	SYNONYMOUS_CODING	atC/atT	I/I	//LOC100285248//LOC100285248 (pco062840), mRNA//LOC100285248 //Calmodulin-binding protein MPCBP
chromosome_1	149127722	G	A	7	3	10	INTERGENIC
chromosome_1	149129708	T	C	13	8	21	GRMZM2G348993_T01	INTRON
chromosome_1	149129731	C	A	10	6	16	GRMZM2G348993_T01	INTRON
chromosome_1	149130097	A	G	5	5	10	GRMZM2G348993_T01	INTRON
chromosome_1	149130127	C	T	7	4	11	GRMZM2G348993_T01	NON_SYNONYMOUS_CODING	gGc/gAc	G/D
chromosome_1	149130269	T	C	11	6	17	GRMZM2G348993_T01	INTRON
chromosome_1	149130297	C	T	10	5	15	GRMZM2G348993_T01	INTRON
chromosome_1	149130651	G	A	3	10	13	GRMZM2G348993_T01	INTRON
chromosome_1	149130685	C	T	6	11	17	GRMZM2G348993_T01	INTRON
chromosome_1	149130758	G	A	8	13	21	GRMZM2G348993_T01	NON_SYNONYMOUS_CODING	tCa/tTa	S/L
chromosome_1	149130858	G	C	5	3	8	GRMZM2G348993_T01	INTRON
chromosome_1	149132116	G	A	6	7	13	GRMZM2G348993_T01	INTRON
chromosome_1	149322298	T	C	13	3	16	GRMZM2G166166_T01	INTRON
chromosome_1	149322298	T	C	13	3	16	GRMZM2G166166_T02	INTRON
chromosome_1	149322298	T	C	13	3	16	GRMZM2G166166_T03	INTRON
chromosome_1	149322298	T	C	13	3	16	GRMZM2G166166_T04	INTRON
chromosome_1	149322298	T	C	13	3	16	GRMZM2G166166_T07	INTRON
chromosome_1	149322310	T	G	9	3	12	GRMZM2G166166_T01	INTRON
chromosome_1	149322310	T	G	9	3	12	GRMZM2G166166_T02	INTRON
chromosome_1	149322310	T	G	9	3	12	GRMZM2G166166_T03	INTRON
chromosome_1	149322310	T	G	9	3	12	GRMZM2G166166_T04	INTRON
chromosome_1	149322310	T	G	9	3	12	GRMZM2G166166_T07	INTRON
chromosome_1	150208623	T	G	0	3	3	INTERGENIC
chromosome_1	150372195	T	C	0	4	4	INTERGENIC
chromosome_1	150408192	C	G	0	4	4	INTERGENIC
chromosome_1	150408528	T	C	14	8	22	INTERGENIC
chromosome_1	150408568	C	G	12	6	18	INTERGENIC
chromosome_1	150408592	T	A	11	5	16	INTERGENIC
chromosome_1	150408599	G	A	9	6	15	INTERGENIC
chromosome_1	150408630	C	A	6	5	11	INTERGENIC
chromosome_1	150408638	G	A	5	5	10	INTERGENIC
chromosome_1	150408671	G	T	4	4	8	INTERGENIC
chromosome_1	150446974	G	A	1	2	3	INTERGENIC
chromosome_1	150474647	A	G	2	2	4	INTERGENIC
chromosome_1	150486708	G	A	5	5	10	GRMZM2G007146_T02	UTR_5_PRIME: 4 bases from TSS			//Full-length cDNA clone ZM_BFb0295H12//Putative uncharacterized protein
chromosome_1	150784669	T	C	9	5	14	INTERGENIC
chromosome_1	150784671	T	C	9	5	14	INTERGENIC
chromosome_1	151862559	C	G	10	4	14	INTERGENIC
chromosome_1	151862569	C	A	8	5	13	INTERGENIC
chromosome_1	152111056	G	A	6	5	11	GRMZM2G119252_T01	NON_SYNONYMOUS_CODING	aCg/aTg	T/M
chromosome_1	152111056	G	A	6	5	11	GRMZM2G119252_T02	NON_SYNONYMOUS_CODING	aCg/aTg	T/M	//Transcribed locus
chromosome_1	152782306	C	T	5	3	8	INTERGENIC
chromosome_1	152968750	G	A	15	10	25	INTERGENIC
chromosome_1	153234012	T	C	0	5	5	INTERGENIC
chromosome_1	153697138	G	T	2	3	5	INTERGENIC
chromosome_1	153697159	A	G	3	4	7	INTERGENIC
chromosome_1	153697204	C	T	3	3	6	INTERGENIC
chromosome_1	153828918	G	A	17	10	27	INTERGENIC
chromosome_1	154079759	A	T	6	5	11	GRMZM2G056039_T01	NON_SYNONYMOUS_CODING	aAg/aTg	K/M	//ATP binding//TSA: Zea mays contig63902, mRNA sequence//Heat shock protein 70 kDa Fragment //Heat shock protein 70 Fragment
chromosome_1	154079797	C	T	5	4	9	GRMZM2G056039_T01	STOP_GAINED	Cag/Tag	Q/*	//ATP binding//TSA: Zea mays contig63902, mRNA sequence//Heat shock protein 70 kDa Fragment //Heat shock protein 70 Fragment
chromosome_1	154508101	A	T	0	25	25	GRMZM2G092652_T01	EXON: Exon_chromosome_1_154506460_154508169			//hypothetical protein LOC100304296//ubiquitin ligase complex//ubiquitin-protein ligase activity//binding//protein ubiquitination//hypothetical protein LOC100304296 (LOC100304296), mRNA//hypothetical protein LOC100304296 //TSA: Zea mays contig16248, mRNA sequence//Hypothetical protein LOC100304296//Putative uncharacterized protein
chromosome_1	154508110	A	C	0	22	22	GRMZM2G092652_T01	EXON: Exon_chromosome_1_154506460_154508169			//hypothetical protein LOC100304296//ubiquitin ligase complex//ubiquitin-protein ligase activity//binding//protein ubiquitination//hypothetical protein LOC100304296 (LOC100304296), mRNA//hypothetical protein LOC100304296 //TSA: Zea mays contig16248, mRNA sequence//Hypothetical protein LOC100304296//Putative uncharacterized protein
chromosome_1	154508121	A	C	0	23	23	GRMZM2G092652_T01	EXON: Exon_chromosome_1_154506460_154508169			//hypothetical protein LOC100304296//ubiquitin ligase complex//ubiquitin-protein ligase activity//binding//protein ubiquitination//hypothetical protein LOC100304296 (LOC100304296), mRNA//hypothetical protein LOC100304296 //TSA: Zea mays contig16248, mRNA sequence//Hypothetical protein LOC100304296//Putative uncharacterized protein
chromosome_1	155255198	C	T	3	4	7	INTERGENIC
chromosome_1	155393315	G	A	51	21	72	INTERGENIC
chromosome_1	155393333	A	G	50	18	68	INTERGENIC
chromosome_1	155393553	T	C	36	49	85	INTERGENIC
chromosome_1	155393571	A	G	64	18	82	INTERGENIC
chromosome_1	155393574	A	G	64	19	83	INTERGENIC
chromosome_1	155393608	C	T	63	24	87	INTERGENIC
chromosome_1	155393617	C	T	71	25	96	INTERGENIC
chromosome_1	155393755	G	A	42	11	53	INTERGENIC
chromosome_1	155393874	T	C	36	12	48	INTERGENIC
chromosome_1	155393889	C	T	35	11	46	INTERGENIC
chromosome_1	155393975	C	T	30	10	40	INTERGENIC
chromosome_1	156971367	C	T	3	4	7	INTERGENIC
chromosome_1	158474985	C	T	3	4	7	GRMZM5G832908_T01	INTRON			//Transcribed locus, strongly similar to NP_001145771.1 hypothetical protein LOC100279278 [Zea mays]
chromosome_1	158474997	G	C	3	3	6	GRMZM5G832908_T01	INTRON			//Transcribed locus, strongly similar to NP_001145771.1 hypothetical protein LOC100279278 [Zea mays]
chromosome_1	158550755	A	C	0	5	5	INTERGENIC
chromosome_1	158550761	A	C	0	4	4	INTERGENIC
chromosome_1	158757555	T	A	7	9	16	INTERGENIC
chromosome_1	158757732	A	G	18	21	39	INTERGENIC
chromosome_1	158757911	A	G	16	9	25	INTERGENIC
chromosome_1	158758014	G	C	25	9	34	INTERGENIC
chromosome_1	158758068	A	T	13	11	24	INTERGENIC
chromosome_1	158758246	G	A	9	8	17	INTERGENIC
chromosome_1	159173419	G	A	10	8	18	INTERGENIC
chromosome_1	159173451	T	C	9	6	15	INTERGENIC
chromosome_1	159582773	G	A	2	2	4	INTERGENIC
chromosome_1	159712444	G	C	2	4	6	INTERGENIC
chromosome_1	160101107	T	G	4	2	6	INTERGENIC
chromosome_1	160450970	C	T	10	4	14	GRMZM2G081151_T01	EXON: Exon_chromosome_1_160450957_160451003			//catalytic activity//intramolecular transferase activity
chromosome_1	160451016	G	A	10	5	15	GRMZM2G081151_T01	INTRON			//catalytic activity//intramolecular transferase activity
chromosome_1	160451043	C	T	8	6	14	GRMZM2G081151_T01	INTRON			//catalytic activity//intramolecular transferase activity
chromosome_1	160451053	G	A	8	5	13	GRMZM2G081151_T01	INTRON			//catalytic activity//intramolecular transferase activity
chromosome_1	160451090	C	A	7	4	11	GRMZM2G081151_T01	INTRON			//catalytic activity//intramolecular transferase activity
chromosome_1	162945836	G	A	4	3	7	INTERGENIC
chromosome_1	163310366	C	T	7	17	24	INTERGENIC
chromosome_1	163332888	G	A	20	15	35	GRMZM2G179758_T01	NON_SYNONYMOUS_CODING	cCg/cTg	P/L	//hypothetical protein LOC100277452//hypothetical protein LOC100277452 (LOC100277452), mRNA//hypothetical protein LOC100277452 //Hypothetical protein LOC100277452//Putative uncharacterized protein
chromosome_1	164639636	A	C	18	7	25	GRMZM2G131907_T01	INTRON			//LOC100282568//LOC100285146//adenine phosphoribosyltransferase activity//cytoplasm//adenine salvage//nucleoside metabolic process//LOC100282568 (pco061446a), mRNA//LOC100282568 //LOC100285146 //Putative uncharacterized protein //Adenine phosphoribosyltransferase 1
chromosome_1	164639636	A	C	18	7	25	GRMZM2G131907_T02	INTRON			//nucleoside metabolic process
chromosome_1	165012269	G	A	18	5	23	GRMZM5G838511_T01	EXON: Exon_chromosome_1_165012203_165012601
chromosome_1	165249403	T	A	0	3	3	GRMZM2G335438_T01	INTRON			//transcription cofactor activity//histone acetyltransferase activity//protein binding//nucleus//regulation of transcription, DNA-dependent//zinc ion binding
chromosome_1	165745239	T	C	2	4	6	INTERGENIC
chromosome_1	165745260	A	G	2	3	5	INTERGENIC
chromosome_1	166507067	G	A	17	10	27	INTERGENIC
chromosome_1	166929019	G	C	15	12	27	GRMZM2G017405_T01	INTRON			//ATP binding//tetraacyldisaccharide 4'-kinase activity//lipid A biosynthetic process
chromosome_1	166929019	G	C	15	12	27	GRMZM2G017405_T02	INTRON			//hypothetical protein LOC100272815//ATP binding//tetraacyldisaccharide 4'-kinase activity//lipid A biosynthetic process//hypothetical protein LOC100272815 (LOC100272815), mRNA//hypothetical protein LOC100272815 //Hypothetical protein LOC100272815//Putative uncharacterized protein
chromosome_1	166929019	G	C	15	12	27	GRMZM2G017405_T03	INTRON
chromosome_1	166929424	T	C	2	5	7	GRMZM2G017405_T01	INTRON			//ATP binding//tetraacyldisaccharide 4'-kinase activity//lipid A biosynthetic process
chromosome_1	166929424	T	C	2	5	7	GRMZM2G017405_T02	INTRON			//hypothetical protein LOC100272815//ATP binding//tetraacyldisaccharide 4'-kinase activity//lipid A biosynthetic process//hypothetical protein LOC100272815 (LOC100272815), mRNA//hypothetical protein LOC100272815 //Hypothetical protein LOC100272815//Putative uncharacterized protein
chromosome_1	166929424	T	C	2	5	7	GRMZM2G017405_T03	INTRON
chromosome_1	167208213	A	G	6	6	12	INTERGENIC
chromosome_1	167208285	T	G	12	6	18	INTERGENIC
chromosome_1	167208293	A	G	11	6	17	INTERGENIC
chromosome_1	167208329	A	G	2	5	7	INTERGENIC
chromosome_1	167208338	G	A	3	3	6	INTERGENIC
chromosome_1	167332229	T	A	14	6	20	GRMZM2G039094_T01	SPLICE_SITE_REGION			//TSA: Zea mays contig05960, mRNA sequence//TSA: Zea mays contig24764, mRNA sequence
chromosome_1	167332229	T	A	14	6	20	GRMZM2G039094_T01	SYNONYMOUS_CODING	tcT/tcA	S/S	//TSA: Zea mays contig05960, mRNA sequence//TSA: Zea mays contig24764, mRNA sequence
chromosome_1	167332259	A	T	13	7	20	GRMZM2G039094_T01	INTRON			//TSA: Zea mays contig05960, mRNA sequence//TSA: Zea mays contig24764, mRNA sequence
chromosome_1	167332269	G	A	12	10	22	GRMZM2G039094_T01	INTRON			//TSA: Zea mays contig05960, mRNA sequence//TSA: Zea mays contig24764, mRNA sequence
chromosome_1	167332306	C	T	14	11	25	GRMZM2G039094_T01	INTRON			//TSA: Zea mays contig05960, mRNA sequence//TSA: Zea mays contig24764, mRNA sequence
chromosome_1	167332374	G	T	21	14	35	GRMZM2G039094_T01	NON_SYNONYMOUS_CODING	tgG/tgT	W/C	//TSA: Zea mays contig05960, mRNA sequence//TSA: Zea mays contig24764, mRNA sequence
chromosome_1	167332426	G	T	17	11	28	GRMZM2G039094_T01	NON_SYNONYMOUS_CODING	Gct/Tct	A/S	//TSA: Zea mays contig05960, mRNA sequence//TSA: Zea mays contig24764, mRNA sequence
chromosome_1	167332467	G	A	19	9	28	GRMZM2G039094_T01	INTRON			//TSA: Zea mays contig05960, mRNA sequence//TSA: Zea mays contig24764, mRNA sequence
chromosome_1	167332467	G	A	19	9	28	GRMZM2G039094_T01	SPLICE_SITE_REGION			//TSA: Zea mays contig05960, mRNA sequence//TSA: Zea mays contig24764, mRNA sequence
chromosome_1	168697513	C	T	11	9	20	INTERGENIC
chromosome_1	168697598	A	T	12	10	22	INTERGENIC
chromosome_1	168697668	C	G	10	10	20	INTERGENIC
chromosome_1	168697699	A	C	6	5	11	INTERGENIC
chromosome_1	168703905	G	A	20	15	35	GRMZM2G386582_T01	INTRON
chromosome_1	168704080	T	C	32	27	59	GRMZM2G386582_T01	NON_SYNONYMOUS_CODING	aAc/aGc	N/S
chromosome_1	168706842	T	G	9	7	16	INTERGENIC
chromosome_1	168706888	T	G	12	9	21	INTERGENIC
chromosome_1	168706926	A	C	19	10	29	INTERGENIC
chromosome_1	168707010	G	A	23	15	38	INTERGENIC
chromosome_1	168707074	C	T	20	16	36	INTERGENIC
chromosome_1	168707089	C	T	20	16	36	INTERGENIC
chromosome_1	168707164	C	T	12	6	18	INTERGENIC
chromosome_1	168722456	A	G	16	5	21	INTERGENIC
chromosome_1	168722615	T	C	4	17	21	INTERGENIC
chromosome_1	168722739	C	T	13	9	22	INTERGENIC
chromosome_1	168723051	C	G	16	13	29	INTERGENIC
chromosome_1	168723101	T	C	5	7	12	INTERGENIC
chromosome_1	168723160	A	T	5	4	9	INTERGENIC
chromosome_1	168723459	A	G	12	8	20	INTERGENIC
chromosome_1	168724113	T	G	5	12	17	INTERGENIC
chromosome_1	168724226	T	C	3	9	12	INTERGENIC
chromosome_1	168724256	A	G	1	7	8	INTERGENIC
chromosome_1	168724294	T	C	1	5	6	INTERGENIC
chromosome_1	169313101	G	A	4	3	7	INTERGENIC
chromosome_1	169313125	A	G	5	3	8	INTERGENIC
chromosome_1	169313155	G	C	5	4	9	INTERGENIC
chromosome_1	169313167	G	A	4	4	8	INTERGENIC
chromosome_1	169313228	C	T	3	3	6	INTERGENIC
chromosome_1	169738451	G	A	12	12	24	GRMZM2G350793_T01	NON_SYNONYMOUS_CODING	gGa/gAa	G/E	//protein kinase activity//protein serine/threonine kinase activity//protein binding//ATP binding//protein amino acid phosphorylation
chromosome_1	169747882	G	A	4	3	7	INTERGENIC
chromosome_1	169888954	T	C	21	14	35	INTERGENIC
chromosome_1	171061204	A	T	43	17	60	GRMZM2G092947_T01	NON_SYNONYMOUS_CODING	gaT/gaA	D/E	//GTPase activator activity//growth factor activity//Transcribed locus//Clone 1633633 mRNA sequence
chromosome_1	171061212	G	A	41	18	59	GRMZM2G092947_T01	SYNONYMOUS_CODING	Ctg/Ttg	L/L	//GTPase activator activity//growth factor activity//Transcribed locus//Clone 1633633 mRNA sequence
chromosome_1	171061229	C	T	38	18	56	GRMZM2G092947_T01	NON_SYNONYMOUS_CODING	cGa/cAa	R/Q	//GTPase activator activity//growth factor activity//Transcribed locus//Clone 1633633 mRNA sequence
chromosome_1	171061265	G	T	42	17	59	GRMZM2G092947_T01	NON_SYNONYMOUS_CODING	aCc/aAc	T/N	//GTPase activator activity//growth factor activity//Transcribed locus//Clone 1633633 mRNA sequence
chromosome_1	171061269	A	C	39	16	55	GRMZM2G092947_T01	NON_SYNONYMOUS_CODING	Tca/Gca	S/A	//GTPase activator activity//growth factor activity//Transcribed locus//Clone 1633633 mRNA sequence
chromosome_1	171061293	T	C	41	15	56	GRMZM2G092947_T01	NON_SYNONYMOUS_CODING	Aca/Gca	T/A	//GTPase activator activity//growth factor activity//Transcribed locus//Clone 1633633 mRNA sequence
chromosome_1	171061306	T	G	38	16	54	GRMZM2G092947_T01	NON_SYNONYMOUS_CODING	gaA/gaC	E/D	//GTPase activator activity//growth factor activity//Transcribed locus//Clone 1633633 mRNA sequence
chromosome_1	171061343	G	T	47	28	75	GRMZM2G092947_T01	NON_SYNONYMOUS_CODING	aCa/aAa	T/K	//GTPase activator activity//growth factor activity//Transcribed locus//Clone 1633633 mRNA sequence
chromosome_1	171061368	G	A	39	29	68	GRMZM2G092947_T01	NON_SYNONYMOUS_CODING	Cgg/Tgg	R/W	//GTPase activator activity//growth factor activity//Transcribed locus//Clone 1633633 mRNA sequence
chromosome_1	171061432	T	C	30	27	57	GRMZM2G092947_T01	SYNONYMOUS_CODING	gaA/gaG	E/E	//GTPase activator activity//growth factor activity//Transcribed locus//Clone 1633633 mRNA sequence
chromosome_1	171061441	T	C	27	26	53	GRMZM2G092947_T01	SYNONYMOUS_CODING	aaA/aaG	K/K	//GTPase activator activity//growth factor activity//Transcribed locus//Clone 1633633 mRNA sequence
chromosome_1	171061465	T	C	24	22	46	GRMZM2G092947_T01	SYNONYMOUS_CODING	gaA/gaG	E/E	//GTPase activator activity//growth factor activity//Transcribed locus//Clone 1633633 mRNA sequence
chromosome_1	171061498	G	C	15	16	31	GRMZM2G092947_T01	SYNONYMOUS_CODING	ctC/ctG	L/L	//GTPase activator activity//growth factor activity//Transcribed locus//Clone 1633633 mRNA sequence
chromosome_1	171061520	G	C	12	13	25	GRMZM2G092947_T01	NON_SYNONYMOUS_CODING	aCa/aGa	T/R	//GTPase activator activity//growth factor activity//Transcribed locus//Clone 1633633 mRNA sequence
chromosome_1	171061533	G	C	11	13	24	GRMZM2G092947_T01	NON_SYNONYMOUS_CODING	Ctt/Gtt	L/V	//GTPase activator activity//growth factor activity//Transcribed locus//Clone 1633633 mRNA sequence
chromosome_1	171061549	A	G	9	10	19	GRMZM2G092947_T01	SYNONYMOUS_CODING	acT/acC	T/T	//GTPase activator activity//growth factor activity//Transcribed locus//Clone 1633633 mRNA sequence
chromosome_1	171061577	A	G	13	10	23	GRMZM2G092947_T01	NON_SYNONYMOUS_CODING	aTg/aCg	M/T	//GTPase activator activity//growth factor activity//Transcribed locus//Clone 1633633 mRNA sequence
chromosome_1	171061579	C	T	13	10	23	GRMZM2G092947_T01	SYNONYMOUS_CODING	gaG/gaA	E/E	//GTPase activator activity//growth factor activity//Transcribed locus//Clone 1633633 mRNA sequence
chromosome_1	171061588	C	T	14	9	23	GRMZM2G092947_T01	SYNONYMOUS_CODING	ctG/ctA	L/L	//GTPase activator activity//growth factor activity//Transcribed locus//Clone 1633633 mRNA sequence
chromosome_1	171061592	T	C	13	9	22	GRMZM2G092947_T01	NON_SYNONYMOUS_CODING	aAa/aGa	K/R	//GTPase activator activity//growth factor activity//Transcribed locus//Clone 1633633 mRNA sequence
chromosome_1	171061603	C	T	13	9	22	GRMZM2G092947_T01	SYNONYMOUS_CODING	gaG/gaA	E/E	//GTPase activator activity//growth factor activity//Transcribed locus//Clone 1633633 mRNA sequence
chromosome_1	171061633	G	A	11	6	17	GRMZM2G092947_T01	SYNONYMOUS_CODING	agC/agT	S/S	//GTPase activator activity//growth factor activity//Transcribed locus//Clone 1633633 mRNA sequence
chromosome_1	171061687	C	T	11	6	17	GRMZM2G092947_T01	SYNONYMOUS_CODING	gcG/gcA	A/A	//GTPase activator activity//growth factor activity//Transcribed locus//Clone 1633633 mRNA sequence
chromosome_1	171061956	A	G	16	11	27	GRMZM2G092947_T01	SYNONYMOUS_CODING	gcT/gcC	A/A	//GTPase activator activity//growth factor activity//Transcribed locus//Clone 1633633 mRNA sequence
chromosome_1	171061972	A	C	19	16	35	GRMZM2G092947_T01	NON_SYNONYMOUS_CODING	cTt/cGt	L/R	//GTPase activator activity//growth factor activity//Transcribed locus//Clone 1633633 mRNA sequence
chromosome_1	171062003	C	T	21	15	36	GRMZM2G092947_T01	NON_SYNONYMOUS_CODING	Gca/Aca	A/T	//GTPase activator activity//growth factor activity//Transcribed locus//Clone 1633633 mRNA sequence
chromosome_1	171062031	A	G	23	21	44	GRMZM2G092947_T01	SYNONYMOUS_CODING	ccT/ccC	P/P	//GTPase activator activity//growth factor activity//Transcribed locus//Clone 1633633 mRNA sequence
chromosome_1	171062036	A	G	23	19	42	GRMZM2G092947_T01	SYNONYMOUS_CODING	Ttg/Ctg	L/L	//GTPase activator activity//growth factor activity//Transcribed locus//Clone 1633633 mRNA sequence
chromosome_1	171062085	C	T	21	17	38	GRMZM2G092947_T01	SYNONYMOUS_CODING	aaG/aaA	K/K	//GTPase activator activity//growth factor activity//Transcribed locus//Clone 1633633 mRNA sequence
chromosome_1	171062124	G	A	19	20	39	GRMZM2G092947_T01	SYNONYMOUS_CODING	taC/taT	Y/Y	//GTPase activator activity//growth factor activity//Transcribed locus//Clone 1633633 mRNA sequence
chromosome_1	171062223	C	T	19	21	40	GRMZM2G092947_T01	SYNONYMOUS_CODING	tcG/tcA	S/S	//GTPase activator activity//growth factor activity//Transcribed locus//Clone 1633633 mRNA sequence
chromosome_1	171062241	A	G	17	16	33	GRMZM2G092947_T01	SYNONYMOUS_CODING	atT/atC	I/I	//GTPase activator activity//growth factor activity//Transcribed locus//Clone 1633633 mRNA sequence
chromosome_1	171062244	A	G	17	16	33	GRMZM2G092947_T01	SYNONYMOUS_CODING	atT/atC	I/I	//GTPase activator activity//growth factor activity//Transcribed locus//Clone 1633633 mRNA sequence
chromosome_1	171062286	A	G	8	7	15	GRMZM2G092947_T01	INTRON			//GTPase activator activity//growth factor activity//Transcribed locus//Clone 1633633 mRNA sequence
chromosome_1	171062286	A	G	8	7	15	GRMZM2G092947_T01	SPLICE_SITE_REGION			//GTPase activator activity//growth factor activity//Transcribed locus//Clone 1633633 mRNA sequence
chromosome_1	171378058	A	C	0	7	7	INTERGENIC
chromosome_1	172029473	A	G	14	5	19	INTERGENIC
chromosome_1	172037047	G	A	2	3	5	INTERGENIC
chromosome_1	172037079	T	C	3	4	7	INTERGENIC
chromosome_1	172037157	A	T	3	3	6	INTERGENIC
chromosome_1	172821618	G	A	18	9	27	GRMZM2G049201_T01	SYNONYMOUS_CODING	tcG/tcA	S/S	//hypothetical protein LOC100383022//hypothetical protein LOC100383022 (LOC100383022), mRNA//hypothetical protein LOC100383022 //Hypothetical protein LOC100278980//TSA: Zea mays contig29249, mRNA sequence//Transcribed locus, strongly similar to NP_001169172.1 hypothetical protein LOC100383022 [Zea mays]//Transcribed locus, strongly similar to XP_002442502.1 hypothetical protein SORBIDRAFT_08g0209…
chromosome_1	172856507	A	G	13	15	28	INTERGENIC
chromosome_1	172856717	G	A	28	33	61	INTERGENIC
chromosome_1	172856781	A	G	22	39	61	INTERGENIC
chromosome_1	172856799	A	C	23	34	57	INTERGENIC
chromosome_1	172856847	T	G	20	23	43	INTERGENIC
chromosome_1	172856882	A	G	21	25	46	INTERGENIC
chromosome_1	172856920	A	G	17	25	42	INTERGENIC
chromosome_1	172856929	A	G	17	26	43	INTERGENIC
chromosome_1	172856942	T	C	17	26	43	INTERGENIC
chromosome_1	172857026	T	C	9	12	21	INTERGENIC
chromosome_1	172857029	C	G	9	12	21	INTERGENIC
chromosome_1	172857110	T	C	15	15	30	INTERGENIC
chromosome_1	172857113	A	G	13	17	30	INTERGENIC
chromosome_1	172857169	A	T	14	10	24	INTERGENIC
chromosome_1	172857224	T	G	7	15	22	INTERGENIC
chromosome_1	172857256	C	T	12	10	22	INTERGENIC
chromosome_1	172857271	C	A	15	11	26	INTERGENIC
chromosome_1	172857363	C	G	25	10	35	INTERGENIC
chromosome_1	172857476	A	T	31	20	51	INTERGENIC
chromosome_1	172857486	C	T	29	21	50	INTERGENIC
chromosome_1	172857563	A	G	25	22	47	INTERGENIC
chromosome_1	172857586	C	T	16	22	38	INTERGENIC
chromosome_1	172857609	G	T	15	15	30	INTERGENIC
chromosome_1	172857636	C	T	10	13	23	INTERGENIC
chromosome_1	172857640	A	G	11	13	24	INTERGENIC
chromosome_1	172875864	A	C	3	4	7	GRMZM2G087608_T01	NON_SYNONYMOUS_CODING	gTg/gGg	V/G	//hypothetical protein LOC100381834//hypothetical protein LOC100381834 (LOC100381834), mRNA//hypothetical protein LOC100381834 //Hypothetical protein LOC100381834//Putative uncharacterized protein
chromosome_1	173100018	A	G	3	4	7	INTERGENIC
chromosome_1	173144738	C	T	8	4	12	INTERGENIC
chromosome_1	173258726	C	T	4	3	7	INTERGENIC
chromosome_1	173307626	G	A	2	2	4	INTERGENIC
chromosome_1	173313665	G	A	1	2	3	GRMZM2G136237_T01	INTRON
chromosome_1	173313665	G	A	1	2	3	GRMZM2G136237_T02	INTRON			//hypothetical protein LOC100274971//hypothetical protein LOC100274971 (LOC100274971), mRNA//hypothetical protein LOC100274971 //Hypothetical protein LOC100274971//Putative uncharacterized protein
chromosome_1	174467613	T	C	0	3	3	INTERGENIC
chromosome_1	174632875	G	A	4	4	8	INTERGENIC
chromosome_1	174641920	G	A	2	3	5	GRMZM2G028700_T01	INTRON			//hypothetical protein LOC100192777//phosphoprotein phosphatase activity//iron ion binding//protein binding//hydrolase activity//manganese ion binding//homoiothermy//ice binding//response to freezing//hypothetical protein LOC100192777 (LOC100192777), mRNA//hypothetical protein LOC100192777 //TSA: Zea mays contig39126, mRNA sequence//Hypothetical protein LOC100192777//Serine/threonine-protein phos…
chromosome_1	175091380	G	A	0	3	3	INTERGENIC
chromosome_1	175091486	T	C	0	4	4	INTERGENIC
chromosome_1	175091491	A	C	0	4	4	INTERGENIC
chromosome_1	175091664	A	G	0	5	5	INTERGENIC
chromosome_1	175091807	C	T	1	5	6	INTERGENIC
chromosome_1	175091826	A	G	1	5	6	INTERGENIC
chromosome_1	175091883	A	G	2	4	6	INTERGENIC
chromosome_1	175091901	T	C	2	5	7	INTERGENIC
chromosome_1	175091942	A	G	3	5	8	INTERGENIC
chromosome_1	175091977	T	C	2	6	8	INTERGENIC
chromosome_1	175092116	A	G	3	6	9	INTERGENIC
chromosome_1	175092121	G	T	3	6	9	INTERGENIC
chromosome_1	175092155	A	G	2	4	6	INTERGENIC
chromosome_1	175092163	G	A	3	4	7	INTERGENIC
chromosome_1	175092180	T	C	4	3	7	INTERGENIC
chromosome_1	175092259	T	C	4	3	7	INTERGENIC
chromosome_1	175092261	A	G	4	3	7	INTERGENIC
chromosome_1	175092270	G	A	4	3	7	INTERGENIC
chromosome_1	175092303	G	A	2	3	5	INTERGENIC
chromosome_1	175092317	G	A	2	3	5	INTERGENIC
chromosome_1	175249803	A	C	10	4	14	INTERGENIC
chromosome_1	175250094	A	T	5	4	9	INTERGENIC
chromosome_1	175250112	T	C	5	5	10	INTERGENIC
chromosome_1	175250117	G	C	4	4	8	INTERGENIC
chromosome_1	175508254	C	T	9	4	13	GRMZM2G126220_T01	SYNONYMOUS_CODING	tgC/tgT	C/C
chromosome_1	175508263	T	A	9	4	13	GRMZM2G126220_T01	SYNONYMOUS_CODING	tcT/tcA	S/S
chromosome_1	175508287	G	A	9	4	13	GRMZM2G126220_T01	SYNONYMOUS_CODING	cgG/cgA	R/R
chromosome_1	176414204	G	A	13	18	31	GRMZM2G095389_T01	INTRON			//actin binding//structural molecule activity//GTP binding//microtubule//cytoskeleton organization//microtubule-based movement//protein complex//protein polymerization
chromosome_1	176604916	G	A	1	2	3	INTERGENIC
chromosome_1	176604984	C	T	1	3	4	INTERGENIC
chromosome_1	176605003	C	T	1	3	4	INTERGENIC
chromosome_1	176605016	T	C	0	3	3	INTERGENIC
chromosome_1	177521098	G	A	2	3	5	INTERGENIC
chromosome_1	177521523	C	T	19	7	26	INTERGENIC
chromosome_1	177521529	C	T	18	6	24	INTERGENIC
chromosome_1	177521576	A	G	15	6	21	INTERGENIC
chromosome_1	177521626	C	G	10	8	18	INTERGENIC
chromosome_1	177521645	G	A	16	10	26	INTERGENIC
chromosome_1	177521656	A	G	17	11	28	INTERGENIC
chromosome_1	177521694	C	T	25	12	37	INTERGENIC
chromosome_1	177521724	C	T	25	8	33	INTERGENIC
chromosome_1	177521895	C	G	3	4	7	INTERGENIC
chromosome_1	177521930	C	T	4	4	8	INTERGENIC
chromosome_1	177521961	G	A	4	4	8	INTERGENIC
chromosome_1	177557396	G	A	9	8	17	GRMZM2G314273_T01	INTRON
chromosome_1	178477197	G	A	26	13	39	GRMZM2G080603_T01	SYNONYMOUS_CODING	gtC/gtT	V/V	//glycine-rich protein1//nucleic acid binding//glycine-rich protein1 (grp1), mRNA//glycine-rich protein1 //Transcribed locus, moderately similar to XP_002442600.1 hypothetical protein SORBIDRAFT_08g022740 [Sorghum bicolor]//Clone EL01N0365F06.c mRNA sequence//Clone EL01N0364D08.c mRNA sequence//Glycine-rich RNA-binding protein 2 //Putative uncharacterized protein //Glycine-rich protein
chromosome_1	178477197	G	A	26	13	39	GRMZM2G080603_T02	SYNONYMOUS_CODING	gtC/gtT	V/V	//Putative uncharacterized protein
chromosome_1	178477197	G	A	26	13	39	GRMZM2G080603_T03	SYNONYMOUS_CODING	gtC/gtT	V/V	//glycine-rich RNA binding protein//nucleic acid binding//glycine-rich RNA binding protein (GRP), mRNA//glycine-rich RNA binding protein //Putative uncharacterized protein //Glycine-rich RNA-binding protein 2 //Glycine-rich RNA binding proteinGlycine-rich RNA-binding protein 2Putative uncharacterized protein ;;//Glycine-rich RNA binding protein Fragment
chromosome_1	178477197	G	A	26	13	39	GRMZM2G080603_T04	SYNONYMOUS_CODING	gtC/gtT	V/V	//glycine-rich protein1//nucleic acid binding//glycine-rich protein1 //Transcribed locus, moderately similar to XP_002442600.1 hypothetical protein SORBIDRAFT_08g022740 [Sorghum bicolor]//Clone EL01N0365F06.c mRNA sequence//Clone EL01N0364D08.c mRNA sequence//Glycine-rich RNA-binding protein 2 //Putative uncharacterized protein //Glycine-rich protein
chromosome_1	178477218	C	G	32	17	49	GRMZM2G080603_T01	SYNONYMOUS_CODING	ctG/ctC	L/L	//glycine-rich protein1//nucleic acid binding//glycine-rich protein1 (grp1), mRNA//glycine-rich protein1 //Transcribed locus, moderately similar to XP_002442600.1 hypothetical protein SORBIDRAFT_08g022740 [Sorghum bicolor]//Clone EL01N0365F06.c mRNA sequence//Clone EL01N0364D08.c mRNA sequence//Glycine-rich RNA-binding protein 2 //Putative uncharacterized protein //Glycine-rich protein
chromosome_1	178477218	C	G	32	17	49	GRMZM2G080603_T02	SYNONYMOUS_CODING	ctG/ctC	L/L	//Putative uncharacterized protein
chromosome_1	178477218	C	G	32	17	49	GRMZM2G080603_T03	SYNONYMOUS_CODING	ctG/ctC	L/L	//glycine-rich RNA binding protein//nucleic acid binding//glycine-rich RNA binding protein (GRP), mRNA//glycine-rich RNA binding protein //Putative uncharacterized protein //Glycine-rich RNA-binding protein 2 //Glycine-rich RNA binding proteinGlycine-rich RNA-binding protein 2Putative uncharacterized protein ;;//Glycine-rich RNA binding protein Fragment
chromosome_1	178477218	C	G	32	17	49	GRMZM2G080603_T04	SYNONYMOUS_CODING	ctG/ctC	L/L	//glycine-rich protein1//nucleic acid binding//glycine-rich protein1 //Transcribed locus, moderately similar to XP_002442600.1 hypothetical protein SORBIDRAFT_08g022740 [Sorghum bicolor]//Clone EL01N0365F06.c mRNA sequence//Clone EL01N0364D08.c mRNA sequence//Glycine-rich RNA-binding protein 2 //Putative uncharacterized protein //Glycine-rich protein
chromosome_1	178477260	C	G	44	17	61	GRMZM2G080603_T01	NON_SYNONYMOUS_CODING	gaG/gaC	E/D	//glycine-rich protein1//nucleic acid binding//glycine-rich protein1 (grp1), mRNA//glycine-rich protein1 //Transcribed locus, moderately similar to XP_002442600.1 hypothetical protein SORBIDRAFT_08g022740 [Sorghum bicolor]//Clone EL01N0365F06.c mRNA sequence//Clone EL01N0364D08.c mRNA sequence//Glycine-rich RNA-binding protein 2 //Putative uncharacterized protein //Glycine-rich protein
chromosome_1	178477260	C	G	44	17	61	GRMZM2G080603_T02	UTR_5_PRIME: 4 bases from TSS			//Putative uncharacterized protein
chromosome_1	178477260	C	G	44	17	61	GRMZM2G080603_T03	NON_SYNONYMOUS_CODING	gaG/gaC	E/D	//glycine-rich RNA binding protein//nucleic acid binding//glycine-rich RNA binding protein (GRP), mRNA//glycine-rich RNA binding protein //Putative uncharacterized protein //Glycine-rich RNA-binding protein 2 //Glycine-rich RNA binding proteinGlycine-rich RNA-binding protein 2Putative uncharacterized protein ;;//Glycine-rich RNA binding protein Fragment
chromosome_1	178477260	C	G	44	17	61	GRMZM2G080603_T04	NON_SYNONYMOUS_CODING	gaG/gaC	E/D	//glycine-rich protein1//nucleic acid binding//glycine-rich protein1 //Transcribed locus, moderately similar to XP_002442600.1 hypothetical protein SORBIDRAFT_08g022740 [Sorghum bicolor]//Clone EL01N0365F06.c mRNA sequence//Clone EL01N0364D08.c mRNA sequence//Glycine-rich RNA-binding protein 2 //Putative uncharacterized protein //Glycine-rich protein
chromosome_1	178519439	G	A	5	4	9	INTERGENIC
chromosome_1	178714718	A	C	1	3	4	INTERGENIC
chromosome_1	178714770	T	C	4	3	7	INTERGENIC
chromosome_1	178714775	C	G	5	3	8	INTERGENIC
chromosome_1	178714894	C	T	8	4	12	INTERGENIC
chromosome_1	178714927	C	G	11	10	21	INTERGENIC
[truncated: 26,595 more rows]
