# Supplementary material for: ZmTE1 promotes plant height by regulating intercalary meristem formation and internode cell elongation in maize
Source: Plant Biotechnol J. 2021 Nov 9;20(3):526–37. doi: 10.1111/pbi.13734 (PMC8882779; doi:10.1111/pbi.13734)
Supplement: Supplementary file 1 — Figure S1. Phylogenetic analysis of ZmTE1 Figure S2. Node length analysis of the zmte1‐1 and zmte1‐2 Figure S3. KEGG analysis based on the DEGs from RNA‐seq Figure S4. ZmTE1 regulates the expression of cell division‐ and cell elongation‐related genes Figure S5. ZmTE1 interacts with ZmARFs in Y2H assay Table S1. The primers used in this study Excel S1. Variable nucleotides identified from the exome capture‐based sequencing assay Excel S2. The DEGs in RNA‐seq [file PBI-20-526-s001.zip › pbi13734-sup-0003-Supplemental Excel 2.xls]

## Sheet: Sheet1
Gene ID	B73_Node FPKM	ZBM66_Node FPKM	log2(ZBM66_Node/B73_Node)	Qvalue(B73_Node-vs-ZBM66_Node)	Pvalue(B73_Node-vs-ZBM66_Node)	log2(ZBM66_Node1/B73_Node1)	FDR(B73_Node1-vs-ZBM66_Node1)	Pvalue(B73_Node1-vs-ZBM66_Node1)	log2(ZBM66_Node2/B73_Node2)	FDR(B73_Node2-vs-ZBM66_Node2)	Pvalue(B73_Node2-vs-ZBM66_Node2)	log2(ZBM66_Node3/B73_Node3)	FDR(B73_Node3-vs-ZBM66_Node3)	Pvalue(B73_Node3-vs-ZBM66_Node3)	TFs	Kegg Orthology	Nr	GO	PRG	Other Gene ID	Transcripts	Gene Type	Transcripts Number	Start	End	Chr	Strand +/-	Length	B73_Node1 FPKM	B73_Node2 FPKM	B73_Node3 FPKM	ZBM66_Node1 FPKM	ZBM66_Node2 FPKM	ZBM66_Node3 FPKM
GRMZM2G120449	6.73	0	-9.12231	1.58659e-52	5.29832e-53	-9.15228	2.14805e-23	3.70832e-24	-9.5411	1.82214e-30	1.76835e-31	-9.46148	5.12833e-29	5.50402e-30			XP_008670926.1|2.8e-82|ergosterol biosynthetic protein 28 [Zea mays]	GO:0031224//intrinsic component of membrane;GO:0016020//membrane;GO:0016021//integral component of membrane;GO:0044425//membrane part;		GRMZM2G120449	GRMZM2G120449_T01	Known_gene	1	232196788	232197713	2	+	926	5.69	7.45	7.05	0	0	0
GRMZM2G353822	3.386	0	-8.85325	2.6653e-45	9.92283e-46	-9.98868	2.18608e-68	1.61546e-69									ACR35603.1|4.6e-34|unknown [Zea mays]			GRMZM2G353822	GRMZM2G353822_T01	Known_gene	1	124537076	124538244	8	-	1169	10.16	0	0	0	0	0
GRMZM2G135089	1.116	0	-8.50397	2.46802e-37	1.06217e-37	-7.39232	1.17376e-26	1.83968e-27				-7.3837	1.2369e-26	1.42485e-27		K09527//DnaJ homolog subfamily C member 7	XP_008678492.1|0.0e+00|TPR repeat-containing thioredoxin TTL1-like [Zea mays]	GO:0050789//regulation of biological process;GO:0019725//cellular homeostasis;GO:0009987//cellular process;GO:0045454//cell redox homeostasis;GO:0065007//biological regulation;GO:0065008//regulation of biological quality;GO:0042592//homeostatic process;GO:0050794//regulation of cellular process;GO:0005623//cell;		GRMZM2G135089	GRMZM2G135089_T01	Known_gene	1	63803725	63808708	4	+	4984	1.68	0	1.67	0	0	0
GRMZM2G170558	3.853	0	-8.47495	9.78118e-37	4.25601e-37	-7.92481	2.79259e-11	7.68614e-12	-9.20212	8.03452e-27	8.65144e-28	-8.33985	4.74705e-15	8.27146e-16		K14326//regulator of nonsense transcripts 1 [EC:3.6.4.-]+ko03015//mRNA surveillance pathway+ko03013//RNA transport	AQK70534.1|4.5e-49|hypothetical protein ZEAMMB73_Zm00001d016355 [Zea mays]			GRMZM2G170558	GRMZM2G170558_T01	Known_gene	1	155149751	155151039	5	+	1289	2.43	5.89	3.24	0	0	0
GRMZM2G302295	1.856	0	-8.45167	2.90512e-36	1.27602e-36	-8.78136	1.22731e-40	1.39892e-41				-6.87036	6.40545e-11	1.38194e-11			NP_001158995.1|2.8e-95|uncharacterized protein LOC100303985 [Zea mays]			GRMZM2G302295	GRMZM2G302295_T01	Known_gene	1	198669765	198671364	1	-	1600	4.4	0	1.17	0	0	0
GRMZM5G867518	199.736	0.646	-8.29871	0	0	-14.2204	0	0	-9.39904	0	0	-7.00912	0	0		K02975//small subunit ribosomal protein S25e+ko03010//Ribosome;K02975//small subunit ribosomal protein S25e+ko03010//Ribosome	ONM30266.1|8.5e-58|hypothetical protein ZEAMMB73_Zm00001d039990 [Zea mays]	GO:0005737//cytoplasm;GO:0043228//non-membrane-bounded organelle;GO:0043229//intracellular organelle;GO:0044424//intracellular part;GO:0005623//cell;GO:0005622//intracellular;GO:0043232//intracellular non-membrane-bounded organelle;GO:1990904//ribonucleoprotein complex;GO:0043226//organelle;GO:0044444//cytoplasmic part;GO:0030529//intracellular ribonucleoprotein complex;GO:0044464//cell part;GO:0…		GRMZM5G867518	GRMZM5G867518_T01,GRMZM5G867518_T02	Known_gene	2	189525336	189527303	3	-	1968	190.88	195.79	212.54	0	0.29	1.65
GRMZM5G860715	1.996	0	-8.07312	2.40352e-29	1.21241e-29	-7.59991	4.81152e-13	1.21141e-13	-7.85175	2.59335e-15	4.17416e-16	-7.44294	8.36567e-12	1.72021e-12			XP_020396951.1|7.5e-122|uncharacterized protein LOC103633531 [Zea mays]			GRMZM5G860715	GRMZM5G860715_T01	Known_gene	1	171455422	171456667	7	-	1246	1.94	2.31	1.74	0	0	0
GRMZM2G047684	1.01	0	-8.04747	6.31088e-29	3.2151e-29				-8.24317	6.66336e-40	5.20364e-41					K15639//PHYB activation tagged suppressor 1 [EC:1.14.-.-]+ko00905//Brassinosteroid biosynthesis	NP_001153094.1|0.0e+00|cytochrome P450 CYP734A7 [Zea mays]	GO:0071704//organic substance metabolic process;GO:0008152//metabolic process;GO:0010817//regulation of hormone levels;GO:1901360//organic cyclic compound metabolic process;GO:0048878//chemical homeostasis;GO:0042445//hormone metabolic process;GO:0016131//brassinosteroid metabolic process;GO:0065008//regulation of biological quality;GO:1901615//organic hydroxy compound metabolic process;GO:004259…		GRMZM2G047684	GRMZM2G047684_T01	Known_gene	1	86578789	86581528	9	+	2740	0	3.03	0	0	0	0
GRMZM5G820904	1.47	0	-8.03752	9.13539e-29	4.67575e-29	-8.10329	2.76607e-24	4.65552e-25	-6.06609	4.74218e-06	1.4185e-06	-6.62936	7.2648e-09	1.78625e-09		K10747//DNA ligase 1 [EC:6.5.1.1 6.5.1.6 6.5.1.7]+ko03420//Nucleotide excision repair+ko03030//DNA replication+ko03410//Base excision repair+ko03430//Mismatch repair;K10747//DNA ligase 1 [EC:6.5.1.1 6.5.1.6 6.5.1.7]+ko03420//Nucleotide excision repair+ko03030//DNA replication+ko03410//Base excision repair+ko03430//Mismatch repair	XP_004984932.1|2.6e-130|PREDICTED: protein TOC75, chloroplastic [Setaria italica]	GO:0016020//membrane;GO:0019867//outer membrane;		GRMZM5G820904	GRMZM5G820904_T02,GRMZM5G820904_T01	Known_gene	2	264517166	264519488	1	-	2323	2.75	0.67	0.99	0	0	0
GRMZM2G702599	0.833	0.02	-7.76839	2.90957e-30	1.43951e-30				-7.19967	2.31621e-21	2.96052e-22	-4.10154	6.62628e-19	9.91542e-20		K13420//LRR receptor-like serine/threonine-protein kinase FLS2 [EC:2.7.11.1]+ko04626//Plant-pathogen interaction+ko04016//MAPK signaling pathway - plant;K20181//vacuolar protein sorting-associated protein 18;K13437//receptor kinase-like protein+ko04626//Plant-pathogen interaction;K13428//LRR receptor-like serine/threonine-protein kinase EFR [EC:2.7.11.1]+ko04626//Plant-pathogen interaction	XP_008678804.1|8.1e-74|receptor kinase-like protein Xa21 [Zea mays]	GO:0016021//integral component of membrane;GO:0044425//membrane part;GO:0016020//membrane;GO:0031224//intrinsic component of membrane;GO:0017076//purine nucleotide binding;GO:0032555//purine ribonucleotide binding;GO:0005524//ATP binding;GO:0140096//catalytic activity, acting on a protein;GO:0097367//carbohydrate derivative binding;GO:0004672//protein kinase activity;GO:0000166//nucleotide bindin…	Leucine-rich repeat protein kinase family protein (best arabidopsis hit); receptor kinase, putative, expressed (best rice hit)	GRMZM2G702599	GRMZM2G702599_T02,GRMZM2G702599_T01	Known_gene	2	139022453	139159718	4	+	137266	0	1.47	1.03	0	0	0.06
GRMZM5G811567	0.806	0	-7.62566	8.26646e-23	4.91341e-23	-7.91886	4.93449e-29	7.26972e-30								K14779//ATP-dependent RNA helicase DDX52/ROK1 [EC:3.6.4.13]	XP_020396230.1|3.3e-229|uncharacterized protein LOC100383059 isoform X1 [Zea mays]	GO:0044085//cellular component biogenesis;GO:0044260//cellular macromolecule metabolic process;GO:0010501//RNA secondary structure unwinding;GO:0006396//RNA processing;GO:0034641//cellular nitrogen compound metabolic process;GO:0044238//primary metabolic process;GO:0071704//organic substance metabolic process;GO:0010467//gene expression;GO:0071840//cellular component organization or biogenesis;GO…		GRMZM5G811567	GRMZM5G811567_T01	Known_gene	1	214832456	214839745	2	+	7290	2.42	0	0	0	0	0
GRMZM2G409312	3.44	0.02	-7.55545	8.89554e-83	2.11931e-83	-8.71768	4.15561e-45	4.3626e-46	-5.04439	1.47157e-09	3.29024e-10	-7.41504	2.35532e-53	1.48053e-54		K15397//3-ketoacyl-CoA synthase [EC:2.3.1.199]+ko01110//Biosynthesis of secondary metabolites+ko00062//Fatty acid elongation	NP_001149469.2|2.8e-280|uncharacterized protein LOC100283095 [Zea mays]			GRMZM2G409312	GRMZM2G409312_T01	Known_gene	1	228536095	228537943	3	-	1849	4.21	0.99	5.12	0	0.03	0.03
GRMZM2G118586	1.733	0	-7.53792	1.04987e-21	6.43921e-22							-9.02237	1.58433e-27	1.77362e-28		K05755//actin related protein 2/3 complex, subunit 4+ko04144//Endocytosis	NP_001152567.1|1.0e-92|uncharacterized protein LOC100286207 [Zea mays]	GO:0048518//positive regulation of biological process;GO:0030833//regulation of actin filament polymerization;GO:0050794//regulation of cellular process;GO:0044089//positive regulation of cellular component biogenesis;GO:0006461//protein complex assembly;GO:0032970//regulation of actin filament-based process;GO:0031334//positive regulation of protein complex assembly;GO:0043254//regulation of pro…		GRMZM2G118586	GRMZM2G118586_T01	Known_gene	1	1081481	1084127	5	-	2647	0	0	5.2	0	0	0
GRMZM2G120619	0.786	0	-7.00568	4.70703e-16	3.49322e-16	-7.59991	1.06405e-15	2.39696e-16				-5.39232	0.00119284	0.00048017		K08912//light-harvesting complex II chlorophyll a/b binding protein 1+ko01100//Metabolic pathways+ko00196//Photosynthesis - antenna proteins	XP_008675448.1|2.2e-152|chlorophyll a-b binding protein of LHCII type 1 [Zea mays]	GO:0044260//cellular macromolecule metabolic process;GO:0008152//metabolic process;GO:0009628//response to abiotic stimulus;GO:0006807//nitrogen compound metabolic process;GO:0009768//photosynthesis, light harvesting in photosystem I;GO:0009416//response to light stimulus;GO:0009987//cellular process;GO:1901564//organonitrogen compound metabolic process;GO:0044237//cellular metabolic process;GO:0…		GRMZM2G120619	GRMZM2G120619_T01	Known_gene	1	223440715	223442102	3	+	1388	1.94	0	0.42	0	0	0
GRMZM2G067713	0.386	0	-6.86279	8.41381e-15	6.53071e-15	-5.04439	3.76474e-05	1.56378e-05	-4.90689	0.000136972	4.88798e-05	-5.72792	5.49103e-08	1.435e-08		K13459//disease resistance protein RPS2+ko04626//Plant-pathogen interaction	ONM26953.1|0.0e+00|Disease resistance protein RPS2 [Zea mays]		Disease resistance protein (CC-NBS-LRR class) family (best arabidopsis hit)	GRMZM2G067713	GRMZM2G067713_T01	Known_gene	1	226719765	226722320	2	-	2556	0.33	0.3	0.53	0	0	0
GRMZM6G260565	1.363	0	-6.84694	1.14252e-14	8.91089e-15	-7.48382	9.12828e-08	3.0942e-08	-6.76818	7.01835e-05	2.40808e-05	-6.91886	2.26269e-05	7.44008e-06			NP_001288390.1|6.8e-43|WUSCHEL-related homeobox 4-like [Zea mays]	GO:0048316//seed development;GO:0048856//anatomical structure development;GO:0072359//circulatory system development;GO:0003006//developmental process involved in reproduction;GO:0032501//multicellular organismal process;GO:0001944//vasculature development;GO:0010065//primary meristem tissue development;GO:0048731//system development;GO:0050794//regulation of cellular process;GO:0048507//meristem…		GRMZM6G260565	GRMZM6G260565_T01,GRMZM6G260565_T02	Known_gene	2	144893352	144894218	10	+	867	1.79	1.09	1.21	0	0	0
GRMZM2G082504	0.95	0	-6.8214	1.85963e-14	1.46125e-14				-6.06609	0.000268122	9.92178e-05	-7.76818	5.55997e-13	1.06914e-13			XP_008645443.1|1.1e-113|uncharacterized protein LOC103626866 [Zea mays]			GRMZM2G082504	GRMZM2G082504_T01	Known_gene	1	124196600	124197622	5	+	1023	0	0.67	2.18	0	0	0
GRMZM2G425559	0.456	0	-6.5769	1.38413e-12	1.18077e-12	-5	0.00103688	0.000496812	-6.30378	2.0221e-08	4.92208e-09	-4.70044	0.00439284	0.00192605			ACG24130.1|1.8e-10|hypothetical protein [Zea mays]			GRMZM2G425559	GRMZM2G425559_T01	Known_gene	1	78162455	78164341	5	+	1887	0.32	0.79	0.26	0	0	0
GRMZM2G000427	0.44	0	-6.53572	2.70009e-12	2.33445e-12				-2.58496	0.334037	0.239138	-6.97728	5.55906e-13	1.06914e-13		K00485//dimethylaniline monooxygenase (N-oxide forming) [EC:1.14.13.8]	XP_002468394.1|2.2e-285|probable flavin-containing monooxygenase 1 [Sorghum bicolor]	GO:0008152//metabolic process;GO:0055114//oxidation-reduction process;GO:1901363//heterocyclic compound binding;GO:0036094//small molecule binding;GO:0016491//oxidoreductase activity;GO:1901265//nucleoside phosphate binding;GO:0043168//anion binding;GO:0048037//cofactor binding;GO:0043167//ion binding;GO:0097159//organic cyclic compound binding;GO:0004497//monooxygenase activity;GO:0016709//oxido…		GRMZM2G000427	GRMZM2G000427_T01	Known_gene	1	17014899	17017668	1	+	2770	0	0.06	1.26	0	0	0
GRMZM2G077845	2.34	0.026	-6.51168	2.65252e-24	1.51386e-24	-5.73132	2.6614e-16	5.85588e-17	-6.30378	0.00198562	0.000829792	-7.62936	2.79853e-08	7.16498e-09			NP_001150531.1|3.1e-52|uncharacterized protein LOC100284162 precursor [Zea mays]			GRMZM2G077845	GRMZM2G077845_T01	Known_gene	1	209674797	209675628	2	+	832	4.25	0.79	1.98	0.08	0	0
GRMZM2G105971	0.876	0	-6.48458	6.07094e-12	5.32534e-12							-8.03892	2.81033e-13	5.33826e-14		K10608//tripartite motif-containing protein 37 [EC:2.3.2.27]+ko04120//Ubiquitin mediated proteolysis;K10608//tripartite motif-containing protein 37 [EC:2.3.2.27]+ko04120//Ubiquitin mediated proteolysis	NP_001288544.1|1.6e-44|uncharacterized protein LOC103643628 [Zea mays]			GRMZM2G105971	GRMZM2G105971_T01,GRMZM2G105971_T02	Known_gene	2	262065276	262070201	1	+	4926	0	0	2.63	0	0	0
GRMZM2G095839	1.12	0	-6.47348	7.21466e-12	6.34967e-12	-8.0607	1.082e-10	3.0656e-11	-4	0.333543	0.239138	-5.72792	0.0158596	0.00772574		K14488//SAUR family protein+ko04075//Plant hormone signal transduction	NP_001136978.1|2.7e-58|SAUR30-auxin-responsive SAUR family member [Zea mays]	GO:0042221//response to chemical;GO:0009725//response to hormone;GO:0009733//response to auxin;GO:0050896//response to stimulus;GO:0009719//response to endogenous stimulus;GO:0010033//response to organic substance;		GRMZM2G095839	GRMZM2G095839_T01	Known_gene	1	144337030	144337725	7	-	696	2.67	0.16	0.53	0	0	0
GRMZM2G480686	3.633	0.046	-6.30232	4.74109e-91	1.05118e-91	-8.86728	5.51662e-49	5.4263e-50	-4.3322	3.71371e-24	4.3323e-25	-8.41363	7.13464e-36	6.35398e-37		K17987//next to BRCA1 gene 1 protein;K02184//formin 2	NP_001142859.1|3.3e-148|uncharacterized protein LOC100275253 [Zea mays]			GRMZM2G480686	GRMZM2G480686_T01	Known_gene	1	217652622	217654426	3	+	1805	4.67	2.82	3.41	0	0.14	0
GRMZM2G313934	0.366	0.003	-6.23747	2.19226e-10	2.07436e-10	0	1.00252	0.998556	-5.2854	0.000524323	0.000201396	-6.14975	2.11026e-07	5.75604e-08		K14317//nuclear pore complex protein Nup214+ko03013//RNA transport;K14306//nuclear pore complex protein Nup62+ko03013//RNA transport;K13412//calcium-dependent protein kinase [EC:2.7.11.1]+ko04626//Plant-pathogen interaction	ONL97072.1|0.0e+00|PLAC8 family protein [Zea mays]	GO:0016021//integral component of membrane;GO:0044425//membrane part;GO:0016020//membrane;GO:0031224//intrinsic component of membrane;		GRMZM2G313934	GRMZM2G313934_T01	Known_gene	1	46845144	46846903	1	+	1760	0	0.39	0.71	0.01	0	0
GRMZM2G065617	0.336	0	-6.10151	1.27538e-09	1.2599e-09	-3.58496	0.0972175	0.0629526	-5.2854	0.000268145	9.92178e-05	-5.64386	2.26333e-05	7.44008e-06		K13691//pathogen-inducible salicylic acid glucosyltransferase [EC:2.4.1.-]	NP_001145859.1|4.0e-135|uncharacterized protein LOC100279371 [Zea mays]	GO:0008152//metabolic process;GO:0043229//intracellular organelle;GO:0044424//intracellular part;GO:0043226//organelle;GO:0043227//membrane-bounded organelle;GO:0005622//intracellular;GO:0044464//cell part;GO:0043231//intracellular membrane-bounded organelle;GO:0005623//cell;GO:0016740//transferase activity;GO:0046527//glucosyltransferase activity;GO:0003824//catalytic activity;GO:0035251//UDP-gl…		GRMZM2G065617	GRMZM2G065617_T01	Known_gene	1	140141029	140142845	7	-	1817	0.12	0.39	0.5	0	0	0
GRMZM2G055155	3.24	0.046	-6.09344	1.80688e-15	1.368e-15	3.80735	1.00069	0.998556	-9.59246	4.15846e-14	7.08612e-15	-7.64386	0.000618426	0.00023975		K12837//splicing factor U2AF 65 kDa subunit+ko03040//Spliceosome;K13091//RNA-binding protein 39	AQK68747.1|1.3e-58|Splicing factor arginine/serine-rich 12 [Zea mays]	GO:0048608//reproductive structure development;GO:0009908//flower development;GO:0048467//gynoecium development;GO:0000003//reproduction;GO:0090567//reproductive shoot system development;GO:0032502//developmental process;GO:0048438//floral whorl development;GO:0048731//system development;GO:0007275//multicellular organism development;GO:0048856//anatomical structure development;GO:0032501//multic…		GRMZM2G055155	GRMZM2G055155_T01	Known_gene	1	165524009	165524826	5	+	818	0	7.72	2	0.14	0	0
AC205274.3_FG001	2.283	0.036	-6.01405	1.04972e-16	7.60145e-17	3.45943	0.58461	0.498556	-5.04439	0.182246	0.117812	-9.34873	2.60626e-18	3.97726e-19		K13449//pathogenesis-related protein 1+ko04626//Plant-pathogen interaction+ko04016//MAPK signaling pathway - plant+ko04075//Plant hormone signal transduction	NP_001140745.1|4.0e-96|pathogenesis-related protein PRMS precursor [Zea mays]	GO:0005576//extracellular region;		AC205274.3_FG001	AC205274.3_FGT001	Known_gene	1	51816721	51817224	8	-	504	0	0.33	6.52	0.11	0	0
GRMZM2G020552	0.51	0	-5.90935	1.22704e-08	1.28105e-08	-6.16993	0.000142301	6.2371e-05	-5.61471	0.00383889	0.00168434	-5	0.0300345	0.0154731		K10418//dynein light chain LC8-type	AQL00304.1|8.8e-151|Rop guanine nucleotide exchange factor 9 [Zea mays]	GO:0005515//protein binding;GO:0051020//GTPase binding;GO:0098772//molecular function regulator;GO:0005085//guanyl-nucleotide exchange factor activity;GO:0005089//Rho guanyl-nucleotide exchange factor activity;GO:0031267//small GTPase binding;GO:0005088//Ras guanyl-nucleotide exchange factor activity;GO:0005488//binding;GO:0019899//enzyme binding;GO:0017048//Rho GTPase binding;GO:0017016//Ras GTP…		GRMZM2G020552	GRMZM2G020552_T01	Known_gene	1	172968620	172970057	8	-	1438	0.72	0.49	0.32	0	0	0
GRMZM2G169149	2.043	0.033	-5.90886	1.10783e-29	5.55386e-30	-3.90689	0.180677	0.125724	-4.71149	1.02733e-06	2.87796e-07	-6.54535	1.40115e-25	1.67181e-26	WRKY	K13424//WRKY transcription factor 33+ko04626//Plant-pathogen interaction+ko04016//MAPK signaling pathway - plant;K18834//WRKY transcription factor 1+ko04626//Plant-pathogen interaction;K18835//WRKY transcription factor 2+ko04626//Plant-pathogen interaction	NP_001147635.1|1.8e-148|WRKY62 - superfamily of TFs having WRKY and zinc finger domains [Zea mays]	GO:0009617//response to bacterium;GO:0048585//negative regulation of response to stimulus;GO:0044238//primary metabolic process;GO:0090304//nucleic acid metabolic process;GO:0009987//cellular process;GO:1901362//organic cyclic compound biosynthetic process;GO:0019438//aromatic compound biosynthetic process;GO:0080134//regulation of response to stress;GO:1901576//organic substance biosynthetic pro…		GRMZM2G169149	GRMZM2G169149_T01	Known_gene	1	115576479	115577711	7	-	1233	0.15	1.31	4.67	0	0.05	0.05
GRMZM2G391673	0.656	0.013	-5.80343	8.26069e-15	6.40658e-15	-6.14975	2.60154e-06	9.83022e-07	-6.06609	9.33117e-06	2.87932e-06	-3.88264	0.000374903	0.000141736		K18801//glucuronoxylan 4-O-methyltransferase [EC:2.1.1.112];K21842//protein EFR3	ONM33658.1|1.3e-78|Plant-specific domain TIGR01627 family protein [Zea mays]	GO:0044036//cell wall macromolecule metabolic process;GO:0044085//cellular component biogenesis;GO:0009987//cellular process;GO:0044038//cell wall macromolecule biosynthetic process;GO:0042546//cell wall biogenesis;GO:1901576//organic substance biosynthetic process;GO:0005976//polysaccharide metabolic process;GO:0005975//carbohydrate metabolic process;GO:0071704//organic substance metabolic proce…		GRMZM2G391673	GRMZM2G391673_T01	Known_gene	1	146844234	146848653	2	-	4420	0.71	0.67	0.59	0	0	0.04
GRMZM2G028306	0.27	0	-5.76572	5.6607e-08	6.16731e-08				-3	0.336854	0.239138	-6.18982	2.11075e-07	5.75604e-08		K15797//(S)-beta-macrocarpene synthase [EC:5.5.1.17]+ko00909//Sesquiterpenoid and triterpenoid biosynthesis+ko01110//Biosynthesis of secondary metabolites;K22061//beta-sesquiphellandrene synthase [EC:4.2.3.123];K14174//beta-farnesene/exo-alpha-bergamotene synthase [EC:4.2.3.47 4.2.3.81]+ko00909//Sesquiterpenoid and triterpenoid biosynthesis	XP_008662701.1|0.0e+00|(S)-beta-macrocarpene synthase-like [Zea mays]	GO:0006952//defense response;GO:0008610//lipid biosynthetic process;GO:0009058//biosynthetic process;GO:0009987//cellular process;GO:0071704//organic substance metabolic process;GO:0008152//metabolic process;GO:0006721//terpenoid metabolic process;GO:0008299//isoprenoid biosynthetic process;GO:0044238//primary metabolic process;GO:0006720//isoprenoid metabolic process;GO:0006629//lipid metabolic …		GRMZM2G028306	GRMZM2G028306_T01	Known_gene	1	55906052	55908821	10	-	2770	0	0.08	0.73	0	0	0
GRMZM2G019027	0.456	0	-5.76304	5.8166e-08	6.343e-08				-6.44294	3.5924e-05	1.18634e-05	-5.64386	0.00439597	0.00192605		K21407//adipocyte plasma membrane-associated protein	XP_008655507.2|3.6e-107|protein STRICTOSIDINE SYNTHASE-LIKE 10 [Zea mays]	GO:0008152//metabolic process;GO:0009058//biosynthetic process;GO:0016829//lyase activity;GO:0003824//catalytic activity;GO:0016840//carbon-nitrogen lyase activity;GO:0016844//strictosidine synthase activity;GO:0016843//amine-lyase activity;		GRMZM2G019027	GRMZM2G019027_T01	Known_gene	1	57569238	57570270	1	+	1033	0	0.87	0.5	0	0	0
GRMZM2G011236	0.366	0	-5.71559	9.36947e-08	1.03543e-07	-4.39232	0.051445	0.0315218	-4.90689	0.0142607	0.00693984	-5.88264	0.000165564	5.97704e-05	AP2-EREBP	K09286//EREBP-like factor	XP_008670505.1|9.5e-176|ethylene-responsive transcription factor RAP2-11 [Zea mays]	GO:0043170//macromolecule metabolic process;GO:1901362//organic cyclic compound biosynthetic process;GO:0016070//RNA metabolic process;GO:0046483//heterocycle metabolic process;GO:0097659//nucleic acid-templated transcription;GO:0006351//transcription, DNA-templated;GO:1901360//organic cyclic compound metabolic process;GO:0032774//RNA biosynthetic process;GO:0034641//cellular nitrogen compound me…	Malus x domestica AP2 domain class transcription factor (AP2D43) mRNA, complete cds	GRMZM2G011236	GRMZM2G011236_T01	Known_gene	1	207364254	207365473	2	-	1220	0.21	0.3	0.59	0	0	0
GRMZM2G367228	0.7	0	-5.71448	9.46886e-08	1.04719e-07	-6.59991	0.000534512	0.000248764	-5.61471	0.0273606	0.0140867	-6	0.00837618	0.00385748			XP_021311774.1|3.5e-55|uncharacterized protein LOC110433615 [Sorghum bicolor]			GRMZM2G367228	GRMZM2G367228_T01	Known_gene	1	29358915	29359655	3	+	741	0.97	0.49	0.64	0	0	0
GRMZM2G098890	0.27	0	-5.69381	1.16155e-07	1.29085e-07	-4.39232	0.0271348	0.0157837	-5.90689	9.33023e-06	2.87932e-06					K04628//ceramide galactosyltransferase [EC:2.4.1.47]+ko00600//Sphingolipid metabolism+ko01100//Metabolic pathways+ko00565//Ether lipid metabolism;K21374//7-deoxyloganetin glucosyltransferase [EC:2.4.1.324]	XP_020402536.1|3.2e-291|UDP-glycosyltransferase 83A1 [Zea mays]			GRMZM2G098890	GRMZM2G098890_T01	Known_gene	1	278114408	278116146	1	+	1739	0.21	0.6	0	0	0	0
GRMZM2G104572	0.206	0.003	-5.67665	0.000108812	0.000153823	-4.16993	0.180726	0.125724	-4.85798	0.0274203	0.0140867	-3.90689	0.193407	0.124304			YP_588311.1|2.8e-49|hypothetical protein ZeamMp049 (mitochondrion) [Zea mays subsp. mays]	GO:0005623//cell;GO:0043226//organelle;GO:0043231//intracellular membrane-bounded organelle;GO:0044464//cell part;GO:0005622//intracellular;GO:0005737//cytoplasm;GO:0005739//mitochondrion;GO:0044444//cytoplasmic part;GO:0043227//membrane-bounded organelle;GO:0043229//intracellular organelle;GO:0044424//intracellular part;		GRMZM2G104572	GRMZM2G104572_T01	Known_gene	1	234779	235890	1	+	1112	0.18	0.29	0.15	0	0	0.01
GRMZM2G109966	0.256	0	-5.6579	1.64236e-07	1.84514e-07	-4.9542	0.00200526	0.00099219	-4.24793	0.0273904	0.0140867	-4.75489	0.00439785	0.00192605		K22020//mucin-19	XP_008659887.1|4.8e-255|protein UNUSUAL FLORAL ORGANS [Zea mays]			GRMZM2G109966	GRMZM2G109966_T01	Known_gene	1	109759365	109761167	9	-	1803	0.31	0.19	0.27	0	0	0
GRMZM2G166044	0.25	0	-5.6579	1.64236e-07	1.84514e-07	-5.2854	0.000275822	0.000124562	-3.16993	0.183103	0.117812	-4.75489	0.00439879	0.00192605		K21952//CASK-interacting protein	NP_001144759.2|5.5e-230|uncharacterized protein LOC100277818 [Zea mays]			GRMZM2G166044	GRMZM2G166044_T01	Known_gene	1	238041718	238043744	4	+	2027	0.39	0.09	0.27	0	0	0
AC212835.3_FG004	0.973	0	-5.64922	1.78274e-07	2.00935e-07							-8.18982	2.11002e-07	5.75604e-08		K00430//peroxidase [EC:1.11.1.7]+ko01100//Metabolic pathways+ko01110//Biosynthesis of secondary metabolites+ko00940//Phenylpropanoid biosynthesis	NP_001131168.1|3.1e-79|uncharacterized protein LOC100192476 precursor [Zea mays]			AC212835.3_FG004	AC212835.3_FGT004	Known_gene	1	21583173	21583634	2	+	462	0	0	2.92	0	0	0
GRMZM2G161792	0.723	0.013	-5.60862	1.04929e-13	8.522e-14	-6.55459	6.8234e-07	2.46466e-07	-3.70044	0.0035109	0.00152971	-6.14975	4.40048e-05	1.4901e-05		K10256//omega-6 fatty acid desaturase / acyl-lipid omega-6 desaturase (Delta-12 desaturase) [EC:1.14.19.6 1.14.19.22]+ko01212//Fatty acid metabolism+ko01040//Biosynthesis of unsaturated fatty acids	NP_001167925.1|1.2e-226|uncharacterized protein LOC100381639 [Zea mays]	GO:0006629//lipid metabolic process;GO:0044238//primary metabolic process;GO:0071704//organic substance metabolic process;GO:0008152//metabolic process;GO:0044425//membrane part;GO:0016021//integral component of membrane;GO:0016020//membrane;GO:0031224//intrinsic component of membrane;GO:0016705//oxidoreductase activity, acting on paired donors, with incorporation or reduction of molecular oxygen…		GRMZM2G161792	GRMZM2G161792_T01	Known_gene	1	203165451	203166781	5	-	1331	0.94	0.52	0.71	0	0.04	0
GRMZM2G106185	0.3	0	-5.59901	2.8475e-07	3.26225e-07	-4.90689	0.00744965	0.00395732	-3.90689	0.097972	0.0580404	-5.49185	0.000618475	0.00023975	G2-like	K06236//collagen, type I, alpha+ko04933//AGE-RAGE signaling pathway in diabetic complications;K14491//two-component response regulator ARR-B family+ko04075//Plant hormone signal transduction;K22218//protein-tyrosine sulfotransferase [EC:2.8.2.20]	XP_008643795.1|2.1e-184|myb-like DNA-binding domain, SHAQKYF class family protein isoform X2 [Zea mays]	GO:0019438//aromatic compound biosynthetic process;GO:0060255//regulation of macromolecule metabolic process;GO:0065007//biological regulation;GO:0051171//regulation of nitrogen compound metabolic process;GO:0034641//cellular nitrogen compound metabolic process;GO:0006139//nucleobase-containing compound metabolic process;GO:0010556//regulation of macromolecule biosynthetic process;GO:0043170//mac…		GRMZM2G106185	GRMZM2G106185_T01,GRMZM2G106185_T02	Known_gene	2	194303751	194306883	5	+	3133	0.3	0.15	0.45	0	0	0
AC191961.3_FG009	0.356	0	-5.5978	2.87863e-07	3.29976e-07				-6.33985	9.32835e-06	2.87932e-06	-4.70044	0.0564572	0.0309894		K10706//senataxin [EC:3.6.4.-]	XP_020403762.1|2.5e-229|uncharacterized protein LOC103646033 isoform X4 [Zea mays]			AC191961.3_FG009	AC191961.3_FGT009	Known_gene	1	14880368	14884044	2	+	3677	0	0.81	0.26	0	0	0
GRMZM2G331861	0.166	0	-5.54636	4.59308e-07	5.34052e-07	-4	0.00387647	0.00198152	-4.08746	0.0984486	0.0580404	-4.08746	0.00440067	0.00192605		K10206//LL-diaminopimelate aminotransferase [EC:2.6.1.83]+ko00300//Lysine biosynthesis+ko01230//Biosynthesis of amino acids+ko01100//Metabolic pathways+ko01110//Biosynthesis of secondary metabolites;K10206//LL-diaminopimelate aminotransferase [EC:2.6.1.83]+ko00300//Lysine biosynthesis+ko01230//Biosynthesis of amino acids+ko01100//Metabolic pathways+ko01110//Biosynthesis of secondary metabolites	AQK43305.1|1.0e-116|Putative pyridoxal phosphate (PLP)-dependent transferase family protein [Zea mays]	GO:0009058//biosynthetic process;GO:0008152//metabolic process;GO:0016740//transferase activity;GO:0005488//binding;GO:0008144//drug binding;GO:0008483//transaminase activity;GO:0043168//anion binding;GO:0070279//vitamin B6 binding;GO:0030170//pyridoxal phosphate binding;GO:1901363//heterocyclic compound binding;GO:0003824//catalytic activity;GO:0097159//organic cyclic compound binding;GO:0019842…		GRMZM2G331861	GRMZM2G331861_T02,GRMZM2G331861_T01	Known_gene	2	110106656	110114232	10	-	7577	0.16	0.17	0.17	0	0	0
GRMZM2G149273	0.376	0	-5.53761	4.96599e-07	5.78817e-07	-3.90689	0.180498	0.125724	-3.90689	0.182997	0.117812	-6.37504	2.2629e-05	7.44008e-06		K00430//peroxidase [EC:1.11.1.7]+ko01100//Metabolic pathways+ko01110//Biosynthesis of secondary metabolites+ko00940//Phenylpropanoid biosynthesis	XP_008660104.1|5.0e-181|peroxidase 5 [Zea mays]	GO:0042744//hydrogen peroxide catabolic process;GO:0044237//cellular metabolic process;GO:0071555//cell wall organization;GO:0009056//catabolic process;GO:0051187//cofactor catabolic process;GO:0006950//response to stress;GO:0009987//cellular process;GO:0071669//plant-type cell wall organization or biogenesis;GO:0009664//plant-type cell wall organization;GO:0051186//cofactor metabolic process;GO:…		GRMZM2G149273	GRMZM2G149273_T01	Known_gene	1	125686151	125687468	9	+	1318	0.15	0.15	0.83	0	0	0
GRMZM2G156006	2.82	0.063	-5.51085	1.18857e-25	6.55776e-26	-8.24317	5.50188e-11	1.53501e-11	-8	2.5843e-09	5.8853e-10	-3.91698	3.7837e-08	9.7818e-09	AP2-EREBP	K09286//EREBP-like factor	XP_008659206.1|4.2e-90|ethylene-responsive transcription factor ERF003 [Zea mays]	GO:0016070//RNA metabolic process;GO:0006725//cellular aromatic compound metabolic process;GO:0043170//macromolecule metabolic process;GO:0009058//biosynthetic process;GO:0006351//transcription, DNA-templated;GO:0090304//nucleic acid metabolic process;GO:0009987//cellular process;GO:0044249//cellular biosynthetic process;GO:1901360//organic cyclic compound metabolic process;GO:0034641//cellular n…	Malus x domestica AP2 domain class transcription factor (AP2D43) mRNA, complete cds	GRMZM2G156006	GRMZM2G156006_T01	Known_gene	1	13761895	13762657	9	-	763	3.03	2.56	2.87	0	0	0.19
GRMZM5G885779	0.626	0	-5.4761	8.48414e-07	1.00716e-06	-6.70044	0.000534332	0.000248764	-3.58496	0.583823	0.485412	-6.16993	0.00837334	0.00385748			XP_020396951.1|4.1e-122|uncharacterized protein LOC103633531 [Zea mays]			GRMZM5G885779	GRMZM5G885779_T01	Known_gene	1	171456011	171456637	7	+	627	1.04	0.12	0.72	0	0	0
GRMZM2G060974	0.77	0.016	-5.47348	5.55945e-12	4.86753e-12	-6.64386	5.07797e-06	1.96321e-06	-1.67807	0.463756	0.3569	-6.84549	8.07282e-07	2.30886e-07		K15382//solute carrier family 50 (sugar transporter)	XP_008673522.1|1.1e-137|bidirectional sugar transporter SWEET3b [Zea mays]	GO:0006810//transport;GO:0051179//localization;GO:0071702//organic substance transport;GO:0008643//carbohydrate transport;GO:0051234//establishment of localization;GO:0005623//cell;GO:0031224//intrinsic component of membrane;GO:0005886//plasma membrane;GO:0016020//membrane;GO:0071944//cell periphery;GO:0016021//integral component of membrane;GO:0044425//membrane part;GO:0044464//cell part;GO:0022…		GRMZM2G060974	GRMZM2G060974_T01	Known_gene	1	2955821	2957584	3	+	1764	1	0.16	1.15	0	0.05	0
GRMZM2G143608	0.593	0.013	-5.47348	5.55945e-12	4.86753e-12	-6.53916	3.48841e-07	1.23411e-07	-5.04439	0.00742812	0.00341892	-3.70044	0.00228993	0.000958832		K14611//solute carrier family 23 (nucleobase transporter), member 1/2	XP_008675573.1|5.3e-254|protein RNA-directed DNA methylation 3 [Zea mays]			GRMZM2G143608	GRMZM2G143608_T01	Known_gene	1	229827649	229829440	3	-	1792	0.93	0.33	0.52	0	0	0.04
GRMZM2G127680	0.39	0	-5.40636	1.52606e-06	1.84254e-06	-5.64386	0.00387433	0.00198152	-5.08746	0.0273573	0.0140867	-5.04439	0.0300418	0.0154731	OFP	K22020//mucin-19	XP_008649880.1|1.9e-179|transcription repressor OFP1 [Zea mays]			GRMZM2G127680	GRMZM2G127680_T01	Known_gene	1	159209864	159210811	6	-	948	0.5	0.34	0.33	0	0	0
GRMZM2G459224	1.31	0.03	-5.39853	2.00532e-12	1.72369e-12	-7.60733	6.82222e-07	2.46466e-07	-3.74894	0.00192767	0.00080395	-6.26679	0.00439534	0.00192605		K04733//interleukin-1 receptor-associated kinase 4 [EC:2.7.11.1];K04730//interleukin-1 receptor-associated kinase 1 [EC:2.7.11.1]	XP_020395189.1|4.5e-89|probable LRR receptor-like serine/threonine-protein kinase At1g06840 isoform X2 [Zea mays]	GO:0044425//membrane part;GO:0016021//integral component of membrane;GO:0016020//membrane;GO:0031224//intrinsic component of membrane;GO:0005488//binding;GO:0016772//transferase activity, transferring phosphorus-containing groups;GO:0017076//purine nucleotide binding;GO:1901363//heterocyclic compound binding;GO:0016301//kinase activity;GO:1901265//nucleoside phosphate binding;GO:0000166//nucleoti…	Leucine-rich repeat protein kinase family protein (best arabidopsis hit); expressed protein (best rice hit)	GRMZM2G459224	GRMZM2G459224_T01	Known_gene	1	154798812	154799731	6	-	920	1.95	1.21	0.77	0	0.09	0
GRMZM2G062632	0.256	0	-5.36596	2.11753e-06	2.58529e-06							-6.26679	3.0718e-06	9.26124e-07		K04124//gibberellin 3-beta-dioxygenase [EC:1.14.11.15]+ko00904//Diterpenoid biosynthesis+ko01110//Biosynthesis of secondary metabolites;K04125//gibberellin 2-oxidase [EC:1.14.11.13]+ko00904//Diterpenoid biosynthesis+ko01110//Biosynthesis of secondary metabolites;K04124//gibberellin 3-beta-dioxygenase [EC:1.14.11.15]+ko00904//Diterpenoid biosynthesis+ko01110//Biosynthesis of secondary metabolites;…	ACR34068.1|1.2e-141|unknown [Zea mays]	GO:0016491//oxidoreductase activity;GO:0051213//dioxygenase activity;GO:0003824//catalytic activity;GO:0005488//binding;GO:0046872//metal ion binding;GO:0043167//ion binding;GO:0043169//cation binding;		GRMZM2G062632	GRMZM2G062632_T01,GRMZM2G062632_T02	Known_gene	2	166135172	166136950	6	-	1779	0	0	0.77	0	0	0
GRMZM5G898330	0.97	0	-5.34818	2.44189e-06	2.9929e-06	-7.31288	0.00103763	0.000496812				-7.04439	0.0043991	0.00192605			NP_001131349.1|6.7e-67|uncharacterized protein LOC100192669 [Zea mays]			GRMZM5G898330	GRMZM5G898330_T01	Known_gene	1	90898018	90898401	6	-	384	1.59	0	1.32	0	0	0
AC186800.3_FG005	1.33	0.033	-5.29945	9.19683e-11	8.52839e-11	-7.14975	0.000142291	6.2371e-05	-7.45943	1.83099e-05	5.84454e-06	-3.01792	0.0400968	0.0212404			ONM56298.1|7.0e-99|10A19I.15 [Zea mays]			AC186800.3_FG005	AC186800.3_FGT005	Known_gene	1	138410350	138410880	7	+	531	1.42	1.76	0.81	0	0	0.1
GRMZM2G155525	14.723	0.376	-5.28882	1.75076e-264	1.45804e-265	-11.102	7.2111e-167	2.3749e-168	-9.24555	5.30403e-46	3.69068e-47	-3.83446	8.68431e-88	3.33824e-89		K14292//trimethylguanosine synthase [EC:2.1.1.-]+ko03013//RNA transport;K07213//copper chaperone	NP_001148896.1|4.7e-112|uncharacterized protein LOC100282516 [Zea mays]	GO:0006811//ion transport;GO:0006810//transport;GO:0042592//homeostatic process;GO:0055076//transition metal ion homeostasis;GO:0065007//biological regulation;GO:0019725//cellular homeostasis;GO:0055082//cellular chemical homeostasis;GO:0055065//metal ion homeostasis;GO:0009987//cellular process;GO:0055080//cation homeostasis;GO:0006873//cellular ion homeostasis;GO:0006812//cation transport;GO:00…		GRMZM2G155525	GRMZM2G155525_T01	Known_gene	1	293110470	293112290	1	-	1821	21.98	6.07	16.12	0	0	1.13
GRMZM2G356273	0.333	0	-5.28681	3.94203e-06	4.9039e-06	-3.58496	0.328413	0.251084	-6.45943	3.59138e-05	1.18634e-05					K20628//expansin	NP_001131904.1|1.2e-54|alpha-expansin 13 precursor [Zea mays]	GO:0071555//cell wall organization;GO:0045229//external encapsulating structure organization;GO:0016043//cellular component organization;GO:0071554//cell wall organization or biogenesis;GO:0009664//plant-type cell wall organization;GO:0009987//cellular process;GO:0071669//plant-type cell wall organization or biogenesis;GO:0071840//cellular component organization or biogenesis;GO:0005576//extracel…		GRMZM2G356273	GRMZM2G356273_T01	Known_gene	1	14766376	14767937	2	-	1562	0.12	0.88	0	0	0	0
GRMZM2G155962	2.59	0.073	-5.25436	8.01688e-46	2.96782e-46	-5.1819	4.30635e-23	7.49242e-24	-7.03342	6.55583e-10	1.4284e-10	-4.5597	4.07165e-17	6.50848e-18			AQK43306.1|3.7e-199|hypothetical protein ZEAMMB73_Zm00001d025249 [Zea mays]	GO:0005622//intracellular;GO:0044424//intracellular part;GO:0043231//intracellular membrane-bounded organelle;GO:0005829//cytosol;GO:0009507//chloroplast;GO:0005623//cell;GO:0043227//membrane-bounded organelle;GO:0043229//intracellular organelle;GO:0044444//cytoplasmic part;GO:0043226//organelle;GO:0005737//cytoplasm;GO:0009536//plastid;GO:0044464//cell part;GO:0016830//carbon-carbon lyase activi…		GRMZM2G155962	GRMZM2G155962_T01,GRMZM2G155962_T02,GRMZM2G155962_T03	Known_gene	3	110218349	110228163	10	+	9815	3.63	1.31	2.83	0.1	0	0.12
GRMZM2G383140	1.616	0.043	-5.22579	0.000159212	0.00022878	3.70044	1.0016	0.998556	-7.87652	0.0273788	0.0140867	-7.96578	0.0300509	0.0154731			XP_020402257.1|4.0e-24|uncharacterized protein LOC109943497 [Zea mays]			GRMZM2G383140	GRMZM2G383140_T01	Known_gene	1	204993091	204993258	1	+	168	0	2.35	2.5	0.13	0	0
GRMZM2G343570	0.623	0.016	-5.2235	2.84921e-10	2.71393e-10	-3.32193	0.330651	0.251084	-4.9542	0.0274087	0.0140867	-4.8679	1.07274e-07	2.86174e-08		K04733//interleukin-1 receptor-associated kinase 4 [EC:2.7.11.1]	AQK82339.1|5.0e-202|Putative lectin-like receptor protein kinase family protein [Zea mays]			GRMZM2G343570	GRMZM2G343570_T01	Known_gene	1	102885312	102886428	6	+	1117	0.1	0.31	1.46	0	0	0.05
GRMZM2G475505	0.536	0.013	-5.2235	2.84921e-10	2.71393e-10	-6.50779	1.3316e-06	4.9222e-07	-5.45943	0.0019837	0.000829792	-2.70044	0.115539	0.0697044		K13171//serine/arginine repetitive matrix protein 1+ko03015//mRNA surveillance pathway+ko03013//RNA transport	ACL53792.1|8.2e-132|unknown [Zea mays]		Protein kinase domain containing protein, expressed (best arabidopsis hit)	GRMZM2G475505	GRMZM2G475505_T01	Known_gene	1	1223789	1224980	4	-	1192	0.91	0.44	0.26	0	0	0.04
GRMZM2G039520	0.123	0	-5.18397	8.43816e-06	1.0783e-05	-3.32193	0.0513924	0.0315218	-2.58496	0.182123	0.117812	-4.39232	0.00229212	0.000961682		K11267//sister chromatid cohesion protein PDS5	XP_008677940.1|0.0e+00|uncharacterized protein LOC103652749 [Zea mays]	GO:0016020//membrane;GO:0031224//intrinsic component of membrane;GO:0016021//integral component of membrane;GO:0044425//membrane part;		GRMZM2G039520	GRMZM2G039520_T01	Known_gene	1	4491735	4496185	4	+	4451	0.1	0.06	0.21	0	0	0
GRMZM2G310840	0.173	0	-5.18397	8.43816e-06	1.0783e-05	-4.52356	0.00745449	0.00395732	-1.58496	0.59251	0.485412	-4.70044	0.00439816	0.00192605		K04733//interleukin-1 receptor-associated kinase 4 [EC:2.7.11.1]	ONM41523.1|0.0e+00|LysM domain receptor-like kinase 3 [Zea mays]			GRMZM2G310840	GRMZM2G310840_T01	Known_gene	1	227440348	227443371	3	-	3024	0.23	0.03	0.26	0	0	0
GRMZM2G369469	0.52	0	-5.18397	8.43816e-06	1.0783e-05	-6.6865	0.000534476	0.000248764	-5.45943	0.0520927	0.0285936	-3.16993	0.604183	0.498606		K02184//formin 2	XP_009415708.1|1.1e-42|PREDICTED: ctenidin-1-like [Musa acuminata subsp. malaccensis]			GRMZM2G369469	GRMZM2G369469_T01	Known_gene	1	46301296	46301916	9	-	621	1.03	0.44	0.09	0	0	0
GRMZM2G173738	0.46	0.016	-5.14333	8.88369e-10	8.69959e-10	-4.01792	1.46984e-05	5.89882e-06	-3	0.335366	0.239138	-5.61471	0.000618625	0.00023975			ONM18623.1|3.9e-191|hypothetical protein ZEAMMB73_Zm00001d004209 [Zea mays]			GRMZM2G173738	GRMZM2G173738_T02,GRMZM2G173738_T01	Known_gene	2	89897721	89899192	2	-	1472	0.81	0.08	0.49	0.05	0	0
GRMZM2G082612	0.13	0	-5.10151	1.49911e-05	1.96004e-05	-3.80735	0.0271231	0.0157837	-2.80735	0.182705	0.117812	-4.16993	0.00837902	0.00385748		K13412//calcium-dependent protein kinase [EC:2.7.11.1]+ko04626//Plant-pathogen interaction;K00430//peroxidase [EC:1.11.1.7]+ko01100//Metabolic pathways+ko01110//Biosynthesis of secondary metabolites+ko00940//Phenylpropanoid biosynthesis;K13172//serine/arginine repetitive matrix protein 2	ONM24887.1|0.0e+00|hypothetical protein ZEAMMB73_Zm00001d006732 [Zea mays]			GRMZM2G082612	GRMZM2G082612_T01	Known_gene	1	209273952	209276604	2	+	2653	0.14	0.07	0.18	0	0	0
GRMZM2G083411	0.143	0	-5.10151	1.49911e-05	1.96004e-05	-4.52356	0.00387385	0.00198152	-3.32193	0.0978947	0.0580404	-3.32193	0.105068	0.0620652			XP_008679532.1|0.0e+00|protein ENHANCED DOWNY MILDEW 2 [Zea mays]	GO:0005488//binding;GO:0043167//ion binding;GO:0043169//cation binding;GO:0046872//metal ion binding;		GRMZM2G083411	GRMZM2G083411_T01	Known_gene	1	198579835	198590297	4	-	10463	0.23	0.1	0.1	0	0	0
GRMZM2G088860	0.233	0	-5.10151	1.49911e-05	1.96004e-05	-3	0.330092	0.251084	-4.39232	0.052152	0.0285936	-5.35755	0.00229365	0.000961682		K02184//formin 2;K22020//mucin-19	XP_008670226.1|2.6e-197|protein BIG GRAIN 1 [Zea mays]			GRMZM2G088860	GRMZM2G088860_T01	Known_gene	1	185294925	185296168	2	+	1244	0.08	0.21	0.41	0	0	0
GRMZM2G423331	0.403	0	-5.10151	1.49911e-05	1.96004e-05				-4.85798	0.0981321	0.0580404	-6.52356	0.000319513	0.000119708		K13066//caffeic acid 3-O-methyltransferase [EC:2.1.1.68]+ko01100//Metabolic pathways+ko01110//Biosynthesis of secondary metabolites+ko00940//Phenylpropanoid biosynthesis	XP_020399799.1|4.1e-137|naringenin 7-O-methyltransferase [Zea mays]	GO:0046983//protein dimerization activity;GO:0008168//methyltransferase activity;GO:0016740//transferase activity;GO:0005488//binding;GO:0008171//O-methyltransferase activity;GO:0016741//transferase activity, transferring one-carbon groups;GO:0005515//protein binding;GO:0003824//catalytic activity;		GRMZM2G423331	GRMZM2G423331_T01	Known_gene	1	147148251	147149436	9	+	1186	0	0.29	0.92	0	0	0
GRMZM2G508931	0.24	0	-5.10151	1.49911e-05	1.96004e-05	-4.39232	0.0514845	0.0315218	-3.70044	0.183059	0.117812	-5.24793	0.00439848	0.00192605		K17987//next to BRCA1 gene 1 protein;K11323//histone arginine demethylase JMJD6 [EC:1.14.11.-]	AQK58140.1|3.9e-113|hypothetical protein ZEAMMB73_Zm00001d052817 [Zea mays]			GRMZM2G508931	GRMZM2G508931_T01	Known_gene	1	197741431	197742643	4	+	1213	0.21	0.13	0.38	0	0	0
GRMZM2G016558	0.89	0.026	-5.07294	7.60306e-25	4.27679e-25	-3.94486	7.09122e-07	2.5654e-07	-6.44294	6.5549e-10	1.4284e-10	-5.10154	1.6366e-10	3.61724e-11		K10380//ankyrin;K15503//serine/threonine-protein phosphatase 6 regulatory ankyrin repeat subunit B;K15502//serine/threonine-protein phosphatase 6 regulatory ankyrin repeat subunit A	XP_008679645.1|0.0e+00|ankyrin repeat-containing protein At5g02620 [Zea mays]			GRMZM2G016558	GRMZM2G016558_T01	Known_gene	1	208767951	208770121	4	-	2171	0.77	0.87	1.03	0.05	0	0.03
AC204707.4_FG001	0.836	0	-5.01495	2.66491e-05	3.55777e-05	-5.55459	0.180604	0.125724	-6.98868	0.00742259	0.00341892	-6.26679	0.0565473	0.0309894			ONM23544.1|1.1e-15|Growth-regulating factor 2 [Zea mays]			AC204707.4_FG001	AC204707.4_FGT001	Known_gene	1	9276270	9276674	3	+	405	0.47	1.27	0.77	0	0	0
GRMZM2G078013	0.086	0	-5.01405	2.68033e-05	3.57935e-05	-3	0.0515294	0.0315218	-2.32193	0.18361	0.117812	-3.70044	0.00838699	0.00385748		K13457//disease resistance protein RPM1+ko04626//Plant-pathogen interaction	XP_008670870.1|0.0e+00|putative disease resistance RPP13-like protein 3 [Zea mays]	GO:0000166//nucleotide binding;GO:0043167//ion binding;GO:0017076//purine nucleotide binding;GO:0032559//adenyl ribonucleotide binding;GO:0032553//ribonucleotide binding;GO:0005488//binding;GO:0036094//small molecule binding;GO:1901363//heterocyclic compound binding;GO:0043531//ADP binding;GO:1901265//nucleoside phosphate binding;GO:0097367//carbohydrate derivative binding;GO:0043168//anion bindi…		GRMZM2G078013	GRMZM2G078013_T01	Known_gene	1	229691128	229697078	2	+	5951	0.08	0.05	0.13	0	0	0
GRMZM2G021617	0.146	0	-4.97382	3.45913e-05	4.67242e-05	-5.45943	7.32608e-05	3.12304e-05								K08901//photosystem II oxygen-evolving enhancer protein 3+ko01100//Metabolic pathways+ko00195//Photosynthesis	NP_001311123.1|1.8e-114|oxygen-evolving enhancer protein 3-1, chloroplastic [Zea mays]	GO:0009987//cellular process;GO:0008152//metabolic process;GO:0044237//cellular metabolic process;GO:0015979//photosynthesis;GO:0009534//chloroplast thylakoid;GO:0044425//membrane part;GO:0044435//plastid part;GO:0043226//organelle;GO:0005622//intracellular;GO:0043227//membrane-bounded organelle;GO:0098796//membrane protein complex;GO:0044424//intracellular part;GO:1902494//catalytic complex;GO:0…		GRMZM2G021617	GRMZM2G021617_T01	Known_gene	1	57921763	57923880	9	+	2118	0.44	0	0	0	0	0
GRMZM2G332660	0.573	0.02	-4.92885	1.56027e-15	1.17901e-15	-3.89077	2.08253e-07	7.2466e-08	-4.32193	0.0142781	0.00693984	-5.97728	8.07546e-07	2.30886e-07		K13412//calcium-dependent protein kinase [EC:2.7.11.1]+ko04626//Plant-pathogen interaction	XP_008679475.1|0.0e+00|calcium-dependent protein kinase 21 isoform X1 [Zea mays]	GO:0009725//response to hormone;GO:0051716//cellular response to stimulus;GO:0097305//response to alcohol;GO:1901564//organonitrogen compound metabolic process;GO:0009719//response to endogenous stimulus;GO:0010033//response to organic substance;GO:0006468//protein phosphorylation;GO:0009987//cellular process;GO:0071495//cellular response to endogenous stimulus;GO:0006807//nitrogen compound metab…		GRMZM2G332660	GRMZM2G332660_T01	Known_gene	1	194290098	194292261	4	-	2164	0.89	0.2	0.63	0.06	0	0
GRMZM2G429101	0.273	0	-4.92094	4.79554e-05	6.56823e-05	-2.32193	0.584324	0.501446	-5.64386	0.00384272	0.00168434	-4.75489	0.0565795	0.0309894		K08233//polyneuridine-aldehyde esterase [EC:3.1.1.78]+ko00901//Indole alkaloid biosynthesis+ko01110//Biosynthesis of secondary metabolites	KQL08500.1|3.3e-67|hypothetical protein SETIT_002399mg [Setaria italica]			GRMZM2G429101	GRMZM2G429101_T01	Known_gene	1	154695324	154697746	3	+	2423	0.05	0.5	0.27	0	0	0
GRMZM2G473711	0.116	0	-4.92094	4.79554e-05	6.56823e-05	-3.58496	0.0514397	0.0315218	-3.58496	0.0520868	0.0285936	-3.45943	0.0564508	0.0309894		K05349//beta-glucosidase [EC:3.2.1.21]+ko01100//Metabolic pathways+ko00500//Starch and sucrose metabolism+ko01110//Biosynthesis of secondary metabolites+ko00460//Cyanoamino acid metabolism+ko00940//Phenylpropanoid biosynthesis;K05349//beta-glucosidase [EC:3.2.1.21]+ko01100//Metabolic pathways+ko00500//Starch and sucrose metabolism+ko01110//Biosynthesis of secondary metabolites+ko00460//Cyanoamino…	NP_001105671.1|0.0e+00|beta-glucanase precursor [Zea mays]	GO:1901575//organic substance catabolic process;GO:0016052//carbohydrate catabolic process;GO:0009251//glucan catabolic process;GO:0009057//macromolecule catabolic process;GO:0000272//polysaccharide catabolic process;GO:0005975//carbohydrate metabolic process;GO:0008152//metabolic process;GO:0005976//polysaccharide metabolic process;GO:0044042//glucan metabolic process;GO:0009056//catabolic proce…		GRMZM2G473711	GRMZM2G473711_T02,GRMZM2G473711_T01	Known_gene	2	7263570	7266166	5	-	2597	0.12	0.12	0.11	0	0	0
GRMZM2G080547	0.266	0	-4.91901	4.85178e-05	6.64881e-05	-5.04439	0.0271538	0.0157837	-4.08746	0.183263	0.117812	-4.90689	0.0565569	0.0309894		K01183//chitinase [EC:3.2.1.14]+ko00520//Amino sugar and nucleotide sugar metabolism+ko01100//Metabolic pathways	XP_008652267.1|5.5e-174|acidic endochitinase [Zea mays]	GO:0006022//aminoglycan metabolic process;GO:0005975//carbohydrate metabolic process;GO:0042737//drug catabolic process;GO:0017144//drug metabolic process;GO:1901564//organonitrogen compound metabolic process;GO:1901072//glucosamine-containing compound catabolic process;GO:0044237//cellular metabolic process;GO:1901565//organonitrogen compound catabolic process;GO:0006026//aminoglycan catabolic p…		GRMZM2G080547	GRMZM2G080547_T01	Known_gene	1	31458613	31459625	7	+	1013	0.33	0.17	0.3	0	0	0
GRMZM2G463904	5.456	0.18	-4.91543	1.77486e-242	1.6564e-243	-6.93467	1.60592e-131	6.59858e-133	-4.62449	2.25832e-34	1.99874e-35	-4.12611	5.88578e-98	2.02356e-99		K20718//LRR receptor-like serine/threonine-protein kinase ERECTA [EC:2.7.11.1]+ko04016//MAPK signaling pathway - plant;K20718//LRR receptor-like serine/threonine-protein kinase ERECTA [EC:2.7.11.1]+ko04016//MAPK signaling pathway - plant;K20718//LRR receptor-like serine/threonine-protein kinase ERECTA [EC:2.7.11.1]+ko04016//MAPK signaling pathway - plant	XP_020393050.1|0.0e+00|uncharacterized LOC100383941 isoform X1 [Zea mays]	GO:0016020//membrane;GO:0031224//intrinsic component of membrane;GO:0044425//membrane part;GO:0016021//integral component of membrane;GO:0017076//purine nucleotide binding;GO:0000166//nucleotide binding;GO:0016740//transferase activity;GO:0140096//catalytic activity, acting on a protein;GO:1901265//nucleoside phosphate binding;GO:0005524//ATP binding;GO:0030554//adenyl nucleotide binding;GO:00325…	Leucine-rich receptor-like protein kinase family protein (best arabidopsis hit); receptor-like protein kinase 5 precursor, putative, expressed (best rice hit)	GRMZM2G463904	GRMZM2G463904_T03,GRMZM2G463904_T01,GRMZM2G463904_T02	Known_gene	3	211800909	211813877	5	+	12969	7.34	2.22	6.81	0.06	0.09	0.39
GRMZM2G145069	0.173	0	-4.8849	5.96478e-05	8.23287e-05				-4.39232	0.0520425	0.0285936	-4.9542	0.00837221	0.00385748		K00799//glutathione S-transferase [EC:2.5.1.18]+ko00480//Glutathione metabolism	NP_001105629.1|1.3e-123|glutathione S-transferase GST 34 [Zea mays]	GO:0016765//transferase activity, transferring alkyl or aryl (other than methyl) groups;GO:0004364//glutathione transferase activity;GO:0016740//transferase activity;GO:0003824//catalytic activity;		GRMZM2G145069	GRMZM2G145069_T01	Known_gene	1	110551104	110552703	6	-	1600	0	0.21	0.31	0	0	0
GRMZM2G022699	2.75	0.093	-4.86371	2.57175e-41	1.02603e-41	-6.64386	1.33172e-06	4.9222e-07	-0.947533	0.305641	0.213816	-9.39017	3.81936e-42	2.94228e-43		K13172//serine/arginine repetitive matrix protein 2	XP_008669296.1|3.3e-87|uncharacterized protein LOC103646341 [Zea mays]	GO:0051179//localization;GO:0055076//transition metal ion homeostasis;GO:0042592//homeostatic process;GO:0009987//cellular process;GO:0006875//cellular metal ion homeostasis;GO:0051234//establishment of localization;GO:0006873//cellular ion homeostasis;GO:0048878//chemical homeostasis;GO:0098771//inorganic ion homeostasis;GO:0065008//regulation of biological quality;GO:0006811//ion transport;GO:0…		GRMZM2G022699	GRMZM2G022699_T01	Known_gene	1	40640328	40641493	2	+	1166	1	0.54	6.71	0	0.28	0
GRMZM2G074811	0.27	0	-4.85702	7.03633e-05	9.77227e-05	-4.75489	0.0969592	0.0629526	-5.75489	0.00383862	0.00168434					K19892//glucan endo-1,3-beta-glucosidase 4 [EC:3.2.1.39]+ko00500//Starch and sucrose metabolism;K06236//collagen, type I, alpha+ko04933//AGE-RAGE signaling pathway in diabetic complications	NP_001131458.1|5.9e-75|uncharacterized protein LOC100192793 precursor [Zea mays]	GO:0071944//cell periphery;GO:0044459//plasma membrane part;GO:0044425//membrane part;GO:0016020//membrane;GO:0031225//anchored component of membrane;GO:0031226//intrinsic component of plasma membrane;GO:0016021//integral component of membrane;GO:0005886//plasma membrane;GO:0046658//anchored component of plasma membrane;GO:0044464//cell part;GO:0005623//cell;GO:0031224//intrinsic component of mem…		GRMZM2G074811	GRMZM2G074811_T01,GRMZM2G074811_T02	Known_gene	2	163794820	163796531	7	+	1712	0.27	0.54	0	0	0	0
GRMZM2G339943	16.006	0.553	-4.85076	7.37559e-218	7.47598e-219	-5.50434	1.43896e-107	7.09504e-109	-3.79051	8.65637e-46	6.03412e-47	-5.32823	3.52266e-82	1.44541e-83		K01426//amidase [EC:3.5.1.4]+ko00380//Tryptophan metabolism+ko00330//Arginine and proline metabolism+ko00360//Phenylalanine metabolism	ACN37046.1|1.8e-71|unknown [Zea mays]	GO:0005623//cell;GO:0044425//membrane part;GO:0031226//intrinsic component of plasma membrane;GO:0071944//cell periphery;GO:0031224//intrinsic component of membrane;GO:0031225//anchored component of membrane;GO:0046658//anchored component of plasma membrane;GO:0044459//plasma membrane part;GO:0005886//plasma membrane;GO:0016020//membrane;GO:0044464//cell part;GO:0016491//oxidoreductase activity;G…		GRMZM2G339943	GRMZM2G339943_T01	Known_gene	1	204684384	204685543	5	+	1160	20.88	11.07	16.07	0.46	0.8	0.4
GRMZM2G097802	3.503	0.123	-4.84862	1.00293e-99	2.04782e-100	-4.69792	6.00221e-56	5.27702e-57	-7.19967	1.2356e-18	1.73184e-19	-4.47249	1.71108e-32	1.66706e-33		K15015//solute carrier family 32 (vesicular inhibitory amino acid transporter);K15015//solute carrier family 32 (vesicular inhibitory amino acid transporter);K15015//solute carrier family 32 (vesicular inhibitory amino acid transporter);K15015//solute carrier family 32 (vesicular inhibitory amino acid transporter)	ACN34366.1|0.0e+00|unknown [Zea mays]	GO:0031224//intrinsic component of membrane;GO:0044425//membrane part;GO:0016020//membrane;GO:0016021//integral component of membrane;		GRMZM2G097802	GRMZM2G097802_T01,GRMZM2G097802_T02,GRMZM2G097802_T03,GRMZM2G097802_T04	Known_gene	4	102470112	102475626	2	-	5515	5.71	1.47	3.33	0.22	0	0.15
GRMZM2G049892	0.356	0	-4.83371	8.05346e-05	0.000112533	-4.45943	0.329929	0.251084	-6.40939	0.00102214	0.000408798					K01658//anthranilate synthase component II [EC:4.1.3.27]+ko01230//Biosynthesis of amino acids+ko01100//Metabolic pathways+ko01110//Biosynthesis of secondary metabolites+ko00400//Phenylalanine, tyrosine and tryptophan biosynthesis	XP_020401713.1|4.2e-83|anthranilate synthase beta subunit 1, chloroplastic [Zea mays]	GO:0008152//metabolic process;		GRMZM2G049892	GRMZM2G049892_T01	Known_gene	1	36804977	36806236	10	+	1260	0.22	0.85	0	0	0	0
GRMZM2G459503	0.133	0	-4.8214	8.64149e-05	0.000121144	-4.32193	0.01423	0.00790322	-3.58496	0.0983706	0.0580404	-3	0.193398	0.124304		K19307//25S rRNA (uracil2634-N3)-methyltransferase [EC:2.1.1.313];K19307//25S rRNA (uracil2634-N3)-methyltransferase [EC:2.1.1.313]	ONM55739.1|1.0e-271|DUF2431 domain protein [Zea mays]			GRMZM2G459503	GRMZM2G459503_T01,GRMZM2G459503_T02	Known_gene	2	131015701	131021040	7	+	5340	0.2	0.12	0.08	0	0	0
GRMZM2G135378	0.913	0.033	-4.79745	1.65857e-31	7.97709e-32				-5.67243	2.5077e-13	4.44752e-14	-4.42626	1.74623e-20	2.45216e-21		K04733//interleukin-1 receptor-associated kinase 4 [EC:2.7.11.1]	XP_008663194.1|0.0e+00|G-type lectin S-receptor-like serine/threonine-protein kinase At2g19130 [Zea mays]	GO:0007154//cell communication;GO:0022414//reproductive process;GO:0051704//multi-organism process;GO:0048544//recognition of pollen;GO:0009856//pollination;GO:0009987//cellular process;GO:0008037//cell recognition;GO:0044706//multi-multicellular organism process;GO:0009875//pollen-pistil interaction;GO:0000003//reproduction;GO:0032501//multicellular organismal process;GO:0031224//intrinsic compo…		GRMZM2G135378	GRMZM2G135378_T01	Known_gene	1	115762114	115764549	10	+	2436	0	1.02	1.72	0	0.02	0.08
GRMZM2G167658	0.1	0.003	-4.76893	8.99003e-08	9.92266e-08	-3.80735	0.00200963	0.000995236	-2.80735	0.0273871	0.0140867	-3.16993	0.00838187	0.00385748		K05658//ATP-binding cassette, subfamily B (MDR/TAP), member 1 [EC:3.6.3.44]+ko02010//ABC transporters	ONM18921.1|0.0e+00|ABC transporter B family member 19 [Zea mays]		PREDICTED: Vitis vinifera hypothetical protein LOC100262734 (LOC100262734), mRNA	GRMZM2G167658	GRMZM2G167658_T01	Known_gene	1	109734297	109739251	2	+	4955	0.14	0.07	0.09	0.01	0	0
GRMZM2G436785	0.383	0.013	-4.76455	4.15821e-09	4.2224e-09	-5.70044	7.325e-05	3.12304e-05	-3	0.0360031	0.0190302	-4.9542	0.00837278	0.00385748		K04508//transducin (beta)-like 1;K04508//transducin (beta)-like 1	ACR36420.1|1.4e-104|unknown [Zea mays]			GRMZM2G436785	GRMZM2G436785_T01,GRMZM2G436785_T02	Known_gene	2	255761642	255765874	1	+	4233	0.52	0.32	0.31	0	0.04	0
GRMZM2G318882	1.92	0.07	-4.74265	9.29965e-26	5.11394e-26	-4.91648	1.73707e-07	6.01288e-08	-7.63662	4.17931e-11	8.41412e-12	-3.82018	1.84626e-09	4.37006e-10		K13091//RNA-binding protein 39	PAN46418.1|2.1e-85|hypothetical protein PAHAL_I02756 [Panicum hallii]	GO:0005576//extracellular region;GO:0048046//apoplast;GO:0003824//catalytic activity;GO:0016853//isomerase activity;		GRMZM2G318882	GRMZM2G318882_T01	Known_gene	1	222596581	222597546	1	+	966	1.51	1.99	2.26	0.05	0	0.16
GRMZM2G166870	0.99	0.036	-4.72646	7.10668e-21	4.47001e-21	2.32193	0.587897	0.498556	-6.42626	1.57629e-07	4.11652e-08	-5.13614	1.53437e-16	2.51256e-17		K01365//cathepsin L [EC:3.4.22.15]+ko04145//Phagosome	NP_001140922.1|3.3e-207|uncharacterized protein LOC100273000 [Zea mays]	GO:0071704//organic substance metabolic process;GO:1901565//organonitrogen compound catabolic process;GO:1901575//organic substance catabolic process;GO:0009987//cellular process;GO:0044248//cellular catabolic process;GO:0030163//protein catabolic process;GO:0044267//cellular protein metabolic process;GO:0044237//cellular metabolic process;GO:0009056//catabolic process;GO:0044257//cellular protei…		GRMZM2G166870	GRMZM2G166870_T01	Known_gene	1	20001587	20003154	4	-	1568	0	0.86	2.11	0.05	0	0.06
AC205513.3_FG003	0.273	0	-4.71448	0.000156526	0.000224634	-5	0.0514529	0.0315218	-4.24793	0.182607	0.117812	-4.9542	0.0564893	0.0309894			XP_008648516.1|1.4e-08|apomucin-like isoform X1 [Zea mays]			AC205513.3_FG003	AC205513.3_FGT003	Known_gene	1	101000403	101001765	1	+	1363	0.32	0.19	0.31	0	0	0
AC233953.1_FG004	6.5	0.246	-4.71448	5.79811e-102	1.15846e-102	-5.85031	8.98738e-46	9.34764e-47	-3.10434	1.25254e-12	2.3046e-13	-5.11174	4.30439e-52	2.77828e-53		K04730//interleukin-1 receptor-associated kinase 1 [EC:2.7.11.1];K04733//interleukin-1 receptor-associated kinase 4 [EC:2.7.11.1]	AQK98300.1|3.0e-219|Putative transmembrane protein kinase family protein [Zea mays]	GO:0031224//intrinsic component of membrane;GO:0044425//membrane part;GO:0016020//membrane;GO:0016021//integral component of membrane;GO:0004672//protein kinase activity;GO:0005488//binding;GO:0030554//adenyl nucleotide binding;GO:0016740//transferase activity;GO:0043168//anion binding;GO:1901363//heterocyclic compound binding;GO:0016773//phosphotransferase activity, alcohol group as acceptor;GO:…		AC233953.1_FG004	AC233953.1_FGT004	Known_gene	1	159036601	159038365	8	+	1765	7.5	3.01	8.99	0.13	0.35	0.26
GRMZM2G032899	0.11	0	-4.71448	0.000156526	0.000224634	-4.32193	0.00744613	0.00395732				-3.70044	0.0564476	0.0309894		K03320//ammonium transporter, Amt family	ACL53036.1|9.1e-200|unknown [Zea mays]	GO:0016020//membrane;GO:0016021//integral component of membrane;GO:0044425//membrane part;GO:0031224//intrinsic component of membrane;GO:0005215//transporter activity;GO:0008324//cation transmembrane transporter activity;GO:0008519//ammonium transmembrane transporter activity;GO:0015075//ion transmembrane transporter activity;GO:0022857//transmembrane transporter activity;		GRMZM2G032899	GRMZM2G032899_T01	Known_gene	1	165655084	165657086	8	+	2003	0.2	0	0.13	0	0	0
GRMZM2G061749	0.19	0	-4.71448	0.000156526	0.000224634	-4.08746	0.0972081	0.0629526	-3.16993	0.335983	0.239138	-4.9542	0.0158728	0.00772574		K20723//reticulon-3;K20721//reticulon-1;K20723//reticulon-3;K20721//reticulon-1;K20723//reticulon-3;K20721//reticulon-1	XP_008647873.1|3.3e-141|uncharacterized protein LOC100282693 isoform X1 [Zea mays]	GO:0005623//cell;GO:0044432//endoplasmic reticulum part;GO:0043231//intracellular membrane-bounded organelle;GO:0012505//endomembrane system;GO:0031224//intrinsic component of membrane;GO:0044424//intracellular part;GO:0016021//integral component of membrane;GO:0044425//membrane part;GO:0031984//organelle subcompartment;GO:0043226//organelle;GO:0043227//membrane-bounded organelle;GO:0016020//memb…		GRMZM2G061749	GRMZM2G061749_T02,GRMZM2G061749_T01,GRMZM2G061749_T03	Known_gene	3	135702974	135706048	6	-	3075	0.17	0.09	0.31	0	0	0
GRMZM2G099850	0.18	0	-4.71448	0.000156526	0.000224634	-2	0.581751	0.501446				-5.64386	0.000618725	0.00023975		K11323//histone arginine demethylase JMJD6 [EC:1.14.11.-]	NP_001141278.1|4.2e-187|putative RING zinc finger domain superfamily protein [Zea mays]			GRMZM2G099850	GRMZM2G099850_T01	Known_gene	1	183786767	183788011	5	+	1245	0.04	0	0.5	0	0	0
GRMZM2G437711	0.116	0	-4.69999	0.000169	0.000243509				-3.70044	0.0982149	0.0580404	-4.45943	0.00838243	0.00385748		K08592//sentrin-specific protease 1 [EC:3.4.22.68];K10875//DNA repair and recombination protein RAD54 and RAD54-like protein [EC:3.6.4.-]+ko03440//Homologous recombination	ONM09527.1|3.7e-296|hypothetical protein ZEAMMB73_Zm00001d034078 [Zea mays]			GRMZM2G437711	GRMZM2G437711_T01	Known_gene	1	278549265	278553927	1	+	4663	0	0.13	0.22	0	0	0
GRMZM2G421429	0.213	0	-4.69437	0.000174144	0.000251191	-5.04439	0.0271465	0.0157837	-3.58496	0.335117	0.239138	-4.24793	0.193135	0.124304		K21407//adipocyte plasma membrane-associated protein	XP_008655533.1|2.7e-195|protein STRICTOSIDINE SYNTHASE-LIKE 10 [Zea mays]	GO:0009058//biosynthetic process;GO:0008152//metabolic process;GO:0016829//lyase activity;GO:0016844//strictosidine synthase activity;GO:0016840//carbon-nitrogen lyase activity;GO:0003824//catalytic activity;GO:0016843//amine-lyase activity;		GRMZM2G421429	GRMZM2G421429_T01	Known_gene	1	57834893	57835930	1	+	1038	0.33	0.12	0.19	0	0	0
GRMZM2G046252	2.043	0.08	-4.6898	7.24568e-17	5.21777e-17	-8.53528	3.66676e-12	9.64938e-13	-0.459432	0.729641	0.66015	-7.70736	4.13321e-07	1.15282e-07			XP_008652373.1|1.6e-67|uncharacterized protein LOC103632341 [Zea mays]	GO:0016740//transferase activity;GO:0003824//catalytic activity;GO:0016757//transferase activity, transferring glycosyl groups;		GRMZM2G046252	GRMZM2G046252_T01	Known_gene	1	47607665	47608343	7	-	679	3.71	0.33	2.09	0	0.24	0
GRMZM2G063798	0.103	0	-4.67739	0.000190452	0.000275743	-2.32193	0.575614	0.501446	-4.16993	0.014268	0.00693984	-3	0.192752	0.124304		K00995//CDP-diacylglycerol---glycerol-3-phosphate 3-phosphatidyltransferase [EC:2.7.8.5]+ko01100//Metabolic pathways+ko00564//Glycerophospholipid metabolism;K21596//calmodulin-binding transcription activator	ONM05202.1|2.0e-64|CDP-diacylglycerol--glycerol-3-phosphate 3-phosphatidyltransferase 2 [Zea mays]	GO:0005622//intracellular;GO:0044464//cell part;GO:0005623//cell;GO:0044424//intracellular part;GO:0043227//membrane-bounded organelle;GO:0043229//intracellular organelle;GO:0005634//nucleus;GO:0043231//intracellular membrane-bounded organelle;GO:0043226//organelle;GO:1901363//heterocyclic compound binding;GO:0005488//binding;GO:0003676//nucleic acid binding;GO:0003677//DNA binding;GO:0097159//or…		GRMZM2G063798	GRMZM2G063798_T01	Known_gene	1	224573649	224583174	1	+	9526	0.05	0.18	0.08	0	0	0
GRMZM2G112285	0.263	0	-4.6358	0.000236001	0.000345092							-6.30378	0.000618575	0.00023975		K03231//elongation factor 1-alpha+ko03013//RNA transport	AQK43963.1|7.6e-145|Polyadenylate-binding protein RBP47B [Zea mays]	GO:1901363//heterocyclic compound binding;GO:0003723//RNA binding;GO:0005488//binding;GO:0003676//nucleic acid binding;GO:0097159//organic cyclic compound binding;		GRMZM2G112285	GRMZM2G112285_T01	Known_gene	1	120964269	120966089	10	+	1821	0	0	0.79	0	0	0
AC205560.3_FG003	0.106	0	-4.59901	0.000283704	0.000418887	-5	0.000534548	0.000248764								K22020//mucin-19	NP_001140585.1|3.6e-89|uncharacterized protein LOC100272655 [Zea mays]			AC205560.3_FG003	AC205560.3_FGT003	Known_gene	1	122584265	122586161	4	-	1897	0.32	0	0	0	0	0
GRMZM2G032655	0.143	0	-4.59901	0.000283704	0.000418887	-3.80735	0.0969264	0.0629526	-2	0.583998	0.485412	-4.64386	0.0158514	0.00772574	MYB	K09422//transcription factor MYB, plant	ONM16919.1|1.8e-242|P-type R2R3 Myb protein [Zea mays]	GO:0005488//binding;GO:1901363//heterocyclic compound binding;GO:0003676//nucleic acid binding;GO:0003677//DNA binding;GO:0097159//organic cyclic compound binding;		GRMZM2G032655	GRMZM2G032655_T01	Known_gene	1	42399734	42402189	2	-	2456	0.14	0.04	0.25	0	0	0
GRMZM2G127846	0.153	0	-4.59901	0.000283704	0.000418887	-4.24793	0.051395	0.0315218	-3.58496	0.182132	0.117812	-3.90689	0.104979	0.0620652	C2H2	K18327//RNA exonuclease 4 [EC:3.1.-.-]	NP_001148587.2|6.0e-200|RNA exonuclease 4 [Zea mays]	GO:0004518//nuclease activity;GO:0097159//organic cyclic compound binding;GO:0003676//nucleic acid binding;GO:0016787//hydrolase activity;GO:0005488//binding;GO:0004527//exonuclease activity;GO:1901363//heterocyclic compound binding;GO:0003824//catalytic activity;GO:0016788//hydrolase activity, acting on ester bonds;		GRMZM2G127846	GRMZM2G127846_T01	Known_gene	1	201686959	201689368	5	-	2410	0.19	0.12	0.15	0	0	0
GRMZM5G801958	0.11	0	-4.58572	0.000302817	0.000448766	-2	0.58379	0.501446	-4.85798	0.00198621	0.000829792					K02707//photosystem II cytochrome b559 subunit alpha+ko01100//Metabolic pathways+ko00195//Photosynthesis	AAS46066.1|1.9e-42|cytochrome b559 alpha chain (chloroplast) [Oryza sativa Indica Group]			GRMZM5G801958	GRMZM5G801958_T01	Known_gene	1	63867	65748	Pt	-	1882	0.04	0.29	0	0	0	0
GRMZM2G343818	0.263	0	-4.58086	0.000309932	0.00046016							-6.30378	0.00119303	0.00048017		K15920//xylan 1,4-beta-xylosidase [EC:3.2.1.37]+ko00520//Amino sugar and nucleotide sugar metabolism+ko01100//Metabolic pathways	NP_001307635.1|5.1e-45|putative O-Glycosyl hydrolase superfamily protein precursor [Zea mays]	GO:0005975//carbohydrate metabolic process;GO:0071704//organic substance metabolic process;GO:0008152//metabolic process;GO:0044238//primary metabolic process;GO:0003824//catalytic activity;GO:0016787//hydrolase activity;GO:0004553//hydrolase activity, hydrolyzing O-glycosyl compounds;GO:0016798//hydrolase activity, acting on glycosyl bonds;		GRMZM2G343818	GRMZM2G343818_T01	Known_gene	1	196989792	196991135	4	-	1344	0	0	0.79	0	0	0
GRMZM2G461279	3.303	0.14	-4.57301	1.21696e-38	5.11303e-39	-4.24793	7.77772e-18	1.61082e-18	-3.78136	2.04464e-06	5.89228e-07	-5.94642	4.04383e-17	6.46276e-18		K21407//adipocyte plasma membrane-associated protein	XP_008652645.2|5.2e-75|protein STRICTOSIDINE SYNTHASE-LIKE 10 [Zea mays]	GO:0008152//metabolic process;GO:0009058//biosynthetic process;GO:0005737//cytoplasm;GO:0044464//cell part;GO:0043227//membrane-bounded organelle;GO:0005783//endoplasmic reticulum;GO:0005623//cell;GO:0044424//intracellular part;GO:0043226//organelle;GO:0005622//intracellular;GO:0016020//membrane;GO:0043231//intracellular membrane-bounded organelle;GO:0044444//cytoplasmic part;GO:0043229//intracel…		GRMZM2G461279	GRMZM2G461279_T01	Known_gene	1	101930468	101931462	7	+	995	4.56	1.65	3.7	0.24	0.12	0.06
GRMZM2G181293	0.166	0	-4.56371	0.00033679	0.000502405				-5.49185	0.00198651	0.000829792	-2.32193	0.614602	0.498606			XP_020394009.1|4.6e-53|uncharacterized protein LOC109939933 [Zea mays]			GRMZM2G181293	GRMZM2G181293_T01	Known_gene	1	10874445	10876204	6	+	1760	0	0.45	0.05	0	0	0
GRMZM2G165865	0.36	0	-4.55878	0.000345018	0.000515183	-3.70044	0.578719	0.501446	-6.30378	0.00742158	0.00341892	-4	0.607794	0.498606		K13993//HSP20 family protein+ko04141//Protein processing in endoplasmic reticulum	ONM54843.1|1.7e-77|17.4 kDa class III heat shock protein [Zea mays]			GRMZM2G165865	GRMZM2G165865_T01	Known_gene	1	128653564	128654242	6	-	679	0.13	0.79	0.16	0	0	0
GRMZM2G007948	0.603	0.026	-4.53761	9.34845e-07	1.11327e-06	-5.55459	0.0271333	0.0157837	-5.58496	0.0273854	0.0140867	-3.42626	0.00738035	0.00336522		K00430//peroxidase [EC:1.11.1.7]+ko01100//Metabolic pathways+ko01110//Biosynthesis of secondary metabolites+ko00940//Phenylpropanoid biosynthesis;K21952//CASK-interacting protein	XP_002463455.1|2.2e-105|NDR1/HIN1-like protein 2 [Sorghum bicolor]	GO:0006952//defense response;GO:0050896//response to stimulus;GO:0006950//response to stress;GO:0009506//plasmodesma;GO:0005886//plasma membrane;GO:0044459//plasma membrane part;GO:0044425//membrane part;GO:0005911//cell-cell junction;GO:0005623//cell;GO:0071944//cell periphery;GO:0030054//cell junction;GO:0031224//intrinsic component of membrane;GO:0055044//symplast;GO:0016021//integral componen…		GRMZM2G007948	GRMZM2G007948_T01	Known_gene	1	300738291	300738969	1	-	679	0.47	0.48	0.86	0	0	0.08
GRMZM2G134998	1.073	0.05	-4.51734	7.93623e-22	4.84974e-22	-6.78136	1.60952e-09	4.87672e-10	-4	0.000164563	5.92184e-05	-3.75002	4.69265e-10	1.06531e-10	C2H2	K17987//next to BRCA1 gene 1 protein;K21952//CASK-interacting protein	ONM21465.1|1.1e-231|Zinc finger, C2H2 type family protein [Zea mays]	GO:1901363//heterocyclic compound binding;GO:0003676//nucleic acid binding;GO:0005488//binding;GO:0097159//organic cyclic compound binding;		GRMZM2G134998	GRMZM2G134998_T01	Known_gene	1	174474853	174476373	2	-	1521	1.1	0.64	1.48	0	0.04	0.11
GRMZM2G026746	0.976	0.043	-4.51655	8.24932e-17	5.95181e-17	-7.39232	7.20952e-12	1.92709e-12	-1.42884	0.20204	0.132302	-6.49185	1.57855e-06	4.62416e-07			XP_008675059.1|2.1e-220|uncharacterized protein LOC103651217 [Zea mays]	GO:0031224//intrinsic component of membrane;GO:0016021//integral component of membrane;GO:0044425//membrane part;GO:0016020//membrane;GO:0016491//oxidoreductase activity;GO:0003824//catalytic activity;		GRMZM2G026746	GRMZM2G026746_T01	Known_gene	1	199099299	199100837	3	+	1539	1.68	0.35	0.9	0	0.13	0
GRMZM2G175236	0.33	0.013	-4.51485	1.15642e-06	1.38621e-06	-4.45943	0.0514898	0.0315218	-3.70044	0.183121	0.117812	-4	0.0012577	0.000508674			NP_001151909.1|1.2e-170|exonuclease [Zea mays]	GO:0016787//hydrolase activity;GO:0004527//exonuclease activity;GO:0016788//hydrolase activity, acting on ester bonds;GO:0004518//nuclease activity;GO:1901363//heterocyclic compound binding;GO:0097159//organic cyclic compound binding;GO:0003824//catalytic activity;GO:0003676//nucleic acid binding;GO:0008408//3'-5' exonuclease activity;GO:0005488//binding;		GRMZM2G175236	GRMZM2G175236_T01	Known_gene	1	134885929	134887196	8	-	1268	0.22	0.13	0.64	0	0	0.04
GRMZM2G044670	2.793	0.123	-4.50233	1.23727e-46	4.50913e-47	-6.27612	6.1672e-21	1.15038e-21	-2.75651	3.73494e-09	8.59536e-10	-8.25267	3.58493e-22	4.76774e-23		K22020//mucin-19	NP_001140415.1|1.7e-196|uncharacterized protein LOC100272471 [Zea mays]			GRMZM2G044670	GRMZM2G044670_T01	Known_gene	1	177401139	177403822	4	-	2684	3.1	2.23	3.05	0.04	0.33	0
GRMZM2G405225	0.19	0	-4.49947	0.000457558	0.000692545				-5.39232	0.00741807	0.00341892	-3.90689	0.34692	0.248956		K07466//replication factor A1+ko03440//Homologous recombination+ko03420//Nucleotide excision repair+ko03030//DNA replication+ko03430//Mismatch repair	AQK90762.1|2.5e-161|hypothetical protein ZEAMMB73_Zm00001d008824 [Zea mays]			GRMZM2G405225	GRMZM2G405225_T01	Known_gene	1	133088872	133091245	3	-	2374	0	0.42	0.15	0	0	0
GRMZM2G431412	118.336	5.293	-4.48246	0	0	-5.62683	0	0	-3.1703	6.3177e-165	1.42595e-166	-4.81058	0	0		K22020//mucin-19	ONM05712.1|9.8e-87|hypothetical protein ZEAMMB73_Zm00001d032672 [Zea mays]			GRMZM2G431412	GRMZM2G431412_T01	Known_gene	1	230272258	230272906	1	-	649	162.57	75.98	116.46	3.29	8.44	4.15
AC212754.3_FG004	0.183	0	-4.47348	0.000516202	0.000785785	-4.32193	0.097161	0.0629526	-4.64386	0.0521579	0.0285936	-3.32193	0.34839	0.248956		K22020//mucin-19	XP_008652635.1|3.7e-200|uncharacterized protein LOC103632656 [Zea mays]			AC212754.3_FG004	AC212754.3_FGT004	Known_gene	1	100431122	100432171	7	-	1050	0.2	0.25	0.1	0	0	0
GRMZM2G048375	0.12	0	-4.47348	0.000516202	0.000785785	-4.08746	0.0514108	0.0315218	-3.45943	0.182202	0.117812	-3	0.192389	0.124304		K01181//endo-1,4-beta-xylanase [EC:3.2.1.8];K01181//endo-1,4-beta-xylanase [EC:3.2.1.8];K01181//endo-1,4-beta-xylanase [EC:3.2.1.8];K01181//endo-1,4-beta-xylanase [EC:3.2.1.8];K01181//endo-1,4-beta-xylanase [EC:3.2.1.8];K01181//endo-1,4-beta-xylanase [EC:3.2.1.8]	XP_008658023.1|6.0e-274|putative glycosyl hydrolase family 10 protein isoform X1 [Zea mays]	GO:0005975//carbohydrate metabolic process;GO:0008152//metabolic process;GO:0044238//primary metabolic process;GO:0071704//organic substance metabolic process;GO:0016798//hydrolase activity, acting on glycosyl bonds;GO:0003824//catalytic activity;GO:0004553//hydrolase activity, hydrolyzing O-glycosyl compounds;GO:0016787//hydrolase activity;		GRMZM2G048375	GRMZM2G048375_T03,GRMZM2G048375_T06,GRMZM2G048375_T02,GRMZM2G048375_T04,GRMZM2G048375_T01,GRMZM2G048375_T05	Known_gene	6	148237745	148240963	9	-	3219	0.17	0.11	0.08	0	0	0
GRMZM2G101140	0.25	0	-4.47348	0.000516202	0.000785785	-4.32193	0.18023	0.125724	-4.80735	0.0979514	0.0580404	-4.75489	0.105113	0.0620652			NP_001144130.1|4.4e-94|uncharacterized protein LOC100276976 precursor [Zea mays]			GRMZM2G101140	GRMZM2G101140_T01	Known_gene	1	220880164	220880937	1	-	774	0.2	0.28	0.27	0	0	0
GRMZM2G115133	0.27	0	-4.47348	0.000516202	0.000785785	-5.45943	0.0271509	0.0157837	-3.90689	0.335469	0.239138	-4.45943	0.193248	0.124304			ONM35204.1|3.1e-17|EPIDERMAL PATTERNING FACTOR-like protein 9 [Zea mays]	GO:0048580//regulation of post-embryonic development;GO:0048582//positive regulation of post-embryonic development;GO:2000038//regulation of stomatal complex development;GO:0065007//biological regulation;GO:2000123//positive regulation of stomatal complex development;GO:0051094//positive regulation of developmental process;GO:0050793//regulation of developmental process;GO:0051239//regulation of …		GRMZM2G115133	GRMZM2G115133_T01	Known_gene	1	162356248	162356967	3	-	720	0.44	0.15	0.22	0	0	0
GRMZM2G134655	0.613	0.026	-4.47348	2.0857e-11	1.87411e-11	-4.39232	2.7464e-05	1.12898e-05	-3.24793	0.0204145	0.0102298	-5.9542	8.53542e-05	2.98436e-05			NP_001131967.1|2.6e-56|uncharacterized protein LOC100193365 [Zea mays]			GRMZM2G134655	GRMZM2G134655_T01	Known_gene	1	59887197	59888434	10	+	1238	0.84	0.38	0.62	0.04	0.04	0
GRMZM5G856720	0.38	0	-4.44299	0.000593139	0.000908915							-6.83289	0.00229331	0.000961682		K00477//phytanoyl-CoA hydroxylase [EC:1.14.11.18]+ko04146//Peroxisome	ONM00412.1|2.8e-97|Phytanoyl-CoA dioxygenase [Zea mays]	GO:0003824//catalytic activity;GO:0016491//oxidoreductase activity;GO:0051213//dioxygenase activity;		GRMZM5G856720	GRMZM5G856720_T01	Known_gene	1	157078830	157079587	3	+	758	0	0	1.14	0	0	0
GRMZM2G036547	0.843	0.04	-4.42908	8.60943e-16	6.43647e-16	-6.44294	6.82162e-07	2.46466e-07	-3.45943	4.25645e-05	1.41983e-05	-4.2854	3.1982e-05	1.0664e-05			NP_001130170.1|4.1e-68|uncharacterized protein LOC100191264 [Zea mays]			GRMZM2G036547	GRMZM2G036547_T01	Known_gene	1	181219065	181220375	2	-	1311	0.87	0.88	0.78	0	0.08	0.04
GRMZM2G329119	0.14	0	-4.38839	0.000756077	0.00117172				-4.32193	0.0984018	0.0580404	-4.45943	0.0565698	0.0309894			AQK43654.1|1.4e-172|ubiquitin interaction motif-containing protein [Zea mays]			GRMZM2G329119	GRMZM2G329119_T01	Known_gene	1	115735954	115737906	10	-	1953	0	0.2	0.22	0	0	0
GRMZM2G359779	2.286	0.11	-4.3875	4.88809e-102	9.73963e-103	-8.29002	4.10447e-62	3.28672e-63	-1.81359	4.34701e-08	1.08726e-08	-8.00562	4.01881e-51	2.62784e-52		K03695//ATP-dependent Clp protease ATP-binding subunit ClpB	XP_008662358.1|0.0e+00|protein SMAX1-LIKE 4 isoform X1 [Zea mays]	GO:0019538//protein metabolic process;GO:0008152//metabolic process;GO:0006807//nitrogen compound metabolic process;GO:0043170//macromolecule metabolic process;GO:0044238//primary metabolic process;GO:1901564//organonitrogen compound metabolic process;GO:0071704//organic substance metabolic process;		GRMZM2G359779	GRMZM2G359779_T01	Known_gene	1	178019271	178023712	1	+	4442	3.13	1.16	2.57	0	0.33	0
GRMZM5G840538	4.29	0.206	-4.38105	6.75316e-88	1.53367e-88	-4.6837	4.37565e-38	5.24688e-39	-3.68101	6.9298e-19	9.6417e-20	-4.65294	2.66928e-35	2.41806e-36		K10418//dynein light chain LC8-type	XP_008675023.1|4.5e-303|rop guanine nucleotide exchange factor 9 [Zea mays]	GO:0098772//molecular function regulator;GO:0051020//GTPase binding;GO:0005089//Rho guanyl-nucleotide exchange factor activity;GO:0017048//Rho GTPase binding;GO:0005515//protein binding;GO:0031267//small GTPase binding;GO:0019899//enzyme binding;GO:0005088//Ras guanyl-nucleotide exchange factor activity;GO:0005085//guanyl-nucleotide exchange factor activity;GO:0017016//Ras GTPase binding;GO:00054…		GRMZM5G840538	GRMZM5G840538_T01	Known_gene	1	195442422	195444606	3	-	2185	5.14	2.95	4.78	0.2	0.23	0.19
GRMZM2G125934	0.183	0.01	-4.37722	3.9301e-06	4.88798e-06	-4.52356	0.00744262	0.00395732	-2.41504	0.18063	0.115635	-4	0.0300145	0.0154731		K14431//transcription factor TGA+ko04075//Plant hormone signal transduction	XP_008668491.1|3.4e-292|uncharacterized protein LOC100384496 isoform X1 [Zea mays]	GO:0044238//primary metabolic process;GO:0009058//biosynthetic process;GO:1901576//organic substance biosynthetic process;GO:0090304//nucleic acid metabolic process;GO:1901360//organic cyclic compound metabolic process;GO:0046483//heterocycle metabolic process;GO:0019438//aromatic compound biosynthetic process;GO:0044237//cellular metabolic process;GO:0009059//macromolecule biosynthetic process;G…		GRMZM2G125934	GRMZM2G125934_T01	Known_gene	1	190471098	190480166	2	-	9069	0.23	0.16	0.16	0	0.03	0
GRMZM2G154828	0.956	0.046	-4.3489	3.53012e-28	1.83002e-28				-3.90689	0.0273424	0.0140867	-4.28011	1.19341e-26	1.37363e-27		K14985//26-hydroxylase [EC:1.14.-.-];K00512//steroid 17alpha-monooxygenase / 17alpha-hydroxyprogesterone deacetylase [EC:1.14.14.19 1.14.14.32]+ko01100//Metabolic pathways	NP_001130688.1|2.7e-298|uncharacterized protein LOC100191791 [Zea mays]	GO:0031224//intrinsic component of membrane;GO:0016020//membrane;GO:0016021//integral component of membrane;GO:0044425//membrane part;GO:0097159//organic cyclic compound binding;GO:0005488//binding;GO:0003824//catalytic activity;GO:0005506//iron ion binding;GO:0046906//tetrapyrrole binding;GO:0043167//ion binding;GO:0016491//oxidoreductase activity;GO:0048037//cofactor binding;GO:0043169//cation …		GRMZM2G154828	GRMZM2G154828_T01	Known_gene	1	278974587	278976831	1	+	2245	0	0.15	2.72	0	0	0.14
GRMZM2G129249	0.386	0.02	-4.33597	5.54866e-06	6.98159e-06	-1	0.688736	0.627168	-5.35755	0.0142735	0.00693984	-5.97728	0.00119312	0.00048017			XP_008679436.1|7.7e-98|uncharacterized protein LOC103654365 [Zea mays]	GO:0005576//extracellular region;GO:0048046//apoplast;GO:0016853//isomerase activity;GO:0003824//catalytic activity;		GRMZM2G129249	GRMZM2G129249_T01	Known_gene	1	189608780	189610344	4	+	1565	0.12	0.41	0.63	0.06	0	0
GRMZM2G135608	0.13	0	-4.33597	0.000947035	0.00148339	-4.52356	0.0271392	0.0157837	-3.58496	0.182952	0.117812	-2	0.608211	0.498606		K09490//heat shock 70kDa protein 5+ko04141//Protein processing in endoplasmic reticulum+ko03060//Protein export	NP_001183086.1|1.3e-133|uncharacterized LOC100501445 precursor [Zea mays]			GRMZM2G135608	GRMZM2G135608_T01	Known_gene	1	121390299	121391739	10	-	1441	0.23	0.12	0.04	0	0	0
GRMZM2G163539	0.22	0	-4.33597	0.000947035	0.00148339	-4.32193	0.180955	0.125724	-4.32193	0.183583	0.117812	-4.70044	0.105375	0.0620652		K19038//E3 ubiquitin-protein ligase ATL41 [EC:2.3.2.27]	NP_001146951.1|1.2e-83|RING-H2 finger protein ATL5H [Zea mays]	GO:0071704//organic substance metabolic process;GO:0010498//proteasomal protein catabolic process;GO:0044237//cellular metabolic process;GO:1901575//organic substance catabolic process;GO:0044260//cellular macromolecule metabolic process;GO:0044248//cellular catabolic process;GO:0030163//protein catabolic process;GO:0006807//nitrogen compound metabolic process;GO:1901564//organonitrogen compound …		GRMZM2G163539	GRMZM2G163539_T01	Known_gene	1	142892801	142893599	5	+	799	0.2	0.2	0.26	0	0	0
GRMZM5G870067	0.1	0	-4.33597	0.000947035	0.00148339	-4.58496	0.00745714	0.00395732				-2.58496	0.349858	0.248956		K21374//7-deoxyloganetin glucosyltransferase [EC:2.4.1.324]	NP_001183028.1|2.5e-294|uncharacterized protein LOC100501354 [Zea mays]	GO:0008152//metabolic process;GO:0043226//organelle;GO:0043227//membrane-bounded organelle;GO:0043229//intracellular organelle;GO:0044464//cell part;GO:0005623//cell;GO:0043231//intracellular membrane-bounded organelle;GO:0005622//intracellular;GO:0044424//intracellular part;GO:0046527//glucosyltransferase activity;GO:0080044//quercetin 7-O-glucosyltransferase activity;GO:0016740//transferase act…		GRMZM5G870067	GRMZM5G870067_T01	Known_gene	1	44463379	44465215	2	-	1837	0.24	0	0.06	0	0	0
GRMZM2G536238	3.02	0.153	-4.31173	2.85854e-40	1.16655e-40	-3.08092	2.45967e-08	8.0397e-09	-5.54844	1.88378e-12	3.5007e-13	-4.91329	1.82128e-22	2.39888e-23			AQK68879.1|6.3e-72|hypothetical protein ZEAMMB73_Zm00001d015442, partial [Zea mays]			GRMZM2G536238	GRMZM2G536238_T01	Known_gene	1	88084134	88085154	5	-	1021	2.2	2.34	4.52	0.26	0.05	0.15
GRMZM2G035305	0.58	0.026	-4.31087	3.28892e-10	3.14207e-10	-4.55459	1.46961e-05	5.89882e-06	-5.16993	0.00741606	0.00341892	-3.45943	0.0130906	0.00625832			NP_001137040.1|2.7e-127|uncharacterized LOC100217211 [Zea mays]			GRMZM2G035305	GRMZM2G035305_T01,GRMZM2G035305_T02	Known_gene	2	37103251	37104797	10	+	1547	0.94	0.36	0.44	0.04	0	0.04
GRMZM2G072342	5.93	0.296	-4.30591	1.40153e-106	2.67868e-107	-5.39461	9.96061e-45	1.05223e-45	-3.80471	5.82511e-32	5.46972e-33	-4.10673	2.6959e-37	2.31758e-38		K13172//serine/arginine repetitive matrix protein 2;K15223//upstream activation factor subunit UAF30;K13171//serine/arginine repetitive matrix protein 1+ko03015//mRNA surveillance pathway+ko03013//RNA transport	XP_008653882.1|4.1e-90|transcription factor bHLH30 [Zea mays]	GO:0005515//protein binding;GO:0005488//binding;GO:0046983//protein dimerization activity;		GRMZM2G072342	GRMZM2G072342_T01	Known_gene	1	36922285	36923685	1	+	1401	6.31	5.45	6.03	0.15	0.39	0.35
GRMZM2G088861	0.366	0.02	-4.28233	8.56004e-06	1.09465e-05	-3.29768	0.0117842	0.00644136	-4.08746	0.18229	0.117812	-5.08746	0.0564411	0.0309894		K13418//somatic embryogenesis receptor kinase 1 [EC:2.7.10.1 2.7.11.1]	PAN18880.1|2.1e-71|hypothetical protein PAHAL_C02519 [Panicum hallii]	GO:0007166//cell surface receptor signaling pathway;GO:0043412//macromolecule modification;GO:0051716//cellular response to stimulus;GO:0007165//signal transduction;GO:0008152//metabolic process;GO:0006464//cellular protein modification process;GO:0050794//regulation of cellular process;GO:0007154//cell communication;GO:0006950//response to stress;GO:0071704//organic substance metabolic process;G…	ZMEC_11F06 ZmEC Zea mays cDNA, mRNA sequence	GRMZM2G088861	GRMZM2G088861_T01	Known_gene	1	155543759	155545593	6	+	1835	0.59	0.17	0.34	0.06	0	0
GRMZM2G105065	20.693	1.07	-4.27399	4.75695e-164	6.26386e-165	-5.18851	3.56407e-84	2.19666e-85	-3.39281	6.19278e-34	5.54468e-35	-4.23366	1.4519e-55	8.7366e-57			XP_008644772.1|2.3e-88|uncharacterized protein LOC103626157 [Zea mays]			GRMZM2G105065	GRMZM2G105065_T01,GRMZM2G105065_T02	Known_gene	2	27700864	27702756	5	-	1893	27.35	14.6	20.13	0.75	1.39	1.07
GRMZM2G117491	0.176	0.01	-4.23005	1.17201e-05	1.51717e-05				-4.32193	0.0142717	0.00693984	-3.45943	0.00737984	0.00336522		K07893//Ras-related protein Rab-6A;K00850//6-phosphofructokinase 1 [EC:2.7.1.11]+ko00010//Glycolysis / Gluconeogenesis+ko00030//Pentose phosphate pathway+ko01230//Biosynthesis of amino acids+ko03018//RNA degradation+ko01100//Metabolic pathways+ko00052//Galactose metabolism+ko00051//Fructose and mannose metabolism+ko01110//Biosynthesis of secondary metabolites+ko01200//Carbon metabolism;K22020//mu…	XP_008651823.1|6.4e-216|purine permease 3 [Zea mays]	GO:0016021//integral component of membrane;GO:0044425//membrane part;GO:0016020//membrane;GO:0031224//intrinsic component of membrane;GO:0005215//transporter activity;		GRMZM2G117491	GRMZM2G117491_T01	Known_gene	1	18834034	18835873	1	-	1840	0	0.2	0.33	0	0	0.03
GRMZM2G163116	31.476	1.693	-4.21736	0	0	-4.42076	1.06271e-224	2.62994e-226	-4.28246	5.96447e-153	1.45593e-154	-3.99375	1.96369e-206	3.06596e-208		K14325//RNA-binding protein with serine-rich domain 1+ko03015//mRNA surveillance pathway+ko03013//RNA transport;K13172//serine/arginine repetitive matrix protein 2;K13172//serine/arginine repetitive matrix protein 2;K14325//RNA-binding protein with serine-rich domain 1+ko03015//mRNA surveillance pathway+ko03013//RNA transport;K22020//mucin-19	XP_008652745.1|2.2e-200|uncharacterized protein LOC103632788 [Zea mays]			GRMZM2G163116	GRMZM2G163116_T02,GRMZM2G163116_T01	Known_gene	2	27083090	27084611	1	-	1522	35.34	24.52	34.57	1.65	1.26	2.17
GRMZM2G101928	6.44	0.356	-4.20698	8.50852e-115	1.52441e-115	-4.12653	1.10258e-33	1.45145e-34	-4.30339	4.88401e-59	2.72696e-60	-4	1.91488e-29	2.02706e-30		K12818//ATP-dependent RNA helicase DHX8/PRP22 [EC:3.6.4.13]+ko03040//Spliceosome;K13606//chlorophyll(ide) b reductase [EC:1.1.1.294]+ko00860//Porphyrin and chlorophyll metabolism+ko01100//Metabolic pathways+ko01110//Biosynthesis of secondary metabolites;K12818//ATP-dependent RNA helicase DHX8/PRP22 [EC:3.6.4.13]+ko03040//Spliceosome;K13606//chlorophyll(ide) b reductase [EC:1.1.1.294]+ko00860//Por…	XP_020405713.1|5.3e-144|uncharacterized protein LOC103649763 [Zea mays]	GO:0051234//establishment of localization;GO:0055085//transmembrane transport;GO:0051179//localization;GO:0006810//transport;GO:0044425//membrane part;GO:0031224//intrinsic component of membrane;GO:0016020//membrane;GO:0016021//integral component of membrane;		GRMZM2G101928	GRMZM2G101928_T01,GRMZM2G101928_T03,GRMZM2G101928_T02	Known_gene	3	4161244	4165105	10	-	3862	5.24	9.28	4.8	0.3	0.47	0.3
GRMZM2G126734	1.2	0.066	-4.18397	1.82311e-05	2.40047e-05	-2.32193	0.179707	0.125951	-5.93074	0.18215	0.117812	-7.63662	0.00229246	0.000961682			AQK97684.1|2.8e-33|hypothetical protein ZEAMMB73_Zm00001d011653 [Zea mays]			GRMZM2G126734	GRMZM2G126734_T01	Known_gene	1	152435992	152436888	8	-	897	1	0.61	1.99	0.2	0	0
GRMZM2G146089	0.57	0.03	-4.17486	1.5617e-15	1.18023e-15	-6.55459	1.08188e-10	3.0656e-11	-1.41504	0.133513	0.082467	-5.72792	3.07148e-06	9.26124e-07		K13412//calcium-dependent protein kinase [EC:2.7.11.1]+ko04626//Plant-pathogen interaction;K22020//mucin-19	XP_008673558.1|4.0e-269|uncharacterized protein LOC103649598 [Zea mays]	GO:0050794//regulation of cellular process;GO:0040007//growth;GO:0071840//cellular component organization or biogenesis;GO:0048868//pollen tube development;GO:0010118//stomatal movement;GO:0048588//developmental cell growth;GO:0044706//multi-multicellular organism process;GO:0048468//cell development;GO:0048589//developmental growth;GO:0032502//developmental process;GO:0000003//reproduction;GO:00…		GRMZM2G146089	GRMZM2G146089_T01	Known_gene	1	3912828	3915617	3	+	2790	0.94	0.24	0.53	0	0.09	0
GRMZM2G357371	4.52	0.25	-4.16605	6.27077e-36	2.77322e-36	-5.22315	1.16349e-19	2.26954e-20	-4.80735	5.37185e-07	1.46852e-07	-3.31325	1.2188e-11	2.52712e-12		K21407//adipocyte plasma membrane-associated protein	ONM54673.1|2.0e-100|Protein STRICTOSIDINE SYNTHASE-LIKE 11 [Zea mays]	GO:0008152//metabolic process;GO:0009058//biosynthetic process;GO:0012505//endomembrane system;GO:0005783//endoplasmic reticulum;GO:0044424//intracellular part;GO:0005622//intracellular;GO:0043231//intracellular membrane-bounded organelle;GO:0005737//cytoplasm;GO:0043227//membrane-bounded organelle;GO:0043226//organelle;GO:0044464//cell part;GO:0016020//membrane;GO:0043229//intracellular organell…		GRMZM2G357371	GRMZM2G357371_T01	Known_gene	1	101914393	101915747	7	+	1355	6.35	2.24	4.97	0.17	0.08	0.5
GRMZM2G013271	2.49	0.14	-4.14532	1.4132e-46	5.1529e-47	-4.13124	2.33138e-23	4.02994e-24	-4.24031	2.07577e-12	3.87238e-13	-4.11042	2.0086e-12	3.99474e-13	OFP		NP_001159231.1|6.4e-179|plant-specific domain TIGR01568 family protein [Zea mays]			GRMZM2G013271	GRMZM2G013271_T01	Known_gene	1	190553240	190554695	4	-	1456	3.68	1.89	1.9	0.21	0.1	0.11
GRMZM2G137510	9.526	0.55	-4.12826	3.614e-164	4.75224e-165	-4.7307	1.93253e-85	1.17715e-86	-5.1479	4.59485e-52	2.87062e-53	-3.04718	3.00229e-37	2.5866e-38	MADS	K09264//MADS-box transcription factor, plant;K09264//MADS-box transcription factor, plant;K09264//MADS-box transcription factor, plant	XP_008662068.1|3.9e-125|MADS-box transcription factor 14 isoform X1 [Zea mays]	GO:2000112//regulation of cellular macromolecule biosynthetic process;GO:0071704//organic substance metabolic process;GO:0009893//positive regulation of metabolic process;GO:0045893//positive regulation of transcription, DNA-templated;GO:0031328//positive regulation of cellular biosynthetic process;GO:0044260//cellular macromolecule metabolic process;GO:1901362//organic cyclic compound biosynthet…		GRMZM2G137510	GRMZM2G137510_T03,GRMZM2G137510_T01,GRMZM2G137510_T02	Known_gene	3	17785901	17791457	10	+	5557	13.01	7.8	7.77	0.49	0.22	0.94
GRMZM2G003493	1.28	0.073	-4.12496	2.04575e-27	1.08107e-27	-5.9386	1.00518e-15	2.26026e-16	-1.69188	0.0485358	0.026387	-4.71882	1.50378e-12	2.96914e-13		K22020//mucin-19	XP_008655326.1|9.8e-245|uncharacterized protein LOC100384442 isoform X1 [Zea mays]			GRMZM2G003493	GRMZM2G003493_T01	Known_gene	1	161170684	161172595	8	+	1912	1.84	0.42	1.58	0.03	0.13	0.06
GRMZM2G148534	0.986	0.056	-4.11838	5.95459e-20	3.85846e-20	-4.49643	1.70877e-11	4.64844e-12	-5.52356	0.000268077	9.92178e-05	-3.20163	1.39359e-05	4.48836e-06		K19519//transforming growth factor-beta-induced protein;K22020//mucin-19	XP_008679063.1|4.5e-236|fasciclin-like arabinogalactan protein 2 [Zea mays]	GO:0044425//membrane part;GO:0031224//intrinsic component of membrane;GO:0016020//membrane;GO:0016021//integral component of membrane;		GRMZM2G148534	GRMZM2G148534_T01	Known_gene	1	164201121	164202616	4	-	1496	1.58	0.46	0.92	0.07	0	0.1
GRMZM2G072376	9.42	0.543	-4.11372	1.48499e-95	3.14193e-96	-4.93768	3.33482e-41	3.75196e-42	-3.04972	8.68796e-19	1.21204e-19	-4.55524	7.78107e-42	6.04282e-43	bHLH		AIB04377.1|1.5e-132|bHLH transcription factor, partial [Zea mays]	GO:0046983//protein dimerization activity;GO:0005488//binding;GO:0005515//protein binding;		GRMZM2G072376	GRMZM2G072376_T01	Known_gene	1	36921186	36922008	1	+	823	10.42	6.79	11.05	0.34	0.82	0.47
GRMZM2G038497	2.366	0.136	-4.10151	1.07186e-19	7.00713e-20	-8.22882	5.5025e-11	1.53501e-11	-1.97336	0.00705611	0.0032367	-7.96	3.69442e-09	8.9188e-10			XP_008645747.1|1.1e-47|protein LITTLE ZIPPER 3 [Zea mays]			GRMZM2G038497	GRMZM2G038497_T01	Known_gene	1	168898283	168899274	5	+	992	3	1.61	2.49	0	0.41	0
GRMZM2G111462	0.073	0.003	-4.10151	3.31238e-05	4.46573e-05	-2.58496	0.0514766	0.0315218	-3.70044	0.0114262	0.00546072	-1.58496	0.348025	0.248956		K05658//ATP-binding cassette, subfamily B (MDR/TAP), member 1 [EC:3.6.3.44]+ko02010//ABC transporters	XP_008663328.1|0.0e+00|ABC transporter B family member 15 [Zea mays]	GO:0044425//membrane part;GO:0016020//membrane;GO:0031224//intrinsic component of membrane;GO:0016021//integral component of membrane;GO:0017111//nucleoside-triphosphatase activity;GO:0032555//purine ribonucleotide binding;GO:0015405//P-P-bond-hydrolysis-driven transmembrane transporter activity;GO:0032553//ribonucleotide binding;GO:1901265//nucleoside phosphate binding;GO:0003824//catalytic acti…	PREDICTED: Vitis vinifera hypothetical protein LOC100262734 (LOC100262734), mRNA	GRMZM2G111462	GRMZM2G111462_T01	Known_gene	1	125866319	125870764	10	+	4446	0.06	0.13	0.03	0	0.01	0
GRMZM2G126032	0.333	0.016	-4.10151	3.31238e-05	4.46573e-05	-5.45943	0.00745053	0.00395732	-5.45943	0.0142698	0.00693984	-1.26303	0.701113	0.62291		K17987//next to BRCA1 gene 1 protein;K17987//next to BRCA1 gene 1 protein	NP_001144376.1|2.5e-129|uncharacterized protein LOC100277299 [Zea mays]			GRMZM2G126032	GRMZM2G126032_T02,GRMZM2G126032_T01	Known_gene	2	268233022	268234168	1	-	1147	0.44	0.44	0.12	0	0	0.05
GRMZM2G701109	6.353	0.366	-4.10151	5.72164e-45	2.14269e-45	-4.66496	3.67906e-13	9.20862e-14	-3.73499	3.82652e-22	4.76212e-23	-4.65025	2.85779e-12	5.72646e-13						GRMZM2G701109	GRMZM2G701109_T01	Known_gene	1	129725880	129726458	6	+	579	4.82	9.72	4.52	0.19	0.73	0.18
GRMZM2G019819	0.18	0.016	-4.0933	1.08669e-05	1.40275e-05	-0.678072	0.468852	0.376808	-4.16993	0.0274153	0.0140867	-4.80735	0.00440004	0.00192605		K14497//protein phosphatase 2C [EC:3.1.3.16]+ko04016//MAPK signaling pathway - plant+ko04075//Plant hormone signal transduction;K14497//protein phosphatase 2C [EC:3.1.3.16]+ko04016//MAPK signaling pathway - plant+ko04075//Plant hormone signal transduction	NP_001306679.1|1.7e-264|probable protein phosphatase 2C 37 [Zea mays]	GO:0016791//phosphatase activity;GO:0005488//binding;GO:0043169//cation binding;GO:0004721//phosphoprotein phosphatase activity;GO:0042578//phosphoric ester hydrolase activity;GO:0016788//hydrolase activity, acting on ester bonds;GO:0003824//catalytic activity;GO:0043167//ion binding;GO:0004722//protein serine/threonine phosphatase activity;GO:0046872//metal ion binding;GO:0016787//hydrolase acti…		GRMZM2G019819	GRMZM2G019819_T02,GRMZM2G019819_T01	Known_gene	2	103675901	103679774	2	+	3874	0.08	0.18	0.28	0.05	0	0
GRMZM2G046009	0.176	0.01	-4.07359	0.000100223	0.000141096	-5.42626	0.00053462	0.000248764	-3.32193	0.333717	0.239138	1.58496	1.0017	0.998606		K22020//mucin-19	XP_020407527.1|6.8e-120|uncharacterized protein LOC109945622 [Zea mays]			GRMZM2G046009	GRMZM2G046009_T01	Known_gene	1	206232037	206233493	4	+	1457	0.43	0.1	0	0	0	0.03
GRMZM2G005207	9.6	0.573	-4.06289	4.99593e-173	6.24552e-174	-1.62149	0.00115072	0.000555074	-8.59495	4.36487e-96	1.61657e-97	-3.62149	1.01125e-91	3.71986e-93	WRKY	K18835//WRKY transcription factor 2+ko04626//Plant-pathogen interaction	NP_001170045.1|6.6e-192|putative WRKY DNA-binding domain superfamily protein [Zea mays]	GO:0034641//cellular nitrogen compound metabolic process;GO:0008152//metabolic process;GO:0044271//cellular nitrogen compound biosynthetic process;GO:0018130//heterocycle biosynthetic process;GO:1901576//organic substance biosynthetic process;GO:1901362//organic cyclic compound biosynthetic process;GO:0010467//gene expression;GO:0009058//biosynthetic process;GO:0071704//organic substance metaboli…		GRMZM2G005207	GRMZM2G005207_T01	Known_gene	1	3995050	3997307	10	+	2258	1.2	11.6	16	0.39	0.03	1.3
GRMZM2G037043	2.72	0.163	-4.05446	7.91913e-40	3.25994e-40	-4.32193	6.15205e-19	1.22918e-19	-2.66786	2.61723e-07	6.9598e-08	-8.01681	2.01978e-17	3.19516e-18	OFP	K13172//serine/arginine repetitive matrix protein 2;K13171//serine/arginine repetitive matrix protein 1+ko03015//mRNA surveillance pathway+ko03013//RNA transport;K14325//RNA-binding protein with serine-rich domain 1+ko03015//mRNA surveillance pathway+ko03013//RNA transport	NP_001142672.1|2.7e-143|hypothetical protein [Zea mays]			GRMZM2G037043	GRMZM2G037043_T01	Known_gene	1	95805103	95806257	7	+	1155	3.6	1.97	2.59	0.18	0.31	0
GRMZM2G090528	1.356	0.1	-4.04291	1.39854e-32	6.57322e-33	-4.79998	8.9379e-20	1.73617e-20	-2.26679	0.000371187	0.000139752	-4.26946	5.42904e-12	1.10364e-12		K05391//cyclic nucleotide gated channel, plant+ko04626//Plant-pathogen interaction;K05391//cyclic nucleotide gated channel, plant+ko04626//Plant-pathogen interaction;K05391//cyclic nucleotide gated channel, plant+ko04626//Plant-pathogen interaction	XP_008655079.2|5.2e-100|cyclic nucleotide-gated ion channel 2 isoform X1 [Zea mays]	GO:0065007//biological regulation;GO:0042391//regulation of membrane potential;GO:0065008//regulation of biological quality;GO:0005623//cell;GO:0016021//integral component of membrane;GO:0044464//cell part;GO:0016020//membrane;GO:0031224//intrinsic component of membrane;GO:0005887//integral component of plasma membrane;GO:0031226//intrinsic component of plasma membrane;GO:0044459//plasma membrane…		GRMZM2G090528	GRMZM2G090528_T02,GRMZM2G090528_T01,GRMZM2G090528_T03	Known_gene	3	171511614	171514028	8	+	2415	1.95	0.77	1.35	0.07	0.16	0.07
GRMZM2G087503	1.556	0.093	-4.04238	1.1085e-29	5.55824e-30	-7.49985	2.09815e-15	4.787e-16	-2.75743	6.75941e-07	1.86449e-07	-4.36257	4.69329e-10	1.06531e-10		K13171//serine/arginine repetitive matrix protein 1+ko03015//mRNA surveillance pathway+ko03013//RNA transport;K14325//RNA-binding protein with serine-rich domain 1+ko03015//mRNA surveillance pathway+ko03013//RNA transport;K13172//serine/arginine repetitive matrix protein 2	XP_008679302.1|1.0e-195|uncharacterized protein LOC103654249 [Zea mays]			GRMZM2G087503	GRMZM2G087503_T01	Known_gene	1	180803580	180805055	4	-	1476	1.81	1.42	1.44	0	0.21	0.07
GRMZM2G011832	0.213	0.013	-4.03819	5.124e-05	7.03541e-05	-5	0.00744657	0.00395732	-3	0.332906	0.239138	-2.58496	0.115551	0.0697044	C2C2-Dof	K09326//homeobox protein OTX1;K20043//clathrin coat assembly protein AP180;K16222//Dof zinc finger protein DOF5.5+ko04712//Circadian rhythm - plant	XP_008665016.1|4.8e-210|dof zinc finger protein DOF5.7 [Zea mays]	GO:0065007//biological regulation;GO:2000112//regulation of cellular macromolecule biosynthetic process;GO:0010556//regulation of macromolecule biosynthetic process;GO:0006355//regulation of transcription, DNA-templated;GO:0031323//regulation of cellular metabolic process;GO:0051252//regulation of RNA metabolic process;GO:0050794//regulation of cellular process;GO:0019219//regulation of nucleobas…		GRMZM2G011832	GRMZM2G011832_T01	Known_gene	1	246538639	246539936	1	-	1298	0.32	0.08	0.24	0	0	0.04
GRMZM2G343828	6.633	0.413	-4.03564	8.5762e-213	8.90438e-214	-4.65821	6.2047e-98	3.31234e-99	-4.09912	9.51568e-58	5.40202e-59	-3.44268	4.05888e-67	2.03806e-68		K15920//xylan 1,4-beta-xylosidase [EC:3.2.1.37]+ko00520//Amino sugar and nucleotide sugar metabolism+ko01100//Metabolic pathways;K15920//xylan 1,4-beta-xylosidase [EC:3.2.1.37]+ko00520//Amino sugar and nucleotide sugar metabolism+ko01100//Metabolic pathways;K15920//xylan 1,4-beta-xylosidase [EC:3.2.1.37]+ko00520//Amino sugar and nucleotide sugar metabolism+ko01100//Metabolic pathways	AQK58067.1|0.0e+00|Putative O-Glycosyl hydrolase superfamily protein [Zea mays]	GO:0005975//carbohydrate metabolic process;GO:0044238//primary metabolic process;GO:0008152//metabolic process;GO:0071704//organic substance metabolic process;GO:0004553//hydrolase activity, hydrolyzing O-glycosyl compounds;GO:0016798//hydrolase activity, acting on glycosyl bonds;GO:0016787//hydrolase activity;GO:0003824//catalytic activity;		GRMZM2G343828	GRMZM2G343828_T01,GRMZM2G343828_T03,GRMZM2G343828_T02	Known_gene	3	196998240	197002405	4	-	4166	8.08	4.97	6.85	0.32	0.29	0.63
GRMZM2G126763	11.563	0.73	-4.03413	6.21442e-169	7.97306e-170	-4.64046	5.74729e-71	4.1119e-72	-2.85264	1.6566e-31	1.5705e-32	-4.63144	1.38685e-76	6.08456e-78		K00799//glutathione S-transferase [EC:2.5.1.18]+ko00480//Glutathione metabolism;K00799//glutathione S-transferase [EC:2.5.1.18]+ko00480//Glutathione metabolism	NP_001105625.1|2.7e-98|glutathione transferase 9 [Zea mays]	GO:0016765//transferase activity, transferring alkyl or aryl (other than methyl) groups;GO:0016740//transferase activity;GO:0003824//catalytic activity;GO:0004364//glutathione transferase activity;		GRMZM2G126763	GRMZM2G126763_T01,GRMZM2G126763_T02	Known_gene	2	151986613	151988051	9	-	1439	12.72	8.09	13.88	0.51	1.12	0.56
GRMZM2G151755	0.16	0.01	-4.03375	5.28098e-05	7.25819e-05	-2.58496	0.330065	0.251084	-1	0.99102	0.985304	-3.73697	0.0022889	0.000958832		K01213//galacturan 1,4-alpha-galacturonidase [EC:3.2.1.67]+ko00040//Pentose and glucuronate interconversions+ko01100//Metabolic pathways	NP_001141808.1|1.4e-209|uncharacterized protein LOC100273946 precursor [Zea mays]	GO:0071555//cell wall organization;GO:0045229//external encapsulating structure organization;GO:0008152//metabolic process;GO:0016043//cellular component organization;GO:0071840//cellular component organization or biogenesis;GO:0071704//organic substance metabolic process;GO:0005975//carbohydrate metabolic process;GO:0044238//primary metabolic process;GO:0009987//cellular process;GO:0071554//cell…		GRMZM2G151755	GRMZM2G151755_T01	Known_gene	1	121087510	121089347	5	-	1838	0.06	0.02	0.4	0	0	0.03
GRMZM2G017629	1.24	0.076	-4.01405	9.00232e-22	5.50862e-22	-5.31288	3.83226e-11	1.0615e-11	-5.88264	7.01899e-05	2.40808e-05	-3.01886	1.55335e-07	4.18848e-08			XP_008663143.1|1.6e-115|uncharacterized protein LOC103641577 [Zea mays]	GO:0005576//extracellular region;GO:0048046//apoplast;GO:0003824//catalytic activity;GO:0016853//isomerase activity;		GRMZM2G017629	GRMZM2G017629_T01	Known_gene	1	184813331	184814965	1	+	1635	1.59	0.59	1.54	0.04	0	0.19
GRMZM2G333582	1.526	0.096	-4.00284	3.14112e-28	1.62607e-28	2	0.596501	0.498556	-4.61891	5.99382e-12	1.14525e-12	-3.98995	5.58684e-18	8.61298e-19	bHLH	K13422//transcription factor MYC2+ko04016//MAPK signaling pathway - plant+ko04075//Plant hormone signal transduction	XP_008655733.1|1.4e-255|putative transcription factor bHLH041 [Zea mays]			GRMZM2G333582	GRMZM2G333582_T01	Known_gene	1	21912581	21916036	8	-	3456	0	1.72	2.86	0.04	0.07	0.18
GRMZM2G391795	4.47	0.283	-3.98579	1.1585e-96	2.42682e-97	-6.02975	2.43689e-72	1.71902e-73	-3.45943	1.9783e-09	4.46702e-10	-2.80058	2.04743e-23	2.61874e-24		K14493//gibberellin receptor GID1 [EC:3.-.-.-]+ko04075//Plant hormone signal transduction;K07874//Ras-related protein Rab-1A	NP_001183655.1|2.1e-205|uncharacterized protein LOC100502249 [Zea mays]	GO:0009056//catabolic process;GO:0008152//metabolic process;GO:0003824//catalytic activity;GO:0016787//hydrolase activity;		GRMZM2G391795	GRMZM2G391795_T01	Known_gene	1	84392850	84394590	7	+	1741	7.84	1.32	4.25	0.12	0.12	0.61
GRMZM2G042429	4.356	0.273	-3.98326	3.47152e-33	1.6161e-33	-6.17719	6.87263e-26	1.0955e-26	-2.48794	7.00603e-05	2.40276e-05	-3.22754	7.64498e-07	2.17838e-07		K14488//SAUR family protein+ko04075//Plant hormone signal transduction	ONM57207.1|1.3e-80|SAUR52-auxin-responsive SAUR family member [Zea mays]	GO:0009719//response to endogenous stimulus;GO:0009733//response to auxin;GO:0050896//response to stimulus;GO:0009725//response to hormone;GO:0042221//response to chemical;GO:0010033//response to organic substance;	Hordeum vulgare subsp. vulgare mRNA for predicted protein, complete cds, clone: NIASHv2075M21	GRMZM2G042429	GRMZM2G042429_T01	Known_gene	1	147453947	147454565	7	-	619	7.96	2.3	2.81	0.11	0.41	0.3
GRMZM2G075283	20.876	1.326	-3.98097	9.17154e-299	6.84247e-300	-4.43911	1.70989e-15	3.8883e-16	-6.80449	1.71044e-64	8.83026e-66	-3.72589	3.12934e-233	4.10418e-235		K14325//RNA-binding protein with serine-rich domain 1+ko03015//mRNA surveillance pathway+ko03013//RNA transport;K13171//serine/arginine repetitive matrix protein 1+ko03015//mRNA surveillance pathway+ko03013//RNA transport;K22020//mucin-19	ACL53850.1|6.0e-72|unknown [Zea mays]	GO:0006950//response to stress;GO:0006952//defense response;GO:0009607//response to biotic stimulus;GO:0050896//response to stimulus;		GRMZM2G075283	GRMZM2G075283_T01,GRMZM2G075283_T02	Known_gene	2	22328006	22329297	10	-	1292	2.82	10.06	49.75	0.13	0.09	3.76
GRMZM2G178894	6.406	0.41	-3.97164	2.14152e-134	3.37725e-135	-4.11746	6.17127e-54	5.59212e-55	-2.95693	1.46469e-22	1.79862e-23	-4.73155	7.14982e-65	3.71512e-66		K17987//next to BRCA1 gene 1 protein	NP_001182934.1|3.9e-183|uncharacterized protein LOC100501225 [Zea mays]	GO:0005623//cell;GO:0005622//intracellular;GO:0044424//intracellular part;GO:0043226//organelle;GO:0043231//intracellular membrane-bounded organelle;GO:0043227//membrane-bounded organelle;GO:0044464//cell part;GO:0005634//nucleus;GO:0043229//intracellular organelle;GO:0005488//binding;GO:0003676//nucleic acid binding;GO:0097159//organic cyclic compound binding;GO:1901363//heterocyclic compound bi…		GRMZM2G178894	GRMZM2G178894_T01	Known_gene	1	26912349	26914052	1	-	1704	7.29	3.96	7.97	0.42	0.51	0.3
GRMZM2G074248	0.54	0.033	-3.96824	4.4584e-08	4.82362e-08	-2.32193	0.582811	0.501446	0	0.99549	0.977956	-4.926	1.07287e-07	2.86174e-08		K13412//calcium-dependent protein kinase [EC:2.7.11.1]+ko04626//Plant-pathogen interaction;K17987//next to BRCA1 gene 1 protein	XP_008674786.1|8.2e-85|NDR1/HIN1-like protein 10 [Zea mays]	GO:0044425//membrane part;GO:0031224//intrinsic component of membrane;GO:0016020//membrane;GO:0016021//integral component of membrane;		GRMZM2G074248	GRMZM2G074248_T01	Known_gene	1	176346504	176347491	3	+	988	0.05	0.05	1.52	0	0.05	0.05
GRMZM2G527028	0.856	0.053	-3.96545	4.61942e-08	5.00289e-08	-6.37504	0.00200437	0.00099219	-6.02237	0.0142616	0.00693984	-2.76818	0.0088601	0.00410994						GRMZM2G527028	GRMZM2G527028_T01,GRMZM2G527028_T03,GRMZM2G527028_T02	Known_gene	3	64089015	64090929	8	-	1915	0.83	0.65	1.09	0	0	0.16
GRMZM2G377787	2.303	0.146	-3.96418	7.12649e-32	3.4022e-32	-7.2854	8.1984e-10	2.44188e-10	-2.57225	0.000354479	0.000133086	-4.07724	1.95161e-20	2.74666e-21		K13199//plasminogen activator inhibitor 1 RNA-binding protein;K15333//tRNA guanosine-2'-O-methyltransferase [EC:2.1.1.34];K22020//mucin-19	ONL93788.1|3.9e-120|Subtilisin-like serine endopeptidase family protein [Zea mays]			GRMZM2G377787	GRMZM2G377787_T01	Known_gene	1	12173132	12174224	1	+	1093	1.56	1.13	4.22	0	0.19	0.25
GRMZM2G078077	11.916	0.77	-3.96193	1.28526e-151	1.82503e-152	-4.18016	8.0867e-65	6.19654e-66	-2.51159	2.82377e-20	3.74396e-21	-5.52258	5.18386e-79	2.21282e-80		K16221//transcription factor TCP21 (protein CCA1 HIKING EXPEDITION)+ko04712//Circadian rhythm - plant	AQK53842.1|2.1e-118|TCP-domain protein [Zea mays]	GO:0046483//heterocycle metabolic process;GO:0019222//regulation of metabolic process;GO:0044237//cellular metabolic process;GO:0006351//transcription, DNA-templated;GO:0018130//heterocycle biosynthetic process;GO:0071704//organic substance metabolic process;GO:0009058//biosynthetic process;GO:0060255//regulation of macromolecule metabolic process;GO:0050794//regulation of cellular process;GO:001…		GRMZM2G078077	GRMZM2G078077_T01	Known_gene	1	145641628	145642678	4	+	1051	14.14	6.9	14.71	0.78	1.21	0.32
GRMZM2G101916	5.126	0.33	-3.96054	1.31878e-78	3.28041e-79	-4.774	1.25992e-40	1.43728e-41	-3.02615	2.20074e-14	3.70964e-15	-3.97797	8.27272e-28	9.181e-29		K03006//DNA-directed RNA polymerase II subunit RPB1 [EC:2.7.7.6]+ko00230//Purine metabolism+ko03020//RNA polymerase+ko01100//Metabolic pathways+ko00240//Pyrimidine metabolism;K04730//interleukin-1 receptor-associated kinase 1 [EC:2.7.11.1]	NP_001170565.1|3.8e-156|uncharacterized protein LOC100384589 precursor [Zea mays]	GO:0046658//anchored component of plasma membrane;GO:0005623//cell;GO:0031224//intrinsic component of membrane;GO:0005886//plasma membrane;GO:0044425//membrane part;GO:0071944//cell periphery;GO:0044464//cell part;GO:0031226//intrinsic component of plasma membrane;GO:0044459//plasma membrane part;GO:0031225//anchored component of membrane;GO:0016020//membrane;GO:0016491//oxidoreductase activity;G…		GRMZM2G101916	GRMZM2G101916_T01	Known_gene	1	237274815	237276185	4	-	1371	6.84	3.34	5.2	0.25	0.41	0.33
GRMZM2G327260	10.26	0.673	-3.93501	2.4894e-108	4.67831e-109	-4.84037	7.13611e-64	5.56886e-65	-2.04439	3.39309e-09	7.78854e-10	-4.89212	6.24406e-45	4.5216e-46		K00430//peroxidase [EC:1.11.1.7]+ko01100//Metabolic pathways+ko01110//Biosynthesis of secondary metabolites+ko00940//Phenylpropanoid biosynthesis;K13172//serine/arginine repetitive matrix protein 2;K08360//cytochrome b-561 [EC:1.16.5.1]	AQK63726.1|3.4e-58|hypothetical protein ZEAMMB73_Zm00001d013502 [Zea mays]	GO:0044425//membrane part;GO:0016020//membrane;GO:0016021//integral component of membrane;GO:0031224//intrinsic component of membrane;		GRMZM2G327260	GRMZM2G327260_T01	Known_gene	1	12563245	12564122	5	+	878	15.47	4.62	10.69	0.54	1.12	0.36
GRMZM2G010740	1.313	0.083	-3.92965	5.39606e-36	2.38195e-36	-5	3.29072e-07	1.16211e-07	-3.53051	3.63034e-09	8.34332e-10	-4.01282	1.94129e-21	2.64302e-22		K22020//mucin-19;K13171//serine/arginine repetitive matrix protein 1+ko03015//mRNA surveillance pathway+ko03013//RNA transport	AQL02295.1|0.0e+00|Zinc finger (C3HC4-type RING finger) family protein [Zea mays]			GRMZM2G010740	GRMZM2G010740_T01	Known_gene	1	23070017	23072481	9	-	2465	0.64	1.04	2.26	0.02	0.09	0.14
GRMZM2G042181	44.96	3.083	-3.92786	0	0	-4.27031	0	0	-3.26369	1.13183e-164	2.56168e-166	-3.83147	0	0		K20718//LRR receptor-like serine/threonine-protein kinase ERECTA [EC:2.7.11.1]+ko04016//MAPK signaling pathway - plant;K20718//LRR receptor-like serine/threonine-protein kinase ERECTA [EC:2.7.11.1]+ko04016//MAPK signaling pathway - plant;K20718//LRR receptor-like serine/threonine-protein kinase ERECTA [EC:2.7.11.1]+ko04016//MAPK signaling pathway - plant;K20718//LRR receptor-like serine/threonine…	NP_001308058.1|1.6e-214|uncharacterized LOC100856884 [Zea mays]	GO:0016020//membrane;GO:0016021//integral component of membrane;GO:0044425//membrane part;GO:0031224//intrinsic component of membrane;		GRMZM2G042181	GRMZM2G042181_T01,GRMZM2G042181_T04,GRMZM2G042181_T02,GRMZM2G042181_T03	Known_gene	4	139467630	139469392	4	+	1763	60.4	26.22	48.26	3.13	2.73	3.39
GRMZM2G032594	7.453	0.496	-3.9212	3.06244e-102	6.0936e-103	-3.73877	2.15763e-36	2.67656e-37	-3.84623	2.8996e-23	3.48654e-24	-4.10434	2.67427e-46	1.89314e-47			NP_001149332.1|3.9e-83|uncharacterized protein LOC100282955 [Zea mays]	GO:0031224//intrinsic component of membrane;GO:0016020//membrane;GO:0044425//membrane part;GO:0016021//integral component of membrane;		GRMZM2G032594	GRMZM2G032594_T01	Known_gene	1	152566794	152568275	8	+	1482	8.01	4.89	9.46	0.6	0.34	0.55
AC217499.3_FG002	0.65	0.043	-3.92094	0.000109998	0.000155551	-3.70044	0.584751	0.501446	-3.70044	0.598545	0.485412	-3.70044	0.00228959	0.000958832			ONM40826.1|1.7e-71|hypothetical protein ZEAMMB73_Zm00001d044308 [Zea mays]			AC217499.3_FG002	AC217499.3_FGT002	Known_gene	1	221242932	221243351	3	+	420	0.13	0.13	1.69	0	0	0.13
GRMZM2G179616	0.283	0.02	-3.92094	0.000109998	0.000155551	-4.08746	0.179931	0.125724	-2.5025	0.106915	0.0641148	-5.08746	0.0300218	0.0154731		K00430//peroxidase [EC:1.11.1.7]+ko01100//Metabolic pathways+ko01110//Biosynthesis of secondary metabolites+ko00940//Phenylpropanoid biosynthesis	XP_008649151.1|4.0e-134|uncharacterized protein LOC103629825 [Zea mays]			GRMZM2G179616	GRMZM2G179616_T01	Known_gene	1	105293985	105294911	6	+	927	0.17	0.34	0.34	0	0.06	0
GRMZM2G024312	6.54	0.436	-3.91384	6.40174e-127	1.05927e-127	-3.73001	1.45298e-44	1.53994e-45	-3.37011	4.35436e-33	3.97332e-34	-4.79941	1.81323e-55	1.09392e-56		K10663//E3 ubiquitin-protein ligase ATL4 [EC:2.3.2.27]	ACG45007.1|2.0e-213|RING-H2 finger protein ATL3J [Zea mays]	GO:0031224//intrinsic component of membrane;GO:0016020//membrane;GO:0016021//integral component of membrane;GO:0044425//membrane part;		GRMZM2G024312	GRMZM2G024312_T01	Known_gene	1	14216990	14218585	2	-	1596	6.9	5.48	7.24	0.52	0.53	0.26
GRMZM2G127087	61.173	4.08	-3.90343	0	0	2.96347	0.00256623	0.00128553	-7.34221	0	0	-3.19399	0	0		K15797//(S)-beta-macrocarpene synthase [EC:5.5.1.17]+ko00909//Sesquiterpenoid and triterpenoid biosynthesis+ko01110//Biosynthesis of secondary metabolites;K14174//beta-farnesene/exo-alpha-bergamotene synthase [EC:4.2.3.47 4.2.3.81]+ko00909//Sesquiterpenoid and triterpenoid biosynthesis;K22061//beta-sesquiphellandrene synthase [EC:4.2.3.123];K15797//(S)-beta-macrocarpene synthase [EC:5.5.1.17]+ko0…	NP_001105950.1|0.0e+00|(S)-beta-macrocarpene synthase [Zea mays]	GO:0044238//primary metabolic process;GO:0006720//isoprenoid metabolic process;GO:0008152//metabolic process;GO:0071704//organic substance metabolic process;GO:0006952//defense response;GO:0009058//biosynthetic process;GO:0006721//terpenoid metabolic process;GO:0006629//lipid metabolic process;GO:0016114//terpenoid biosynthetic process;GO:0008299//isoprenoid biosynthetic process;GO:0044249//cellu…		GRMZM2G127087	GRMZM2G127087_T02,GRMZM2G127087_T01,GRMZM2G127087_T03	Known_gene	3	55612816	55765958	10	-	153143	0.05	79.51	103.96	0.39	0.49	11.36
GRMZM2G147659	14.646	0.983	-3.90078	5.07976e-152	7.18991e-153	-4.3954	4.4488e-73	3.11592e-74	-4.23573	4.7942e-36	4.08472e-37	-3.33939	5.43741e-50	3.60128e-51		K22020//mucin-19	XP_020404903.1|5.8e-74|uncharacterized protein LOC100278009 [Zea mays]			GRMZM2G147659	GRMZM2G147659_T01	Known_gene	1	114408062	114408934	2	-	873	18.73	9.42	15.79	0.89	0.5	1.56
AC233851.1_FG011	0.593	0.04	-3.88851	1.12227e-10	1.04623e-10	-4.40939	1.46996e-05	5.89882e-06	-3.04439	0.0360541	0.0190302	-3.90689	0.000688907	0.000268924		K01728//pectate lyase [EC:4.2.2.2]+ko00040//Pentose and glucuronate interconversions	XP_008673345.1|3.4e-232|uncharacterized protein LOC100502180 isoform X1 [Zea mays]	GO:0071704//organic substance metabolic process;GO:0008152//metabolic process;GO:0044238//primary metabolic process;GO:0010393//galacturonan metabolic process;GO:0005976//polysaccharide metabolic process;GO:0043170//macromolecule metabolic process;GO:1901575//organic substance catabolic process;GO:0044248//cellular catabolic process;GO:0009057//macromolecule catabolic process;GO:0016052//carbohyd…		AC233851.1_FG011	AC233851.1_FGT011	Known_gene	1	189523132	189524966	3	+	1835	0.85	0.33	0.6	0.04	0.04	0.04
GRMZM2G402039	1.033	0.07	-3.88072	5.90344e-21	3.70564e-21	-4.80735	0.00744306	0.00395732	-2.74723	4.05298e-05	1.34602e-05	-4.74723	1.64067e-14	2.93716e-15		K00993//ethanolaminephosphotransferase [EC:2.7.8.1]+ko00440//Phosphonate and phosphinate metabolism+ko01100//Metabolic pathways+ko01110//Biosynthesis of secondary metabolites+ko00564//Glycerophospholipid metabolism+ko00565//Ether lipid metabolism	AQK63644.1|2.1e-95|hypothetical protein ZEAMMB73_Zm00001d013482 [Zea mays]			GRMZM2G402039	GRMZM2G402039_T01	Known_gene	1	12203631	12210254	5	+	6624	0.28	0.94	1.88	0	0.14	0.07
GRMZM2G093092	0.383	0.026	-3.87203	1.45619e-07	1.62933e-07				-2	0.582643	0.485412	-3.79442	1.52298e-06	4.45662e-07		K16040//trans-resveratrol di-O-methyltransferase [EC:2.1.1.240]+ko00945//Stilbenoid, diarylheptanoid and gingerol biosynthesis	XP_008660003.1|2.8e-210|5-pentadecatrienyl resorcinol O-methyltransferase [Zea mays]	GO:0005488//binding;GO:0016740//transferase activity;GO:0008168//methyltransferase activity;GO:0016741//transferase activity, transferring one-carbon groups;GO:0003824//catalytic activity;GO:0005515//protein binding;GO:0008171//O-methyltransferase activity;GO:0046983//protein dimerization activity;		GRMZM2G093092	GRMZM2G093092_T01	Known_gene	1	120033582	120035107	9	+	1526	0	0.04	1.11	0	0	0.08
GRMZM2G329710	0.213	0.013	-3.87203	1.45619e-07	1.62933e-07	-3.67243	2.63928e-05	1.08313e-05	-1	0.584371	0.485412	-3.45943	0.0564347	0.0309894		K22020//mucin-19	NP_001183123.1|0.0e+00|uncharacterized protein LOC100501490 precursor [Zea mays]			GRMZM2G329710	GRMZM2G329710_T01	Known_gene	1	72964938	72967252	6	+	2315	0.51	0.02	0.11	0.04	0	0
GRMZM2G140739	23.7	1.633	-3.86564	0	0	-4.03145	3.60742e-161	1.2254e-162	-3.7039	2.89998e-61	1.56856e-62	-3.75384	3.67866e-136	9.21272e-138		K13171//serine/arginine repetitive matrix protein 1+ko03015//mRNA surveillance pathway+ko03013//RNA transport	NP_001144447.2|1.0e-113|uncharacterized protein LOC100277409 [Zea mays]	GO:0031224//intrinsic component of membrane;GO:0016021//integral component of membrane;GO:0016020//membrane;GO:0044425//membrane part;		GRMZM2G140739	GRMZM2G140739_T01	Known_gene	1	201459394	201460625	5	+	1232	31.07	12.51	27.52	1.9	0.96	2.04
GRMZM2G096247	80.2	5.576	-3.85038	0	0	-3.98292	0	0	-3.97272	1.06266e-231	1.77568e-233	-3.69028	0	0		K00799//glutathione S-transferase [EC:2.5.1.18]+ko00480//Glutathione metabolism	NP_001148830.1|6.2e-128|uncharacterized protein LOC100282447 [Zea mays]	GO:0016740//transferase activity;GO:0004364//glutathione transferase activity;GO:0016765//transferase activity, transferring alkyl or aryl (other than methyl) groups;GO:0003824//catalytic activity;		GRMZM2G096247	GRMZM2G096247_T01	Known_gene	1	7858766	7859978	1	-	1213	81.43	54.48	104.69	5.15	3.47	8.11
GRMZM2G037146	2.913	0.203	-3.84406	7.3644e-54	2.42164e-54	-3.87283	1.71173e-18	3.46942e-19	-5.05063	1.09322e-17	1.58306e-18	-3.35962	4.45007e-20	6.34354e-21		K00430//peroxidase [EC:1.11.1.7]+ko01100//Metabolic pathways+ko01110//Biosynthesis of secondary metabolites+ko00940//Phenylpropanoid biosynthesis;K20547//basic endochitinase B [EC:3.2.1.14]+ko04016//MAPK signaling pathway - plant+ko00520//Amino sugar and nucleotide sugar metabolism+ko01100//Metabolic pathways	NP_001168326.1|2.9e-198|uncharacterized LOC100382094 [Zea mays]	GO:0031224//intrinsic component of membrane;GO:0016021//integral component of membrane;GO:0044425//membrane part;GO:0016020//membrane;		GRMZM2G037146	GRMZM2G037146_T01	Known_gene	1	15533079	15534721	5	+	1643	2.93	2.32	3.49	0.2	0.07	0.34
GRMZM2G005046	9.856	0.69	-3.84229	1.18133e-219	1.1877e-220	-3.63992	1.24384e-80	7.96272e-82	-5.94544	5.71417e-48	3.84068e-49	-3.62238	3.29839e-100	1.11546e-101		K19861//benzyl alcohol O-benzoyltransferase [EC:2.3.1.196 2.3.1.232]	XP_008678444.1|1.2e-265|benzyl alcohol O-benzoyltransferase [Zea mays]	GO:0003824//catalytic activity;GO:0016747//transferase activity, transferring acyl groups other than amino-acyl groups;GO:0016746//transferase activity, transferring acyl groups;GO:0016740//transferase activity;		GRMZM2G005046	GRMZM2G005046_T01	Known_gene	1	55286447	55288458	4	-	2012	10.97	4.93	13.67	0.88	0.08	1.11
GRMZM2G354253	2.643	0.183	-3.84166	4.60612e-45	1.71947e-45	-4.88042	6.36518e-22	1.14778e-22	-1.46297	0.0121634	0.00584188	-5.71228	3.03832e-26	3.54932e-27			NP_001146777.1|8.3e-59|uncharacterized protein LOC100280380 precursor [Zea mays]	GO:0044425//membrane part;GO:0016020//membrane;GO:0016021//integral component of membrane;GO:0031224//intrinsic component of membrane;		GRMZM2G354253	GRMZM2G354253_T01	Known_gene	1	215125905	215127363	5	+	1459	3.24	1.02	3.67	0.11	0.37	0.07
GRMZM2G119150	1.066	0.076	-3.83847	5.77272e-19	3.8724e-19	2	0.596054	0.498556	-4.84549	3.95185e-08	9.84482e-09	-3.77259	4.18078e-12	8.44668e-13		K10206//LL-diaminopimelate aminotransferase [EC:2.6.1.83]+ko00300//Lysine biosynthesis+ko01230//Biosynthesis of amino acids+ko01100//Metabolic pathways+ko01110//Biosynthesis of secondary metabolites	XP_008652505.1|9.5e-265|aminotransferase ALD1 homolog [Zea mays]	GO:0006955//immune response;GO:0050789//regulation of biological process;GO:1901701//cellular response to oxygen-containing compound;GO:0009607//response to biotic stimulus;GO:0065007//biological regulation;GO:0050896//response to stimulus;GO:0090693//plant organ senescence;GO:0048367//shoot system development;GO:0048856//anatomical structure development;GO:0035690//cellular response to drug;GO:0…		GRMZM2G119150	GRMZM2G119150_T01	Known_gene	1	24598310	24602700	1	-	4391	0	1.15	2.05	0.04	0.04	0.15
GRMZM2G009097	5.023	0.356	-3.8214	3.7634e-47	1.36158e-47	-6.26142	2.16732e-22	3.85308e-23	-4.23266	3.04115e-13	5.41448e-14	-2.89239	3.17471e-15	5.4911e-16		K13171//serine/arginine repetitive matrix protein 1+ko03015//mRNA surveillance pathway+ko03013//RNA transport	ONM26582.1|3.3e-73|hypothetical protein ZEAMMB73_Zm00001d007347 [Zea mays]			GRMZM2G009097	GRMZM2G009097_T01	Known_gene	1	222971839	222972749	2	-	911	5.37	3.76	5.94	0.07	0.2	0.8
GRMZM2G111136	0.14	0.01	-3.8214	0.000200532	0.000291213	-1.58496	0.57874	0.501446	-3.58496	0.098158	0.0580404	-3.16993	0.0230244	0.0115697	SBP	K13415//protein brassinosteroid insensitive 1 [EC:2.7.10.1 2.7.11.1]+ko04075//Plant hormone signal transduction;K20641//Rho GTPase-activating protein 20;K17987//next to BRCA1 gene 1 protein;K13415//protein brassinosteroid insensitive 1 [EC:2.7.10.1 2.7.11.1]+ko04075//Plant hormone signal transduction;K20641//Rho GTPase-activating protein 20;K17987//next to BRCA1 gene 1 protein	XP_008680933.1|4.5e-277|SBP-domain protein 1 isoform X1 [Zea mays]	GO:0044464//cell part;GO:0005623//cell;GO:0044424//intracellular part;GO:0043231//intracellular membrane-bounded organelle;GO:0005622//intracellular;GO:0043226//organelle;GO:0005634//nucleus;GO:0043229//intracellular organelle;GO:0043227//membrane-bounded organelle;GO:0003676//nucleic acid binding;GO:0043169//cation binding;GO:0046872//metal ion binding;GO:1901363//heterocyclic compound binding;G…		GRMZM2G111136	GRMZM2G111136_T01,GRMZM2G111136_T02	Known_gene	2	88828896	88831814	5	+	2919	0.03	0.12	0.27	0	0	0.03
GRMZM2G338056	0.443	0.03	-3.8214	0.000200532	0.000291213				-1.078	0.680821	0.603118	-6.83289	0.000618376	0.00023975	C2H2		XP_008659250.1|2.2e-95|zinc finger protein ZAT11 [Zea mays]	GO:0043231//intracellular membrane-bounded organelle;GO:0005623//cell;GO:0043229//intracellular organelle;GO:0043226//organelle;GO:0044464//cell part;GO:0043227//membrane-bounded organelle;GO:0044424//intracellular part;GO:0005634//nucleus;GO:0005622//intracellular;GO:1901363//heterocyclic compound binding;GO:0003676//nucleic acid binding;GO:0097159//organic cyclic compound binding;GO:0005488//bi…		GRMZM2G338056	GRMZM2G338056_T01	Known_gene	1	16485675	16486237	9	+	563	0	0.19	1.14	0	0.09	0
GRMZM2G381766	0.226	0.013	-3.8214	2.62216e-07	2.99619e-07				-3.75489	0.00637107	0.00289764	-4.35755	0.000203724	7.44942e-05		K04733//interleukin-1 receptor-associated kinase 4 [EC:2.7.11.1]	XP_008670955.1|0.0e+00|L-type lectin-domain containing receptor kinase IV.1 [Zea mays]			GRMZM2G381766	GRMZM2G381766_T01	Known_gene	1	233681069	233683186	2	+	2118	0	0.27	0.41	0	0.02	0.02
GRMZM5G837589	0.71	0.05	-3.8214	0.000200532	0.000291213	-7.09803	0.00387314	0.00198152	-4.9542	0.33233	0.239138	-1.58496	0.483955	0.373258		K05387//glutamate receptor, ionotropic, plant	ONM55137.1|5.0e-64|Glutamate receptor 2.7 [Zea mays]	GO:0044425//membrane part;GO:0031224//intrinsic component of membrane;GO:0016020//membrane;GO:0016021//integral component of membrane;GO:0008381//mechanosensitive ion channel activity;GO:0030594//neurotransmitter receptor activity;GO:0060089//molecular transducer activity;GO:0005215//transporter activity;GO:0004872//receptor activity;GO:0005230//extracellular ligand-gated ion channel activity;GO:…		GRMZM5G837589	GRMZM5G837589_T01	Known_gene	1	118927344	118927709	7	-	366	1.37	0.31	0.45	0	0	0.15
GRMZM2G416105	33.446	2.37	-3.82071	0	0	-4.27562	9.76155e-203	2.65762e-204	-3.24524	4.90518e-82	2.03382e-83	-3.77591	4.81387e-159	1.01166e-160		K13412//calcium-dependent protein kinase [EC:2.7.11.1]+ko04626//Plant-pathogen interaction;K19720//collagen, type III, alpha+ko04933//AGE-RAGE signaling pathway in diabetic complications	ACN27418.1|2.0e-153|unknown [Zea mays]			GRMZM2G416105	GRMZM2G416105_T01	Known_gene	1	31540526	31541615	6	+	1090	42.61	21.43	36.3	2.2	2.26	2.65
GRMZM2G058244	0.123	0.01	-3.81731	0.000192139	0.000278418	-4	0.0271289	0.0157837	-2.32193	0.334401	0.239138	-2.41504	0.115605	0.0697044		K00012//UDPglucose 6-dehydrogenase [EC:1.1.1.22]+ko00520//Amino sugar and nucleotide sugar metabolism+ko00040//Pentose and glucuronate interconversions+ko01100//Metabolic pathways+ko00053//Ascorbate and aldarate metabolism	OEL32556.1|1.5e-268|UDP-glucose 6-dehydrogenase 2 [Dichanthelium oligosanthes]	GO:0008152//metabolic process;GO:0006022//aminoglycan metabolic process;GO:0044238//primary metabolic process;GO:1901137//carbohydrate derivative biosynthetic process;GO:0018130//heterocycle biosynthetic process;GO:0009987//cellular process;GO:0043170//macromolecule metabolic process;GO:0071704//organic substance metabolic process;GO:0019752//carboxylic acid metabolic process;GO:0009225//nucleoti…		GRMZM2G058244	GRMZM2G058244_T01	Known_gene	1	249483119	249485120	1	-	2002	0.16	0.05	0.16	0	0	0.03
GRMZM2G083117	2.776	0.2	-3.81106	7.84972e-30	3.92739e-30	-4.6677	6.98118e-13	1.77343e-13	-3.93074	3.165e-07	8.49834e-08	-3.26053	2.1877e-11	4.60918e-12		K11714//rhamnogalacturonan II specific xylosyltransferase [EC:2.4.2.-];K11714//rhamnogalacturonan II specific xylosyltransferase [EC:2.4.2.-]	NP_001144000.2|5.4e-63|uncharacterized protein LOC100276819 [Zea mays]			GRMZM2G083117	GRMZM2G083117_T01,GRMZM2G083117_T02	Known_gene	2	157225419	157226556	8	-	1138	3.05	1.83	3.45	0.12	0.12	0.36
GRMZM2G180870	103.17	7.306	-3.80906	0	0	-4.8141	0	0	-3.15007	1.58046e-255	2.37978e-257	-3.11151	0	0		K08235//xyloglucan:xyloglucosyl transferase [EC:2.4.1.207];K08235//xyloglucan:xyloglucosyl transferase [EC:2.4.1.207];K08235//xyloglucan:xyloglucosyl transferase [EC:2.4.1.207];K08235//xyloglucan:xyloglucosyl transferase [EC:2.4.1.207];K08235//xyloglucan:xyloglucosyl transferase [EC:2.4.1.207]	ONM13372.1|1.7e-166|hypothetical protein ZEAMMB73_Zm00001d002193 [Zea mays]	GO:0071554//cell wall organization or biogenesis;GO:0044264//cellular polysaccharide metabolic process;GO:0005976//polysaccharide metabolic process;GO:0045229//external encapsulating structure organization;GO:0044085//cellular component biogenesis;GO:0005975//carbohydrate metabolic process;GO:0071704//organic substance metabolic process;GO:0016043//cellular component organization;GO:0008152//meta…		GRMZM2G180870	GRMZM2G180870_T01,GRMZM2G180870_T04,GRMZM2G180870_T03,GRMZM2G180870_T05,GRMZM2G180870_T02	Known_gene	5	7747315	7749488	2	+	2174	171.6	44.74	93.17	6.1	5.04	10.78
GRMZM2G125918	1.513	0.103	-3.8066	2.6839e-21	1.66681e-21	-3.21917	1.58941e-05	6.4031e-06	-3.37346	6.96774e-06	2.12006e-06	-5.57743	1.18827e-11	2.46232e-12		K04733//interleukin-1 receptor-associated kinase 4 [EC:2.7.11.1];K13412//calcium-dependent protein kinase [EC:2.7.11.1]+ko04626//Plant-pathogen interaction;K13412//calcium-dependent protein kinase [EC:2.7.11.1]+ko04626//Plant-pathogen interaction;K17987//next to BRCA1 gene 1 protein	XP_002459540.1|3.0e-145|pathogenesis-related protein 5 [Sorghum bicolor]			GRMZM2G125918	GRMZM2G125918_T01,GRMZM2G125918_T02	Known_gene	2	18636884	18638188	7	-	1305	1.49	1.14	1.91	0.16	0.11	0.04
GRMZM2G351977	10.866	0.8	-3.80441	9.21887e-144	1.36209e-144	-4.57909	1.29392e-101	6.72894e-103	-0.950672	0.0101997	0.00482148	-4.77799	1.8383e-57	1.07402e-58		K08912//light-harvesting complex II chlorophyll a/b binding protein 1+ko01100//Metabolic pathways+ko00196//Photosynthesis - antenna proteins;K08912//light-harvesting complex II chlorophyll a/b binding protein 1+ko01100//Metabolic pathways+ko00196//Photosynthesis - antenna proteins	NP_001142284.1|1.4e-152|light harvesting chlorophyll a/b binding protein1 [Zea mays]	GO:0043170//macromolecule metabolic process;GO:0019538//protein metabolic process;GO:0009987//cellular process;GO:0009628//response to abiotic stimulus;GO:0019684//photosynthesis, light reaction;GO:0018298//protein-chromophore linkage;GO:0009768//photosynthesis, light harvesting in photosystem I;GO:0044237//cellular metabolic process;GO:0071704//organic substance metabolic process;GO:0006807//nit…		GRMZM2G351977	GRMZM2G351977_T01,GRMZM2G351977_T02	Known_gene	2	141176051	141177936	8	+	1886	19.6	2.3	10.7	0.82	1.19	0.39
GRMZM2G703850	0.183	0.013	-3.7966	0.000508582	0.000773443	0.584963	0.999402	0.998556	-5.08746	0.0142525	0.00693984	-4.24793	0.105002	0.0620652		K13171//serine/arginine repetitive matrix protein 1+ko03015//mRNA surveillance pathway+ko03013//RNA transport	XP_020393823.1|1.0e-65|uncharacterized protein LOC109939856 [Zea mays]			GRMZM2G703850	GRMZM2G703850_T01	Known_gene	1	191038747	191039906	1	-	1160	0.02	0.34	0.19	0.03	0	0.01
GRMZM2G069525	5.143	0.376	-3.79603	7.36568e-106	1.41651e-106	-6.16792	1.74987e-70	1.26018e-71	-1.91095	2.27828e-08	5.57266e-09	-4.12153	3.4248e-41	2.70784e-42	G2-like	K06236//collagen, type I, alpha+ko04933//AGE-RAGE signaling pathway in diabetic complications;K14491//two-component response regulator ARR-B family+ko04075//Plant hormone signal transduction	ONM14917.1|1.6e-142|Putative Myb family transcription factor [Zea mays]	GO:0051252//regulation of RNA metabolic process;GO:0031326//regulation of cellular biosynthetic process;GO:0009058//biosynthetic process;GO:0009059//macromolecule biosynthetic process;GO:0006725//cellular aromatic compound metabolic process;GO:0016070//RNA metabolic process;GO:0060255//regulation of macromolecule metabolic process;GO:1901362//organic cyclic compound biosynthetic process;GO:001046…		GRMZM2G069525	GRMZM2G069525_T03,GRMZM2G069525_T01,GRMZM2G069525_T02,GRMZM2G069525_T04	Known_gene	4	17494663	17498413	2	-	3751	7.19	2.67	5.57	0.1	0.71	0.32
GRMZM5G821755	0.406	0.03	-3.78628	6.59505e-10	6.41743e-10	-5.39232	0.000142382	6.2371e-05	-2.80735	0.0043616	0.00193068	-3.66297	0.00413134	0.0018003	zf-HD	K22020//mucin-19	ONM33653.1|3.9e-207|Zinc-finger homeodomain protein 4 [Zea mays]	GO:0003676//nucleic acid binding;GO:0097159//organic cyclic compound binding;GO:0005488//binding;GO:1901363//heterocyclic compound binding;GO:0003677//DNA binding;		GRMZM5G821755	GRMZM5G821755_T01	Known_gene	1	136934215	136936196	3	+	1982	0.42	0.42	0.38	0	0.06	0.03
GRMZM2G050077	5.68	0.416	-3.78041	1.1566e-141	1.73422e-142	-4.52095	1.80615e-53	1.64628e-54	-2.95316	6.78969e-50	4.40694e-51	-5.37346	5.56433e-47	3.8869e-48		K15633//2,3-bisphosphoglycerate-independent phosphoglycerate mutase [EC:5.4.2.12]+ko00010//Glycolysis / Gluconeogenesis+ko01230//Biosynthesis of amino acids+ko01100//Metabolic pathways+ko01110//Biosynthesis of secondary metabolites+ko00260//Glycine, serine and threonine metabolism+ko01200//Carbon metabolism;K15633//2,3-bisphosphoglycerate-independent phosphoglycerate mutase [EC:5.4.2.12]+ko00010/…	XP_008655298.1|3.8e-296|2,3-bisphosphoglycerate-independent phosphoglycerate mutase isoform X1 [Zea mays]	GO:0046365//monosaccharide catabolic process;GO:0044281//small molecule metabolic process;GO:0006007//glucose catabolic process;GO:0008152//metabolic process;GO:0044282//small molecule catabolic process;GO:0005996//monosaccharide metabolic process;GO:0071704//organic substance metabolic process;GO:0006006//glucose metabolic process;GO:0016052//carbohydrate catabolic process;GO:1901575//organic su…		GRMZM2G050077	GRMZM2G050077_T02,GRMZM2G050077_T01,GRMZM2G050077_T03	Known_gene	3	54534092	54536951	1	+	2860	5.51	6.97	4.56	0.24	0.9	0.11
GRMZM2G119499	59.296	4.273	-3.77874	0	0	-4.06167	0	0	-4.18457	7.56834e-195	1.44397e-196	-3.46474	0	0		K00799//glutathione S-transferase [EC:2.5.1.18]+ko00480//Glutathione metabolism;K00799//glutathione S-transferase [EC:2.5.1.18]+ko00480//Glutathione metabolism	NP_001104980.2|1.8e-172|glutathione transferase11 [Zea mays]	GO:0009987//cellular process;GO:1901564//organonitrogen compound metabolic process;GO:0043603//cellular amide metabolic process;GO:0006807//nitrogen compound metabolic process;GO:0006790//sulfur compound metabolic process;GO:0051186//cofactor metabolic process;GO:0006575//cellular modified amino acid metabolic process;GO:0071704//organic substance metabolic process;GO:0034641//cellular nitrogen c…		GRMZM2G119499	GRMZM2G119499_T02,GRMZM2G119499_T01	Known_gene	2	7819661	7821095	1	-	1435	65.96	35.64	76.29	3.95	1.96	6.91
GRMZM2G377780	14.403	1.036	-3.77661	0	0	-4.15726	3.81274e-209	9.99766e-211	-3.62866	8.93272e-126	2.60098e-127	-3.61769	1.80203e-198	2.94298e-200		K15333//tRNA guanosine-2'-O-methyltransferase [EC:2.1.1.34];K12619//5'-3' exoribonuclease 2 [EC:3.1.13.-]+ko03018//RNA degradation+ko03008//Ribosome biogenesis in eukaryotes;K13199//plasminogen activator inhibitor 1 RNA-binding protein;K15333//tRNA guanosine-2'-O-methyltransferase [EC:2.1.1.34];K12619//5'-3' exoribonuclease 2 [EC:3.1.13.-]+ko03018//RNA degradation+ko03008//Ribosome biogenesis in …	OQU93196.1|1.1e-14|hypothetical protein SORBI_3001G498066 [Sorghum bicolor]			GRMZM2G377780	GRMZM2G377780_T03,GRMZM2G377780_T01,GRMZM2G377780_T02,GRMZM2G377780_T04	Known_gene	4	12173132	12183477	1	-	10346	15.88	10.39	16.94	0.89	0.84	1.38
AC186897.4_FG016	1.146	0.083	-3.76893	4.73616e-07	5.51121e-07	-7.66534	3.76559e-05	1.56378e-05	-1.37851	0.365792	0.270196	-6.24793	0.0300673	0.0154731			XP_008655617.1|2.8e-74|uncharacterized protein LOC103634806 [Zea mays]			AC186897.4_FG016	AC186897.4_FGT016	Known_gene	1	13178245	13178676	8	-	432	2.03	0.65	0.76	0	0.25	0
GRMZM2G042127	0.18	0.013	-3.76893	4.73616e-07	5.51121e-07	-3.80735	0.0011003	0.000529478	-2	0.335572	0.239138	-3.45943	0.00738136	0.00336522		K00784//ribonuclease Z [EC:3.1.26.11]+ko03013//RNA transport;K01728//pectate lyase [EC:4.2.2.2]+ko00040//Pentose and glucuronate interconversions	XP_008658155.1|0.0e+00|uncharacterized protein LOC100216695 isoform X1 [Zea mays]	GO:0016021//integral component of membrane;GO:0016020//membrane;GO:0044425//membrane part;GO:0031224//intrinsic component of membrane;		GRMZM2G042127	GRMZM2G042127_T01	Known_gene	1	27995875	27999052	9	+	3178	0.28	0.04	0.22	0.02	0	0.02
GRMZM2G376105	2.2	0.16	-3.76893	4.73616e-07	5.51121e-07				-7.9542	0.00198518	0.000829792	-3.10154	0.000987826	0.000393446			AQK74677.1|2.9e-39|hypothetical protein ZEAMMB73_Zm00001d017975 [Zea mays]			GRMZM2G376105	GRMZM2G376105_T01	Known_gene	1	205563523	205563765	5	+	243	0	2.48	4.12	0	0	0.48
GRMZM2G438840	0.133	0.01	-3.76304	5.05273e-07	5.89342e-07	-4.80735	9.91447e-06	3.92076e-06	0.584963	0.719175	0.647206	-3.32193	0.0158565	0.00772574		K00924//kinase [EC:2.7.1.-]	XP_008660516.1|0.0e+00|MDIS1-interacting receptor like kinase 1 [Zea mays]	GO:0031224//intrinsic component of membrane;GO:0016020//membrane;GO:0044425//membrane part;GO:0016021//integral component of membrane;GO:0032555//purine ribonucleotide binding;GO:0000166//nucleotide binding;GO:1901363//heterocyclic compound binding;GO:0016773//phosphotransferase activity, alcohol group as acceptor;GO:0036094//small molecule binding;GO:0004672//protein kinase activity;GO:1901265//…	Leucine-rich repeat transmembrane protein kinase family protein (best arabidopsis hit); receptor-like protein kinase 2 precursor, putative (best rice hit)	GRMZM2G438840	GRMZM2G438840_T01	Known_gene	1	152523091	152526601	9	-	3511	0.28	0.02	0.1	0	0.03	0
GRMZM2G146222	3.483	0.26	-3.75544	1.419e-36	6.19121e-37	-4.04439	4.14508e-15	9.56898e-16	-2.57347	7.73767e-07	2.14422e-07	-5.05528	2.4191e-17	3.84046e-18			NP_001150909.1|2.1e-47|phytosulfokines 2 precursor [Zea mays]	GO:0008283//cell proliferation;GO:0005576//extracellular region;GO:0048018//receptor ligand activity;GO:0030545//receptor regulator activity;GO:0005488//binding;GO:0005102//receptor binding;GO:0005515//protein binding;GO:0098772//molecular function regulator;GO:0008083//growth factor activity;		GRMZM2G146222	GRMZM2G146222_T01	Known_gene	1	188205273	188206844	4	+	1572	3.96	2.5	3.99	0.24	0.42	0.12
GRMZM2G472087	0.47	0.033	-3.73414	9.69064e-06	1.24605e-05	-6.20945	0.00200501	0.00099219	-5.12928	0.0521253	0.0285936	-1.67807	0.312065	0.217444		K12842//U2-associated protein SR140+ko03040//Spliceosome	AQL05290.1|2.3e-98|hypothetical protein ZEAMMB73_Zm00001d046975 [Zea mays]			GRMZM2G472087	GRMZM2G472087_T01	Known_gene	1	110875571	110877812	9	+	2242	0.74	0.35	0.32	0	0	0.1
GRMZM2G094955	0.153	0.01	-3.73213	0.000331469	0.000493891	-4.80735	0.00744921	0.00395732	-3.45943	0.182502	0.117812	-1.22239	0.700965	0.62291		K15382//solute carrier family 50 (sugar transporter)	NP_001132836.1|6.1e-193|uncharacterized protein LOC100194326 [Zea mays]	GO:0051234//establishment of localization;GO:0008643//carbohydrate transport;GO:0006810//transport;GO:0051179//localization;GO:0071702//organic substance transport;GO:0016020//membrane;GO:0044464//cell part;GO:0005886//plasma membrane;GO:0016021//integral component of membrane;GO:0071944//cell periphery;GO:0044425//membrane part;GO:0031224//intrinsic component of membrane;GO:0005623//cell;GO:0015…		GRMZM2G094955	GRMZM2G094955_T01	Known_gene	1	223375329	223377937	2	+	2609	0.28	0.11	0.07	0	0	0.03
GRMZM2G150011	0.533	0.04	-3.72884	1.69388e-09	1.68291e-09	-3.24793	0.0208706	0.0118748	-2.85798	0.0626047	0.0351072	-4.53916	9.15445e-06	2.88978e-06	C2H2	K17987//next to BRCA1 gene 1 protein;K14306//nuclear pore complex protein Nup62+ko03013//RNA transport	NP_001150708.1|1.8e-233|zinc finger, C2H2 type family protein [Zea mays]	GO:1901363//heterocyclic compound binding;GO:0003676//nucleic acid binding;GO:0097159//organic cyclic compound binding;GO:0005488//binding;		GRMZM2G150011	GRMZM2G150011_T01	Known_gene	1	84727149	84728535	7	+	1387	0.38	0.29	0.93	0.04	0.04	0.04
GRMZM2G341957	5.226	0.393	-3.72748	3.5656e-46	1.31021e-46	-6.60204	2.35544e-27	3.62972e-28	-1.89202	3.0766e-06	9.02158e-07	-6.16419	5.03228e-20	7.18134e-21			XP_008646155.1|5.3e-68|uncharacterized protein LOC100277003 [Zea mays]			GRMZM2G341957	GRMZM2G341957_T01	Known_gene	1	202188256	202189008	5	-	753	6.8	3.86	5.02	0.07	1.04	0.07
GRMZM2G128233	5.763	0.436	-3.72633	6.28267e-75	1.61901e-75	-7.08958	1.82767e-41	2.0454e-42	-1.96083	2.40644e-10	5.10592e-11	-5.45003	1.70407e-34	1.57296e-35		K10696//E3 ubiquitin-protein ligase BRE1 [EC:2.3.2.27];K13412//calcium-dependent protein kinase [EC:2.7.11.1]+ko04626//Plant-pathogen interaction	XP_002462464.2|1.1e-170|uncharacterized protein LOC8081012 [Sorghum bicolor]	GO:0031224//intrinsic component of membrane;GO:0044425//membrane part;GO:0016021//integral component of membrane;GO:0016020//membrane;		GRMZM2G128233	GRMZM2G128233_T01	Known_gene	1	122730951	122732056	7	-	1106	6.81	4.36	6.12	0.05	1.12	0.14
GRMZM2G064644	32.386	2.446	-3.72383	3.87191e-187	4.51861e-188	-4.76116	2.75578e-86	1.66391e-87	-2.6232	2.22605e-42	1.65512e-43	-4.73981	1.05387e-71	4.92974e-73			XP_008678141.1|2.6e-90|uncharacterized protein LOC103652930 [Zea mays]			GRMZM2G064644	GRMZM2G064644_T01	Known_gene	1	20077003	20077642	4	-	640	36.88	29.82	30.46	1.36	4.84	1.14
GRMZM2G068672	17.653	1.333	-3.72199	1.07535e-258	9.28947e-260	-5.07211	5.25333e-155	1.8603e-156	-4.1464	1.0968e-76	4.8451e-78	-2.48165	3.98725e-47	2.77778e-48		K09338//homeobox-leucine zipper protein;K09338//homeobox-leucine zipper protein	XP_008647951.1|4.3e-142|homeobox-leucine zipper protein ATHB-4 isoform X1 [Zea mays]	GO:0044464//cell part;GO:0043226//organelle;GO:0043229//intracellular organelle;GO:0043227//membrane-bounded organelle;GO:0005622//intracellular;GO:0043231//intracellular membrane-bounded organelle;GO:0005634//nucleus;GO:0005623//cell;GO:0044424//intracellular part;GO:0140110//transcription regulator activity;GO:0003676//nucleic acid binding;GO:0005488//binding;GO:0043565//sequence-specific DNA b…		GRMZM2G068672	GRMZM2G068672_T02,GRMZM2G068672_T01	Known_gene	2	70173601	70175049	6	-	1449	25.23	13.99	13.74	0.75	0.79	2.46
GRMZM2G389379	1.706	0.13	-3.71519	4.7242e-26	2.57889e-26	-3.08246	9.60936e-07	3.50774e-07	-2.86507	0.000102541	3.59248e-05	-5.05528	1.7236e-16	2.82836e-17		K15601//lysine-specific demethylase 3 [EC:1.14.11.-];K13172//serine/arginine repetitive matrix protein 2;K22020//mucin-19	XP_020404950.1|9.1e-174|zinc-finger homeodomain protein 1-like [Zea mays]	GO:0003677//DNA binding;GO:1901363//heterocyclic compound binding;GO:0003676//nucleic acid binding;GO:0097159//organic cyclic compound binding;GO:0005488//binding;		GRMZM2G389379	GRMZM2G389379_T01	Known_gene	1	188271896	188273136	2	-	1241	1.44	1.02	2.66	0.17	0.14	0.08
GRMZM2G140085	0.193	0.016	-3.71448	0.000364757	0.000546256	-5	0.0142139	0.00790322	-1.48543	0.464226	0.3569	-3.58496	0.192789	0.124304	GRAS	K14494//DELLA protein+ko04075//Plant hormone signal transduction;K14494//DELLA protein+ko04075//Plant hormone signal transduction	AQK57289.1|4.3e-186|Scarecrow-like protein 3 [Zea mays]	GO:0080090//regulation of primary metabolic process;GO:0097659//nucleic acid-templated transcription;GO:0010468//regulation of gene expression;GO:0060255//regulation of macromolecule metabolic process;GO:0050794//regulation of cellular process;GO:1901362//organic cyclic compound biosynthetic process;GO:0018130//heterocycle biosynthetic process;GO:0006351//transcription, DNA-templated;GO:0006139//…		GRMZM2G140085	GRMZM2G140085_T01,GRMZM2G140085_T02	Known_gene	2	187217605	187218942	4	+	1338	0.32	0.14	0.12	0	0.05	0
GRMZM2G163533	0.13	0.01	-3.71448	0.000364757	0.000546256	-3.90689	0.0514003	0.0315218				-3	0.0400921	0.0212404		K04733//interleukin-1 receptor-associated kinase 4 [EC:2.7.11.1];K01051//pectinesterase [EC:3.1.1.11]+ko00040//Pentose and glucuronate interconversions+ko01100//Metabolic pathways;K03006//DNA-directed RNA polymerase II subunit RPB1 [EC:2.7.7.6]+ko00230//Purine metabolism+ko03020//RNA polymerase+ko01100//Metabolic pathways+ko00240//Pyrimidine metabolism	XP_008657646.1|1.9e-278|protein ANTAGONIST OF LIKE HETEROCHROMATIN PROTEIN 1 [Zea mays]			GRMZM2G163533	GRMZM2G163533_T01	Known_gene	1	107719943	107721644	8	+	1702	0.15	0	0.24	0	0	0.03
GRMZM2G359116	0.33	0.023	-3.71448	0.000364757	0.000546256	-6.37504	0.00103776	0.000496812	-0.192645	0.99508	0.977956	-3	0.610887	0.498606	OFP	K13171//serine/arginine repetitive matrix protein 1+ko03015//mRNA surveillance pathway+ko03013//RNA transport;K02184//formin 2	ONM26200.1|8.0e-135|Transcription repressor OFP1 [Zea mays]			GRMZM2G359116	GRMZM2G359116_T01	Known_gene	1	217596031	217596732	2	+	702	0.83	0.08	0.08	0	0.07	0
GRMZM2G404676	4.313	0.333	-3.70592	1.78428e-68	4.94015e-69	-3.38348	7.27083e-21	1.35989e-21	-4.13145	8.85581e-20	1.19708e-20	-3.72142	2.38008e-30	2.4489e-31		K00430//peroxidase [EC:1.11.1.7]+ko01100//Metabolic pathways+ko01110//Biosynthesis of secondary metabolites+ko00940//Phenylpropanoid biosynthesis	ACN34589.1|5.0e-218|unknown [Zea mays]	GO:0044248//cellular catabolic process;GO:0009664//plant-type cell wall organization;GO:0044237//cellular metabolic process;GO:0006979//response to oxidative stress;GO:0051186//cofactor metabolic process;GO:0045229//external encapsulating structure organization;GO:0017144//drug metabolic process;GO:0042744//hydrogen peroxide catabolic process;GO:0071840//cellular component organization or biogene…		GRMZM2G404676	GRMZM2G404676_T01	Known_gene	1	1123344	1124687	7	+	1344	4.07	3.33	5.54	0.39	0.19	0.42
GRMZM2G046316	4.996	0.393	-3.69437	6.97416e-129	1.13806e-129	-4.38967	1.96721e-55	1.74557e-56	-1.88501	3.03348e-10	6.47228e-11	-4.59495	1.31859e-74	5.94156e-76		K13415//protein brassinosteroid insensitive 1 [EC:2.7.10.1 2.7.11.1]+ko04075//Plant hormone signal transduction;K13415//protein brassinosteroid insensitive 1 [EC:2.7.10.1 2.7.11.1]+ko04075//Plant hormone signal transduction	AQL03795.1|4.0e-156|Putative leucine-rich repeat protein kinase family protein [Zea mays]		Leucine-rich repeat protein kinase family protein (best arabidopsis hit); receptor-like kinase, putative, expressed (best rice hit)	GRMZM2G046316	GRMZM2G046316_T01,GRMZM2G046316_T02	Known_gene	2	61459900	61462410	9	-	2511	5.45	2.29	7.25	0.26	0.62	0.3
GRMZM5G886185	9.19	0.716	-3.68928	8.93547e-126	1.49156e-126	-4.69209	8.55647e-57	7.41532e-58	-3.90414	5.58841e-26	6.18302e-27	-3.09833	2.49288e-48	1.70557e-49		K08235//xyloglucan:xyloglucosyl transferase [EC:2.4.1.207]	AQK69846.1|4.7e-180|Xyloglucan endotransglucosylase/hydrolase protein 26 [Zea mays]	GO:0016043//cellular component organization;GO:0045229//external encapsulating structure organization;GO:0006073//cellular glucan metabolic process;GO:0010410//hemicellulose metabolic process;GO:0010383//cell wall polysaccharide metabolic process;GO:0005976//polysaccharide metabolic process;GO:0044042//glucan metabolic process;GO:0044262//cellular carbohydrate metabolic process;GO:0009987//cellul…		GRMZM5G886185	GRMZM5G886185_T01	Known_gene	1	132694441	132695993	5	-	1553	10.34	5.24	11.99	0.4	0.35	1.4
GRMZM2G109738	0.14	0.01	-3.68873	0.000419118	0.000631455	-4.24793	0.0514292	0.0315218	-3.70044	0.0978793	0.0580404	-1.73697	0.484073	0.373258		K10523//speckle-type POZ protein	XP_008652273.1|1.7e-198|BTB/POZ and MATH domain-containing protein 2 [Zea mays]		Oryza sativa Japonica Group cDNA clone:001-130-F02, full insert sequence	GRMZM2G109738	GRMZM2G109738_T01	Known_gene	1	32747039	32748599	7	+	1561	0.19	0.13	0.1	0	0	0.03
GRMZM2G021807	4.853	0.373	-3.67701	2.54017e-84	5.95207e-85	-6.01123	1.98198e-50	1.90042e-51	-2.21299	1.57022e-16	2.39618e-17	-6.87447	8.32298e-29	8.97948e-30		K00145//N-acetyl-gamma-glutamyl-phosphate reductase [EC:1.2.1.38]+ko00220//Arginine biosynthesis+ko01230//Biosynthesis of amino acids+ko01100//Metabolic pathways+ko01110//Biosynthesis of secondary metabolites+ko01210//2-Oxocarboxylic acid metabolism	XP_008675278.1|1.8e-245|phospholipase A1-II 2 [Zea mays]	GO:0071704//organic substance metabolic process;GO:0006629//lipid metabolic process;GO:0009056//catabolic process;GO:0008152//metabolic process;GO:0016042//lipid catabolic process;GO:1901575//organic substance catabolic process;GO:0044238//primary metabolic process;GO:0005737//cytoplasm;GO:0005622//intracellular;GO:0044424//intracellular part;GO:0005623//cell;GO:0044464//cell part;GO:0003824//cat…		GRMZM2G021807	GRMZM2G021807_T01	Known_gene	1	214289794	214298640	3	+	8847	6.45	4.59	3.52	0.1	0.99	0.03
GRMZM2G169726	10.436	0.813	-3.67266	5.37312e-89	1.2075e-89	0	1.01428	0.997292	-6.57923	4.69026e-80	1.99296e-81	-2.40768	7.50208e-22	1.00851e-22		K22020//mucin-19	ACF84352.1|1.4e-81|unknown [Zea mays]			GRMZM2G169726	GRMZM2G169726_T01	Known_gene	1	124116990	124118006	10	-	1017	0.14	20.08	11.09	0.14	0.21	2.09
GRMZM5G865151	4.153	0.326	-3.67165	4.14609e-61	1.25584e-61	-4.41253	2.5931e-33	3.4437e-34	-2.2854	4.36585e-08	1.09238e-08	-4.24793	3.87513e-25	4.69628e-26		K21248//vacuole membrane protein 1;K13171//serine/arginine repetitive matrix protein 1+ko03015//mRNA surveillance pathway+ko03013//RNA transport	XP_008657172.1|4.9e-159|serine/arginine repetitive matrix protein 1 [Zea mays]			GRMZM5G865151	GRMZM5G865151_T01	Known_gene	1	171582480	171583731	8	+	1252	5.75	2.34	4.37	0.27	0.48	0.23
GRMZM2G090441	1.96	0.153	-3.6694	5.78911e-39	2.41853e-39	-4.60486	8.05416e-23	1.41293e-23	-5.32193	2.01249e-10	4.24494e-11	-2.50524	8.92636e-09	2.20734e-09		K01183//chitinase [EC:3.2.1.14]+ko00520//Amino sugar and nucleotide sugar metabolism+ko01100//Metabolic pathways	AQK43190.1|1.5e-280|Glycosyl hydrolase family protein with chitinase insertion domain [Zea mays]	GO:0006032//chitin catabolic process;GO:0009056//catabolic process;GO:0046348//amino sugar catabolic process;GO:0006807//nitrogen compound metabolic process;GO:0008152//metabolic process;GO:0006040//amino sugar metabolic process;GO:0071704//organic substance metabolic process;GO:1901135//carbohydrate derivative metabolic process;GO:1901071//glucosamine-containing compound metabolic process;GO:004…		GRMZM2G090441	GRMZM2G090441_T01	Known_gene	1	107917988	107919713	10	+	1726	2.92	1.2	1.76	0.12	0.03	0.31
GRMZM2G108949	1.12	0.086	-3.6694	4.43447e-14	3.54201e-14	-3.10434	0.0365021	0.0217396	1.67807	0.503661	0.39364	-5.848	8.31118e-15	1.46712e-15		K22020//mucin-19	ONM05625.1|7.6e-176|hypothetical protein ZEAMMB73_Zm00001d032643 [Zea mays]	GO:0016021//integral component of membrane;GO:0031224//intrinsic component of membrane;GO:0016020//membrane;GO:0044425//membrane part;		GRMZM2G108949	GRMZM2G108949_T01	Known_gene	1	229420284	229421257	1	-	974	0.43	0.05	2.88	0.05	0.16	0.05
GRMZM5G851130	0.49	0.036	-3.66206	1.56937e-10	1.47322e-10	-6.26679	3.48749e-07	1.23411e-07	-2.66985	0.000315082	0.000117607					K02967//small subunit ribosomal protein S2+ko03010//Ribosome	YP_588412.1|0.0e+00|ribosomal protein S2 (mitochondrion) [Zea mays subsp. mays]	GO:0006518//peptide metabolic process;GO:0071704//organic substance metabolic process;GO:0009987//cellular process;GO:0034641//cellular nitrogen compound metabolic process;GO:1901576//organic substance biosynthetic process;GO:0044238//primary metabolic process;GO:1901566//organonitrogen compound biosynthetic process;GO:0044267//cellular protein metabolic process;GO:0044271//cellular nitrogen comp…		GRMZM5G851130	GRMZM5G851130_T01	Known_gene	1	88181577	88183172	9	+	1596	0.77	0.7	0	0	0.11	0
GRMZM2G006853	87.766	6.916	-3.66189	0	0	-4.52356	0.0968983	0.0629526	-13.4358	0	0	-2.87535	0	0		K04733//interleukin-1 receptor-associated kinase 4 [EC:2.7.11.1]	NP_001151337.1|2.5e-101|uncharacterized protein LOC100284970 precursor [Zea mays]		S-domain-2 5 (best arabidopsis hit); expressed protein (best rice hit)	GRMZM2G006853	GRMZM2G006853_T01	Known_gene	1	177873835	177874727	1	+	893	0.23	110.81	152.26	0	0	20.75
GRMZM2G458423	0.333	0.026	-3.65241	2.25886e-09	2.25991e-09	-5.83289	6.82281e-07	2.46466e-07	-4.24793	0.0142726	0.00693984	-1.58496	0.147267	0.0913152			ONL92656.1|0.0e+00|Protein PAIR1 [Zea mays]			GRMZM2G458423	GRMZM2G458423_T01	Known_gene	1	2159241	2166541	1	-	7301	0.57	0.19	0.24	0	0	0.08
GRMZM2G077776	16.02	1.273	-3.64878	0	0	-5.23663	6.55772e-174	2.07744e-175	-1.98423	1.78816e-35	1.54082e-36	-4.5599	1.19634e-141	2.86906e-143		K06002//pepsin A [EC:3.4.23.1];K02882//large subunit ribosomal protein L18Ae+ko03010//Ribosome;K01381//saccharopepsin [EC:3.4.23.25]	NP_001333773.1|2.8e-258|protein ASPARTIC PROTEASE IN GUARD CELL 2-like precursor [Zea mays]	GO:0070011//peptidase activity, acting on L-amino acid peptides;GO:0070001//aspartic-type peptidase activity;GO:0016787//hydrolase activity;GO:0004175//endopeptidase activity;GO:0003824//catalytic activity;GO:0004190//aspartic-type endopeptidase activity;GO:0140096//catalytic activity, acting on a protein;GO:0008233//peptidase activity;		GRMZM2G077776	GRMZM2G077776_T01	Known_gene	1	157262589	157264307	8	+	1719	20.36	10.01	17.69	0.54	2.53	0.75
GRMZM5G896728	0.846	0.07	-3.64161	1.53796e-10	1.44345e-10	-3.13124	6.57784e-07	2.37328e-07	-5.85798	0.00198414	0.000829792	-3.58496	0.347419	0.248956		K01051//pectinesterase [EC:3.1.1.11]+ko00040//Pentose and glucuronate interconversions+ko01100//Metabolic pathways	NP_001132888.1|1.8e-102|uncharacterized protein LOC100194384 [Zea mays]			GRMZM5G896728	GRMZM5G896728_T01	Known_gene	1	46111579	46112674	2	+	1096	1.84	0.58	0.12	0.21	0	0
GRMZM2G035278	7.746	0.623	-3.64132	1.41812e-103	2.79068e-104	-4.05889	5.11179e-52	4.77316e-53	-2.63227	4.53645e-17	6.7346e-18	-4.14419	2.23767e-39	1.82932e-40		K13172//serine/arginine repetitive matrix protein 2	NP_001141298.1|1.6e-108|uncharacterized protein LOC100273389 [Zea mays]			GRMZM2G035278	GRMZM2G035278_T01	Known_gene	1	4542128	4543288	3	+	1161	10.5	4.96	7.78	0.63	0.8	0.44
GRMZM5G802679	0.596	0.046	-3.62649	0.000106651	0.000150672	-5.61471	0.0969124	0.0629526	-2.92057	0.0204106	0.0102298	-4.58496	0.346032	0.248956			XP_020394096.1|2.1e-70|uncharacterized protein LOC100382587 [Zea mays]			GRMZM5G802679	GRMZM5G802679_T01	Known_gene	1	54563235	54563721	9	+	487	0.49	1.06	0.24	0	0.14	0
GRMZM2G150688	27.793	2.246	-3.62398	1.14833e-252	1.02659e-253	-4.7243	1.66762e-140	6.46502e-142	-2.3589	3.15353e-43	2.2995e-44	-4.39768	1.2337e-87	4.76158e-89			ONM07457.1|1.8e-49|Gibberellin-regulated protein 1 [Zea mays]			GRMZM2G150688	GRMZM2G150688_T01,GRMZM2G150688_T02	Known_gene	2	256145757	256146645	1	+	889	37.8	21.34	24.24	1.43	4.16	1.15
GRMZM2G021573	1.886	0.19	-3.62138	8.89596e-40	3.66693e-40	-4.28129	1.15174e-14	2.7054e-15	-2.70571	2.32169e-08	5.681e-09	-3.2338	1.03655e-18	1.5624e-19	AP2-EREBP	K09285//AP2-like factor, ANT lineage;K09285//AP2-like factor, ANT lineage;K09285//AP2-like factor, ANT lineage	XP_008658933.1|0.0e+00|putative AP2/EREBP transcription factor superfamily protein isoform X1 [Zea mays]	GO:1901360//organic cyclic compound metabolic process;GO:0018130//heterocycle biosynthetic process;GO:0090304//nucleic acid metabolic process;GO:0009058//biosynthetic process;GO:0006807//nitrogen compound metabolic process;GO:0032502//developmental process;GO:0016070//RNA metabolic process;GO:0048856//anatomical structure development;GO:0019438//aromatic compound biosynthetic process;GO:1901362//…		GRMZM2G021573	GRMZM2G021573_T03,GRMZM2G021573_T02,GRMZM2G021573_T01	Known_gene	3	145136034	145140341	9	-	4308	1.75	1.37	2.54	0.09	0.21	0.27
GRMZM2G112222	0.823	0.066	-3.61891	6.54736e-16	4.8799e-16	-3.5025	0.0117829	0.00644136	-1.48543	0.201944	0.132302	-4.72403	6.00251e-14	1.10157e-14		K13412//calcium-dependent protein kinase [EC:2.7.11.1]+ko04626//Plant-pathogen interaction;K13171//serine/arginine repetitive matrix protein 1+ko03015//mRNA surveillance pathway+ko03013//RNA transport	NP_001170282.1|3.3e-202|uncharacterized protein LOC100384245 [Zea mays]	GO:0071704//organic substance metabolic process;GO:0044238//primary metabolic process;GO:0006629//lipid metabolic process;GO:0008152//metabolic process;GO:0003824//catalytic activity;GO:0016787//hydrolase activity;		GRMZM2G112222	GRMZM2G112222_T01	Known_gene	1	202182479	202184073	3	+	1595	0.34	0.28	1.85	0.03	0.1	0.07
GRMZM2G048826	1.713	0.14	-3.61569	3.5179e-21	2.19119e-21	-4.47573	3.67814e-13	9.20862e-14	-2.7137	1.56301e-05	4.95112e-06	-4.05311	0.000374872	0.000141736	NAC	K13126//polyadenylate-binding protein+ko03015//mRNA surveillance pathway+ko03018//RNA degradation+ko03013//RNA transport;K13412//calcium-dependent protein kinase [EC:2.7.11.1]+ko04626//Plant-pathogen interaction;K17987//next to BRCA1 gene 1 protein	XP_008678464.1|2.0e-179|NAC domain-containing protein 30 [Zea mays]	GO:0050794//regulation of cellular process;GO:0006807//nitrogen compound metabolic process;GO:0043170//macromolecule metabolic process;GO:1901362//organic cyclic compound biosynthetic process;GO:0046483//heterocycle metabolic process;GO:0034654//nucleobase-containing compound biosynthetic process;GO:0065007//biological regulation;GO:0044238//primary metabolic process;GO:0008152//metabolic process…	NAC domain containing protein 17 (best arabidopsis hit)	GRMZM2G048826	GRMZM2G048826_T01	Known_gene	1	59362407	59363516	4	-	1110	2.67	1.64	0.83	0.12	0.25	0.05
GRMZM5G809695	23.5	1.916	-3.60984	0	0	-5.01727	0	0	-1.77917	4.39716e-78	1.91229e-79	-4.78715	0	0		K20718//LRR receptor-like serine/threonine-protein kinase ERECTA [EC:2.7.11.1]+ko04016//MAPK signaling pathway - plant;K20718//LRR receptor-like serine/threonine-protein kinase ERECTA [EC:2.7.11.1]+ko04016//MAPK signaling pathway - plant;K20718//LRR receptor-like serine/threonine-protein kinase ERECTA [EC:2.7.11.1]+ko04016//MAPK signaling pathway - plant	XP_008647407.1|0.0e+00|uncharacterized protein LOC100193598 isoform X2 [Zea mays]	GO:0016020//membrane;GO:0031224//intrinsic component of membrane;GO:0044425//membrane part;GO:0016021//integral component of membrane;GO:0005488//binding;GO:0000166//nucleotide binding;GO:0017076//purine nucleotide binding;GO:0032559//adenyl ribonucleotide binding;GO:0043167//ion binding;GO:0016301//kinase activity;GO:0016740//transferase activity;GO:0016773//phosphotransferase activity, alcohol …	Leucine-rich receptor-like protein kinase family protein (best arabidopsis hit); receptor-like protein kinase 5 precursor, putative, expressed (best rice hit)	GRMZM5G809695	GRMZM5G809695_T02,GRMZM5G809695_T01,GRMZM5G809695_T03	Known_gene	3	108369697	108377055	6	-	7359	31.09	13.18	26.23	0.96	3.84	0.95
GRMZM2G022974	10.05	0.826	-3.60585	6.5903e-125	1.10611e-125	-4.04682	6.44005e-55	5.74074e-56	-2.50646	9.84697e-19	1.37588e-19	-4.14059	6.43931e-58	3.72798e-59		K02184//formin 2	NP_001170019.1|4.4e-140|uncharacterized protein LOC100383929 [Zea mays]	GO:0032555//purine ribonucleotide binding;GO:0017076//purine nucleotide binding;GO:0030554//adenyl nucleotide binding;GO:0043168//anion binding;GO:1901363//heterocyclic compound binding;GO:0043167//ion binding;GO:0000166//nucleotide binding;GO:0032553//ribonucleotide binding;GO:0043531//ADP binding;GO:0005488//binding;GO:1901265//nucleoside phosphate binding;GO:0036094//small molecule binding;GO:…		GRMZM2G022974	GRMZM2G022974_T01	Known_gene	1	33661645	33662823	2	-	1179	11.9	6.08	12.17	0.72	1.07	0.69
GRMZM2G121418	0.266	0.023	-3.59972	1.49154e-09	1.47696e-09	-4.75489	0.00027588	0.000124562	-4.90689	7.02027e-05	2.40808e-05	-1.71621	0.062327	0.034694		K11267//sister chromatid cohesion protein PDS5	AQL03316.1|1.6e-297|Embryogenesis transmembrane protein-like [Zea mays]			GRMZM2G121418	GRMZM2G121418_T01	Known_gene	1	43535207	43538696	9	+	3490	0.27	0.3	0.23	0	0	0.07
AC165171.2_FG002	0.413	0.033	-3.59901	2.7904e-06	3.43254e-06	-6.06609	0.000275707	0.000124562	-2.07039	0.295405	0.205274	-2.848	0.0686603	0.0386718	WRKY	K08956//AFG3 family protein [EC:3.4.24.-];K18835//WRKY transcription factor 2+ko04626//Plant-pathogen interaction;K13424//WRKY transcription factor 33+ko04626//Plant-pathogen interaction+ko04016//MAPK signaling pathway - plant	NP_001130113.1|4.6e-200|putative WRKY DNA-binding domain superfamily protein [Zea mays]	GO:0009058//biosynthetic process;GO:0006725//cellular aromatic compound metabolic process;GO:0034654//nucleobase-containing compound biosynthetic process;GO:0006351//transcription, DNA-templated;GO:1901360//organic cyclic compound metabolic process;GO:0090304//nucleic acid metabolic process;GO:0016070//RNA metabolic process;GO:0032774//RNA biosynthetic process;GO:0044260//cellular macromolecule m…		AC165171.2_FG002	AC165171.2_FGT002	Known_gene	1	144777899	144779302	3	+	1404	0.67	0.21	0.36	0	0.05	0.05
GRMZM2G005016	0.656	0.053	-3.59901	1.24084e-08	1.29602e-08	-6.2854	0.000142342	6.2371e-05	-3.7866	0.000524365	0.000201396	-2.18442	0.0678922	0.0381268			NP_001144165.1|2.2e-66|uncharacterized protein LOC100277020 [Zea mays]			GRMZM2G005016	GRMZM2G005016_T01,GRMZM2G005016_T02	Known_gene	2	163589594	163592085	8	-	2492	0.78	0.69	0.5	0	0.05	0.11
GRMZM2G178140	0.33	0.026	-3.59901	0.000665924	0.00102653	-5.85798	0.0142196	0.00790322	-3	0.591812	0.485412	-2.04439	0.312247	0.217444		K04733//interleukin-1 receptor-associated kinase 4 [EC:2.7.11.1]	NP_001144741.1|3.8e-75|uncharacterized protein LOC100277789 precursor [Zea mays]			GRMZM2G178140	GRMZM2G178140_T01	Known_gene	1	34383481	34384120	7	+	640	0.58	0.08	0.33	0	0	0.08
GRMZM5G837981	0.543	0.046	-3.59901	0.000665924	0.00102653	-2.5502	0.107834	0.0709466				-6.33985	0.0300327	0.0154731		K05665//ATP-binding cassette, subfamily C (CFTR/MRP), member 1+ko02010//ABC transporters	ACN27511.1|3.1e-54|unknown [Zea mays]	GO:0016021//integral component of membrane;GO:0031224//intrinsic component of membrane;GO:0016020//membrane;GO:0044425//membrane part;GO:0043492//ATPase activity, coupled to movement of substances;GO:0035639//purine ribonucleoside triphosphate binding;GO:0043168//anion binding;GO:0032559//adenyl ribonucleotide binding;GO:0016887//ATPase activity;GO:0042623//ATPase activity, coupled;GO:0032555//pu…		GRMZM5G837981	GRMZM5G837981_T01	Known_gene	1	12832264	12832668	1	+	405	0.82	0	0.81	0.14	0	0
GRMZM2G156470	1.963	0.163	-3.59191	4.94452e-15	3.80582e-15	-4.36535	1.15147e-10	3.26782e-11	-1.61566	0.08692	0.05055	-6.94251	0.000165536	5.97704e-05		K14488//SAUR family protein+ko04075//Plant hormone signal transduction	NP_001105462.1|1.4e-77|auxin induced protein [Zea mays]	GO:0009733//response to auxin;GO:0042221//response to chemical;GO:0050896//response to stimulus;GO:0009725//response to hormone;GO:0009719//response to endogenous stimulus;GO:0010033//response to organic substance;	Hordeum vulgare subsp. vulgare mRNA for predicted protein, complete cds, clone: NIASHv2075M21	GRMZM2G156470	GRMZM2G156470_T01	Known_gene	1	197747108	197747732	2	-	625	3.71	0.95	1.23	0.18	0.31	0
AC191676.3_FG011	0.836	0.07	-3.57437	8.02487e-09	8.28872e-09	-3.32193	0.0117883	0.00644136	-6.06609	0.00384026	0.00168434	-3.02554	0.000987748	0.000393446		K13993//HSP20 family protein+ko04141//Protein processing in endoplasmic reticulum	XP_008644636.1|3.0e-146|inactive protein RESTRICTED TEV MOVEMENT 2 [Zea mays]	GO:0016020//membrane;GO:0044425//membrane part;GO:0016021//integral component of membrane;GO:0031224//intrinsic component of membrane;		AC191676.3_FG011	AC191676.3_FGT011	Known_gene	1	15563428	15564322	5	+	895	0.7	0.67	1.14	0.07	0	0.14
AC198518.3_FG002	1.46	0.123	-3.56863	1.00793e-10	9.37432e-11	-2.31159	0.00841584	0.00451122	-4.23947	8.81953e-05	3.06348e-05	-7.01123	0.000165578	5.97704e-05		K13912//deleted in malignant brain tumors 1 protein;K01180//endo-1,3(4)-beta-glucanase [EC:3.2.1.6]	NP_001149677.1|2.5e-110|SAM domain family protein [Zea mays]			AC198518.3_FG002	AC198518.3_FGT002	Known_gene	1	107421035	107421613	3	-	579	1.39	1.7	1.29	0.28	0.09	0
GRMZM2G164131	0.446	0.04	-3.56618	1.99589e-08	2.10981e-08	-3.83289	0.000599646	0.000280714	-2.58496	0.106959	0.0641148	-3.72792	0.00125751	0.000508674			AQK63794.1|1.1e-132|HPP [Zea mays]	GO:0016020//membrane;GO:0016021//integral component of membrane;GO:0031224//intrinsic component of membrane;GO:0044425//membrane part;		GRMZM2G164131	GRMZM2G164131_T01	Known_gene	1	13514636	13518019	5	+	3384	0.57	0.24	0.53	0.04	0.04	0.04
GRMZM2G438386	10.823	0.916	-3.55373	0	0	-5.55162	4.16219e-243	9.62152e-245	-1.73272	6.96915e-38	5.67926e-39	-4.8009	6.27009e-175	1.20413e-176		K19791//iron transport multicopper oxidase	NP_001105872.2|0.0e+00|uncharacterized protein LOC732784 precursor [Zea mays]	GO:0043167//ion binding;GO:0043169//cation binding;GO:0003824//catalytic activity;GO:0016491//oxidoreductase activity;GO:0016722//oxidoreductase activity, oxidizing metal ions;GO:0046872//metal ion binding;GO:0046914//transition metal ion binding;GO:0005507//copper ion binding;GO:0005488//binding;		GRMZM2G438386	GRMZM2G438386_T01	Known_gene	1	225170303	225174114	1	-	3812	14.54	6.78	11.15	0.31	2.04	0.4
GRMZM2G152354	10.673	0.916	-3.54781	1.28901e-184	1.52549e-185	-3.08239	2.61456e-59	2.17074e-60	-3.12795	6.80016e-43	5.00308e-44	-4.70736	2.2828e-91	8.47568e-93		K04125//gibberellin 2-oxidase [EC:1.14.11.13]+ko00904//Diterpenoid biosynthesis+ko01110//Biosynthesis of secondary metabolites	AQK91003.1|1.3e-161|gibberellin 2-oxidase9 [Zea mays]	GO:0009314//response to radiation;GO:0008152//metabolic process;GO:0016054//organic acid catabolic process;GO:0009628//response to abiotic stimulus;GO:0044281//small molecule metabolic process;GO:0009685//gibberellin metabolic process;GO:0010817//regulation of hormone levels;GO:0044238//primary metabolic process;GO:0044242//cellular lipid catabolic process;GO:0006629//lipid metabolic process;GO:0…		GRMZM2G152354	GRMZM2G152354_T01	Known_gene	1	23992337	23994920	8	-	2584	11.35	8.13	12.54	1.34	0.93	0.48
GRMZM2G341309	6.54	0.563	-3.54636	1.33534e-79	3.28989e-80	-3.53605	6.09748e-08	2.04486e-08	-3.91535	2.89885e-23	3.48654e-24	-3.40939	9.74096e-51	6.39988e-52			XP_008653678.1|2.9e-136|uncharacterized protein LOC103633768 [Zea mays]	GO:0031224//intrinsic component of membrane;GO:0044425//membrane part;GO:0016021//integral component of membrane;GO:0016020//membrane;		GRMZM2G341309	GRMZM2G341309_T01	Known_gene	1	35772932	35776252	1	+	3321	1.74	5.13	12.75	0.15	0.34	1.2
GRMZM2G046201	9.803	0.85	-3.54006	0	0	-3.77039	1.61884e-159	5.55488e-161	-2.91917	1.46418e-57	8.35318e-59	-3.6839	1.80382e-125	4.89484e-127		K04733//interleukin-1 receptor-associated kinase 4 [EC:2.7.11.1]	NP_001333807.1|0.0e+00|uncharacterized protein LOC103647090 precursor [Zea mays]	GO:0009834//plant-type secondary cell wall biogenesis;GO:0071840//cellular component organization or biogenesis;GO:0042546//cell wall biogenesis;GO:0009832//plant-type cell wall biogenesis;GO:0071669//plant-type cell wall organization or biogenesis;GO:0071554//cell wall organization or biogenesis;GO:0044085//cellular component biogenesis;GO:0009987//cellular process;GO:0031224//intrinsic componen…	Leucine-rich repeat protein kinase family protein (best arabidopsis hit); inactive receptor kinase At2g26730 precursor, putative, expressed (best rice hit)	GRMZM2G046201	GRMZM2G046201_T01	Known_gene	1	145353800	145356892	2	+	3093	13.1	5.9	10.41	0.96	0.78	0.81
GRMZM2G392918	0.316	0.026	-3.53761	5.03408e-06	6.31481e-06	-5.35755	0.00200475	0.00099219	-1.39232	0.365591	0.270196	-5.04439	0.00837675	0.00385748		K13206//coiled-coil domain-containing protein 55	ACR35242.1|8.0e-77|unknown [Zea mays]			GRMZM2G392918	GRMZM2G392918_T01	Known_gene	1	149522647	149523899	6	+	1253	0.41	0.21	0.33	0	0.08	0
GRMZM2G357926	0.116	0.01	-3.5351	0.000912112	0.00142602	-3.16993	0.180004	0.125724	-2.22239	0.295392	0.205274	-3.58496	0.10504	0.0620652			ONM35356.1|0.0e+00|Late embryogenesis abundant (LEA) hydroxyproline-rich glycoprotein family [Zea mays]	GO:0016021//integral component of membrane;GO:0016020//membrane;GO:0044425//membrane part;GO:0031224//intrinsic component of membrane;		GRMZM2G357926	GRMZM2G357926_T01	Known_gene	1	164433466	164435121	3	+	1656	0.09	0.14	0.12	0	0.03	0
GRMZM2G428119	1.803	0.156	-3.52501	1.47356e-12	1.25854e-12	-6.42626	0.00387623	0.00198152	-1.33703	0.366039	0.270196	-3.86153	1.00115e-09	2.32718e-10		K10523//speckle-type POZ protein	XP_008663685.1|1.6e-101|BTB/POZ and MATH domain-containing protein 4 [Zea mays]		Oryza sativa Japonica Group cDNA clone:001-130-F02, full insert sequence	GRMZM2G428119	GRMZM2G428119_T01	Known_gene	1	145960204	145960768	10	+	565	0.86	0.48	4.07	0	0.19	0.28
GRMZM2G141819	24.1	1.996	-3.52477	0	0	-4.24639	1.65769e-166	5.46462e-168	-3.07	9.74198e-77	4.29744e-78	-3.41978	1.95715e-146	4.49808e-148		K22020//mucin-19;K22020//mucin-19;K22020//mucin-19;K22020//mucin-19;K22020//mucin-19	NP_001232862.1|1.2e-125|uncharacterized protein LOC100502177 [Zea mays]			GRMZM2G141819	GRMZM2G141819_T03,GRMZM2G141819_T01,GRMZM2G141819_T04,GRMZM2G141819_T02,GRMZM2G141819_T05	Known_gene	5	6378789	6380581	5	+	1793	28.09	14.78	29.43	1.48	1.76	2.75
GRMZM2G047759	26.58	2.33	-3.51438	0	0	-3.51035	1.13397e-126	4.85142e-128	-3.10161	4.11141e-68	2.0277e-69	-3.76662	4.66536e-167	9.382e-169		K22020//mucin-19	OEL22159.1|1.0e-64|hypothetical protein BAE44_0016822, partial [Dichanthelium oligosanthes]			GRMZM2G047759	GRMZM2G047759_T01,GRMZM2G047759_T02	Known_gene	2	279541708	279543303	1	-	1596	28.26	16.91	34.57	2.48	1.97	2.54
GRMZM2G085392	11.023	0.97	-3.51431	5.84851e-125	9.81076e-126	-3.45943	2.05151e-47	2.0694e-48	-3.68948	6.45919e-32	6.0772e-33	-3.44818	7.40391e-49	5.02626e-50		K03006//DNA-directed RNA polymerase II subunit RPB1 [EC:2.7.7.6]+ko00230//Purine metabolism+ko03020//RNA polymerase+ko01100//Metabolic pathways+ko00240//Pyrimidine metabolism;K00430//peroxidase [EC:1.11.1.7]+ko01100//Metabolic pathways+ko01110//Biosynthesis of secondary metabolites+ko00940//Phenylpropanoid biosynthesis	NP_001147242.1|9.2e-116|early nodulin-like protein 3 precursor [Zea mays]	GO:0031226//intrinsic component of plasma membrane;GO:0044459//plasma membrane part;GO:0016020//membrane;GO:0005886//plasma membrane;GO:0005623//cell;GO:0071944//cell periphery;GO:0016021//integral component of membrane;GO:0031225//anchored component of membrane;GO:0044464//cell part;GO:0046658//anchored component of plasma membrane;GO:0031224//intrinsic component of membrane;GO:0044425//membrane…		GRMZM2G085392	GRMZM2G085392_T01	Known_gene	1	189756587	189758452	3	-	1866	12.43	7.87	12.77	1.13	0.61	1.17
GRMZM2G025642	6.8	0.6	-3.51193	1.04505e-111	1.91529e-112	-3.68571	1.23882e-40	1.41281e-41	-3.00805	1.3651e-26	1.48225e-27	-3.77083	6.52591e-49	4.42614e-50	NAC	K13126//polyadenylate-binding protein+ko03015//mRNA surveillance pathway+ko03018//RNA degradation+ko03013//RNA transport;K13172//serine/arginine repetitive matrix protein 2;K13126//polyadenylate-binding protein+ko03015//mRNA surveillance pathway+ko03018//RNA degradation+ko03013//RNA transport;K13172//serine/arginine repetitive matrix protein 2	NP_001169207.1|7.7e-212|secondary wall NAC transcription factor 5 [Zea mays]	GO:0006807//nitrogen compound metabolic process;GO:0060255//regulation of macromolecule metabolic process;GO:0016070//RNA metabolic process;GO:0010556//regulation of macromolecule biosynthetic process;GO:0018130//heterocycle biosynthetic process;GO:2001141//regulation of RNA biosynthetic process;GO:0090304//nucleic acid metabolic process;GO:2000112//regulation of cellular macromolecule biosynthet…	NAC domain containing protein 17 (best arabidopsis hit)	GRMZM2G025642	GRMZM2G025642_T01,GRMZM2G025642_T02	Known_gene	2	5629470	5636419	1	-	6950	6.82	5.39	8.19	0.53	0.67	0.6
GRMZM2G450228	0.416	0.036	-3.50326	3.2346e-10	3.08811e-10	-2.44746	0.00113686	0.000547854	-4.75489	0.00383807	0.00168434	-5.24793	0.000319407	0.000119708		K13172//serine/arginine repetitive matrix protein 2;K13171//serine/arginine repetitive matrix protein 1+ko03015//mRNA surveillance pathway+ko03013//RNA transport	XP_008657307.1|3.1e-279|inter-alpha-trypsin inhibitor heavy chain H1 [Zea mays]			GRMZM2G450228	GRMZM2G450228_T01	Known_gene	1	12360180	12362023	8	-	1844	0.6	0.27	0.38	0.11	0	0
GRMZM2G455124	2.576	0.23	-3.49756	3.75364e-59	1.16199e-59	-4.25376	1.17853e-22	2.07856e-23	-5.55459	4.37148e-15	7.10704e-16	-2.85704	7.24837e-25	8.8726e-26		K02575//MFS transporter, NNP family, nitrate/nitrite transporter+ko00910//Nitrogen metabolism	XP_002456219.1|3.5e-284|high-affinity nitrate transporter 2.3 [Sorghum bicolor]	GO:1901701//cellular response to oxygen-containing compound;GO:0050896//response to stimulus;GO:0042221//response to chemical;GO:0010035//response to inorganic substance;GO:0001101//response to acid chemical;GO:0070887//cellular response to chemical stimulus;GO:0015698//inorganic anion transport;GO:0071705//nitrogen compound transport;GO:0051234//establishment of localization;GO:0009987//cellular…		GRMZM2G455124	GRMZM2G455124_T01	Known_gene	1	153245760	153247759	8	+	2000	2.48	1.41	3.84	0.13	0.03	0.53
GRMZM2G372684	2.303	0.203	-3.4943	1.36023e-62	4.05301e-63	-3.52686	4.23349e-21	7.83306e-22	-3.14177	4.93598e-17	7.34004e-18	-3.82353	1.54685e-27	1.73069e-28			NP_001338770.1|0.0e+00|von Willebrand factor type A domain containing protein [Zea mays]			GRMZM2G372684	GRMZM2G372684_T01,GRMZM2G372684_T02	Known_gene	2	15556686	15580563	6	-	23878	2.19	2.03	2.69	0.19	0.23	0.19
GRMZM5G828987	4.746	0.423	-3.48449	4.6941e-99	9.64886e-100	-4.66432	1.27816e-61	1.03072e-62	-2.33298	7.27703e-13	1.31806e-13	-3.26559	1.79535e-30	1.84054e-31		K01188//beta-glucosidase [EC:3.2.1.21]+ko01100//Metabolic pathways+ko00500//Starch and sucrose metabolism+ko01110//Biosynthesis of secondary metabolites+ko00460//Cyanoamino acid metabolism+ko00940//Phenylpropanoid biosynthesis;K01188//beta-glucosidase [EC:3.2.1.21]+ko01100//Metabolic pathways+ko00500//Starch and sucrose metabolism+ko01110//Biosynthesis of secondary metabolites+ko00460//Cyanoamino…	NP_001183692.1|0.0e+00|uncharacterized protein LOC100502286 precursor [Zea mays]	GO:0008152//metabolic process;GO:0005975//carbohydrate metabolic process;GO:0044238//primary metabolic process;GO:0071704//organic substance metabolic process;GO:0003824//catalytic activity;GO:0016798//hydrolase activity, acting on glycosyl bonds;GO:0004553//hydrolase activity, hydrolyzing O-glycosyl compounds;GO:0016787//hydrolase activity;		GRMZM5G828987	GRMZM5G828987_T01,GRMZM5G828987_T03,GRMZM5G828987_T02	Known_gene	3	147409807	147415060	9	-	5254	7.1	2.62	4.52	0.28	0.52	0.47
GRMZM2G025833	0.17	0.013	-3.47806	8.69555e-06	1.11293e-05	-2.80735	0.179884	0.125951	-2.80735	0.182537	0.117812	-3.90689	0.00228873	0.000958832		K01177//beta-amylase [EC:3.2.1.2]+ko00500//Starch and sucrose metabolism	NP_001147532.1|0.0e+00|beta-amylase [Zea mays]	GO:0009056//catabolic process;GO:0009057//macromolecule catabolic process;GO:0016052//carbohydrate catabolic process;GO:0071704//organic substance metabolic process;GO:0005976//polysaccharide metabolic process;GO:0005975//carbohydrate metabolic process;GO:0000272//polysaccharide catabolic process;GO:0044238//primary metabolic process;GO:1901575//organic substance catabolic process;GO:0043170//mac…		GRMZM2G025833	GRMZM2G025833_T01	Known_gene	1	30794884	30797302	5	-	2419	0.14	0.07	0.3	0.02	0	0.02
GRMZM2G405575	0.65	0.06	-3.47667	1.77571e-08	1.87188e-08	-5.64386	0.0038748	0.00198152	-4.34577	7.05707e-06	2.14878e-06	-0.938599	0.565829	0.45084		K17268//coatomer subunit epsilon	AQK70276.1|5.2e-148|Coatomer subunit epsilon-2 [Zea mays]	GO:0015833//peptide transport;GO:0071705//nitrogen compound transport;GO:0033036//macromolecule localization;GO:0015031//protein transport;GO:0008104//protein localization;GO:0006810//transport;GO:0048193//Golgi vesicle transport;GO:0006890//retrograde vesicle-mediated transport, Golgi to ER;GO:0051234//establishment of localization;GO:0042886//amide transport;GO:0051179//localization;GO:0016192/…		GRMZM2G405575	GRMZM2G405575_T01	Known_gene	1	145552313	145555123	5	-	2811	0.5	1.22	0.23	0	0.06	0.12
GRMZM2G004828	8.44	0.76	-3.47626	7.99393e-100	1.63077e-100	-3.87688	7.32093e-44	7.8555e-45	-3.53004	1.34933e-27	1.42012e-28	-3.08079	1.56215e-31	1.56098e-32		K20721//reticulon-1;K20720//reticulon-4	NP_001150885.1|1.2e-126|seed maturation protein [Zea mays]	GO:0044464//cell part;GO:0016020//membrane;GO:0005783//endoplasmic reticulum;GO:0016021//integral component of membrane;GO:0044422//organelle part;GO:0005789//endoplasmic reticulum membrane;GO:0012505//endomembrane system;GO:0005623//cell;GO:0098827//endoplasmic reticulum subcompartment;GO:0005622//intracellular;GO:0044425//membrane part;GO:0044446//intracellular organelle part;GO:0043231//intrac…		GRMZM2G004828	GRMZM2G004828_T01	Known_gene	1	162840182	162841982	6	-	1801	9.99	6.7	8.63	0.68	0.58	1.02
GRMZM2G042893	0.82	0.076	-3.47348	3.8779e-14	3.08895e-14	-4.9542	0.014234	0.00790322	-3.11548	4.25764e-05	1.41983e-05	-3.29068	1.98313e-07	5.38946e-08	bHLH	K13422//transcription factor MYC2+ko04016//MAPK signaling pathway - plant+ko04075//Plant hormone signal transduction;K13422//transcription factor MYC2+ko04016//MAPK signaling pathway - plant+ko04075//Plant hormone signal transduction;K13422//transcription factor MYC2+ko04016//MAPK signaling pathway - plant+ko04075//Plant hormone signal transduction	XP_020402995.1|3.6e-217|uncharacterized protein LOC100193646 isoform X1 [Zea mays]	GO:0046983//protein dimerization activity;GO:0005515//protein binding;GO:0005488//binding;		GRMZM2G042893	GRMZM2G042893_T04,GRMZM2G042893_T01,GRMZM2G042893_T03,GRMZM2G042893_T02,GRMZM2G042893_T05	Known_gene	5	81074165	81077414	2	-	3250	0.31	0.78	1.37	0	0.09	0.14
GRMZM2G145313	2.346	0.213	-3.4669	4.75603e-43	1.8345e-43	-6.33985	9.12912e-08	3.0942e-08	-1.36678	0.00859375	0.0040074	-4.33573	2.84186e-38	2.37916e-39		K18081//myotubularin-related protein 1/2 [EC:3.1.3.64 3.1.3.95]+ko01100//Metabolic pathways+ko04070//Phosphatidylinositol signaling system+ko00562//Inositol phosphate metabolism;K22020//mucin-19	AQL07720.1|3.5e-271|hypothetical protein ZEAMMB73_Zm00001d047829 [Zea mays]			GRMZM2G145313	GRMZM2G145313_T01	Known_gene	1	140271044	140272640	9	+	1597	0.81	0.98	5.25	0	0.38	0.26
GRMZM2G118579	16.456	1.6	-3.46326	4.90677e-268	4.05054e-269	-3.97625	1.39019e-135	5.577e-137	-3.25005	1.41343e-52	8.7775e-54	-2.92091	2.36176e-90	8.84996e-92		K08235//xyloglucan:xyloglucosyl transferase [EC:2.4.1.207];K08235//xyloglucan:xyloglucosyl transferase [EC:2.4.1.207];K08235//xyloglucan:xyloglucosyl transferase [EC:2.4.1.207]	NP_001141552.1|9.7e-77|uncharacterized protein LOC100273667 precursor [Zea mays]	GO:0009056//catabolic process;GO:0005976//polysaccharide metabolic process;GO:0044262//cellular carbohydrate metabolic process;GO:0010383//cell wall polysaccharide metabolic process;GO:0071704//organic substance metabolic process;GO:0010411//xyloglucan metabolic process;GO:0016043//cellular component organization;GO:0071554//cell wall organization or biogenesis;GO:0044036//cell wall macromolecule…		GRMZM2G118579	GRMZM2G118579_T02,GRMZM2G118579_T01,GRMZM2G118579_T03	Known_gene	3	169831599	169833403	4	+	1805	21.09	10.18	18.1	1.34	1.07	2.39
GRMZM2G062504	1.083	0.09	-3.45145	6.92311e-14	5.57784e-14	-3.48727	2.12623e-06	7.9782e-07	-3.78136	0.00350739	0.00152971	-3.65025	3.05689e-05	1.01709e-05			NP_001333535.1|1.3e-41|uncharacterized protein LOC100275911 [Zea mays]			GRMZM2G062504	GRMZM2G062504_T02,GRMZM2G062504_T01	Known_gene	2	58528220	58529607	2	-	1388	1.57	0.55	1.13	0.14	0.04	0.09
GRMZM2G465812	10.186	0.933	-3.4409	6.9605e-117	1.22609e-117	-3.73773	1.80898e-52	1.67609e-53	-3.23532	2.88478e-44	2.06576e-45	-3.36053	8.68673e-24	1.10022e-24		K15797//(S)-beta-macrocarpene synthase [EC:5.5.1.17]+ko00909//Sesquiterpenoid and triterpenoid biosynthesis+ko01110//Biosynthesis of secondary metabolites;K22061//beta-sesquiphellandrene synthase [EC:4.2.3.123]	AQK41276.1|1.3e-176|terpene synthase9 [Zea mays]	GO:0008152//metabolic process;GO:0016835//carbon-oxygen lyase activity;GO:0046872//metal ion binding;GO:0016829//lyase activity;GO:0005488//binding;GO:0016838//carbon-oxygen lyase activity, acting on phosphates;GO:0010333//terpene synthase activity;GO:0043167//ion binding;GO:0043169//cation binding;GO:0000287//magnesium ion binding;GO:0003824//catalytic activity;		GRMZM2G465812	GRMZM2G465812_T01	Known_gene	1	73850131	73851474	10	-	1344	12.54	11.96	6.06	0.94	1.27	0.59
GRMZM2G078218	0.98	0.09	-3.43556	9.56523e-09	9.92427e-09	-7.65105	9.12659e-08	3.0942e-08	-1	0.463362	0.3569	-2.20163	0.108356	0.0647582		K03094//S-phase kinase-associated protein 1+ko04141//Protein processing in endoplasmic reticulum+ko04120//Ubiquitin mediated proteolysis	XP_008670886.1|2.1e-103|SKP1-like protein 1A [Zea mays]	GO:0009056//catabolic process;GO:0030163//protein catabolic process;GO:0019538//protein metabolic process;GO:1901564//organonitrogen compound metabolic process;GO:0044265//cellular macromolecule catabolic process;GO:0044248//cellular catabolic process;GO:0044267//cellular protein metabolic process;GO:0008152//metabolic process;GO:0019941//modification-dependent protein catabolic process;GO:000998…		GRMZM2G078218	GRMZM2G078218_T01	Known_gene	1	230660153	230660836	2	-	684	2.01	0.24	0.69	0	0.12	0.15
GRMZM2G057283	5.61	0.523	-3.42387	2.07746e-70	5.62287e-71	-3.782	4.01213e-26	6.35508e-27	-3.19212	2.51253e-16	3.86706e-17	-3.314	3.6754e-30	3.80004e-31		K08360//cytochrome b-561 [EC:1.16.5.1]	NP_001152147.1|3.0e-83|plasma membrane associated protein [Zea mays]	GO:0031224//intrinsic component of membrane;GO:0016020//membrane;GO:0016021//integral component of membrane;GO:0044425//membrane part;		GRMZM2G057283	GRMZM2G057283_T01	Known_gene	1	205369890	205371486	3	-	1597	5.64	3.93	7.26	0.41	0.43	0.73
GRMZM2G048791	1.46	0.136	-3.41259	2.6856e-23	1.57419e-23	-5.49185	0.000534404	0.000248764	-1.79355	0.00208803	0.000877406	-4.71549	4.4468e-19	6.60272e-20			AQK78941.1|1.0e-266|OSJNBb0004G23.8-like protein [Zea mays]			GRMZM2G048791	GRMZM2G048791_T01	Known_gene	1	14347183	14348614	6	+	1432	0.45	1.04	2.89	0	0.3	0.11
GRMZM2G407119	0.73	0.07	-3.40876	2.2474e-17	1.58618e-17	-5.01495	2.7209e-10	7.87884e-11	-2.27684	0.000618701	0.000239904	-3.56071	9.90932e-05	3.48856e-05	bHLH	K11253//histone H3;K04733//interleukin-1 receptor-associated kinase 4 [EC:2.7.11.1];K12126//phytochrome-interacting factor 3+ko04712//Circadian rhythm - plant+ko04075//Plant hormone signal transduction;K11253//histone H3;K04733//interleukin-1 receptor-associated kinase 4 [EC:2.7.11.1];K12126//phytochrome-interacting factor 3+ko04712//Circadian rhythm - plant+ko04075//Plant hormone signal transduc…	AQL08300.1|2.2e-118|Putative HLH DNA-binding domain superfamily protein [Zea mays]	GO:0005488//binding;GO:0046983//protein dimerization activity;GO:0005515//protein binding;		GRMZM2G407119	GRMZM2G407119_T01,GRMZM2G407119_T02	Known_gene	2	145064265	145067533	9	-	3269	0.97	0.63	0.59	0.03	0.13	0.05
AC205471.4_FG008	10.886	1.023	-3.40798	1.83848e-166	2.39065e-167	-5.15964	2.07161e-106	1.03444e-107	-1.25576	5.41066e-09	1.26002e-09	-5.19845	1.80959e-82	7.3968e-84		K20718//LRR receptor-like serine/threonine-protein kinase ERECTA [EC:2.7.11.1]+ko04016//MAPK signaling pathway - plant	XP_008656478.1|1.3e-264|leucine-rich repeat receptor-like kinase protein FLORAL ORGAN NUMBER1 [Zea mays]			AC205471.4_FG008	AC205471.4_FGT008	Known_gene	1	124726584	124727981	8	-	1398	15.37	5.54	11.75	0.43	2.32	0.32
GRMZM2G012263	0.23	0.02	-3.40636	1.62816e-05	2.13515e-05	-3	0.0631439	0.0394704	-1.73697	0.463944	0.3569	-5.12928	0.00119266	0.00048017		K00430//peroxidase [EC:1.11.1.7]+ko01100//Metabolic pathways+ko01110//Biosynthesis of secondary metabolites+ko00940//Phenylpropanoid biosynthesis;K00430//peroxidase [EC:1.11.1.7]+ko01100//Metabolic pathways+ko01110//Biosynthesis of secondary metabolites+ko00940//Phenylpropanoid biosynthesis	NP_001136779.1|1.1e-248|uncharacterized protein LOC100216922 precursor [Zea mays]	GO:0008152//metabolic process;GO:0071669//plant-type cell wall organization or biogenesis;GO:0009987//cellular process;GO:0045229//external encapsulating structure organization;GO:0044237//cellular metabolic process;GO:0072593//reactive oxygen species metabolic process;GO:0071555//cell wall organization;GO:0009056//catabolic process;GO:0016043//cellular component organization;GO:0050896//response…		GRMZM2G012263	GRMZM2G012263_T02,GRMZM2G012263_T01	Known_gene	2	110957379	110959063	6	+	1685	0.24	0.1	0.35	0.03	0.03	0
GRMZM2G106443	0.19	0.02	-3.40636	1.62816e-05	2.13515e-05	-3.66297	0.00110001	0.000529478	-1	0.681925	0.603118	-3.70044	0.0565151	0.0309894		K21371//crocetin glucosyltransferase [EC:2.4.1.271]	NP_001141445.2|1.9e-287|uncharacterized protein LOC100273555 [Zea mays]	GO:0008152//metabolic process;GO:0016758//transferase activity, transferring hexosyl groups;GO:0003824//catalytic activity;GO:0016740//transferase activity;GO:0016757//transferase activity, transferring glycosyl groups;		GRMZM2G106443	GRMZM2G106443_T01	Known_gene	1	2697292	2699180	4	+	1889	0.38	0.06	0.13	0.03	0.03	0
GRMZM2G470648	0.273	0.026	-3.40636	1.62816e-05	2.13515e-05	-2.52356	0.107808	0.0709466	-2.32193	0.180718	0.115635	-5.2854	0.0022928	0.000961682		K19984//exocyst complex component 5	OSX73740.1|1.8e-15|hypothetical protein BU14_0329s0008, partial [Porphyra umbilicalis]			GRMZM2G470648	GRMZM2G470648_T01	Known_gene	1	156427533	156428853	8	+	1321	0.23	0.2	0.39	0.04	0.04	0
GRMZM2G481964	0.663	0.063	-3.40636	1.85421e-09	1.84626e-09	-4.08746	9.53099e-05	4.1114e-05	-1.91754	0.158268	0.0994152	-4	0.000203776	7.44942e-05		K14306//nuclear pore complex protein Nup62+ko03013//RNA transport;K10955//mucin-2	XP_008653997.1|4.7e-206|skin secretory protein xP2 [Zea mays]			GRMZM2G481964	GRMZM2G481964_T01	Known_gene	1	130350653	130351753	7	-	1101	0.85	0.34	0.8	0.05	0.09	0.05
GRMZM2G467187	2.483	0.236	-3.40274	1.04674e-38	4.394e-39	-4.09637	6.47794e-20	1.25284e-20	-2.2084	2.48792e-06	7.24032e-07	-4.05311	2.45476e-15	4.22516e-16		K10664//E3 ubiquitin-protein ligase ATL6/9/15/31/42/55 [EC:2.3.2.27]	ONM02541.1|3.7e-216|E3 ubiquitin-protein ligase ATL6 [Zea mays]	GO:1901575//organic substance catabolic process;GO:0006807//nitrogen compound metabolic process;GO:0009056//catabolic process;GO:0006508//proteolysis;GO:0030163//protein catabolic process;GO:0009057//macromolecule catabolic process;GO:0043170//macromolecule metabolic process;GO:0043161//proteasome-mediated ubiquitin-dependent protein catabolic process;GO:0009987//cellular process;GO:0044267//cell…		GRMZM2G467187	GRMZM2G467187_T01	Known_gene	1	182195669	182197052	1	+	1384	3.25	1.71	2.49	0.19	0.37	0.15
GRMZM2G532127	0.363	0.033	-3.40041	1.19131e-05	1.54345e-05	-2.76553	0.107931	0.0709466	-4.24793	0.183432	0.117812	-3.48543	0.00738237	0.00336522			NP_001146587.1|1.1e-23|uncharacterized protein LOC100280183 [Zea mays]			GRMZM2G532127	GRMZM2G532127_T01	Known_gene	1	90953919	90954963	8	-	1045	0.34	0.19	0.56	0.05	0	0.05
GRMZM2G478920	0.103	0.01	-3.4001	6.93549e-06	8.8013e-06	-4.16993	0.000275726	0.000124562	0	0.991338	0.977956	-2.58496	0.0230187	0.0115697		K21952//CASK-interacting protein;K02184//formin 2	AQK48649.1|0.0e+00|pollen extensin-like2 [Zea mays]			GRMZM2G478920	GRMZM2G478920_T01	Known_gene	1	3412791	3417080	4	-	4290	0.18	0.01	0.12	0	0.01	0.02
GRMZM5G831025	12.776	1.213	-3.39796	2.80298e-81	6.78033e-82	-4.9542	7.17509e-47	7.32542e-48	-1.85202	6.02779e-07	1.65423e-07	-3.39186	2.42349e-34	2.24232e-35			XP_008649420.1|3.7e-56|protein IQ-DOMAIN 14 [Zea mays]			GRMZM5G831025	GRMZM5G831025_T01	Known_gene	1	130147524	130148121	6	+	598	16.74	5.74	15.85	0.54	1.59	1.51
GRMZM2G077219	1.873	0.186	-3.38908	4.75369e-17	3.39415e-17	-5.80367	2.66102e-16	5.85588e-17	2.32193	0.204295	0.134932	-3.5502	3.05746e-05	1.01709e-05			NP_001182827.1|5.0e-63|uncharacterized protein LOC100501067 precursor [Zea mays]			GRMZM2G077219	GRMZM2G077219_T02,GRMZM2G077219_T01	Known_gene	2	5989654	5990621	3	+	968	3.91	0.07	1.64	0.07	0.35	0.14
GRMZM2G170857	0.23	0.02	-3.38595	0.000655147	0.00100896				-3.52356	0.0035099	0.00152971						XP_008678213.1|5.2e-124|putative germin-like protein 12-4 [Zea mays]	GO:0005576//extracellular region;GO:0045735//nutrient reservoir activity;GO:0030145//manganese ion binding;GO:0043167//ion binding;GO:0043169//cation binding;GO:0005488//binding;GO:0046914//transition metal ion binding;GO:0046872//metal ion binding;	Leucine-rich repeat protein kinase family protein (best arabidopsis hit)	GRMZM2G170857	GRMZM2G170857_T01	Known_gene	1	28774015	28775169	4	+	1155	0	0.69	0	0	0.06	0
GRMZM2G031624	0.493	0.05	-3.38328	2.29547e-07	2.61074e-07	-0.485427	0.745058	0.69021	-3.65535	0.00192738	0.00080395	-6.14975	8.53695e-05	2.98436e-05		K13172//serine/arginine repetitive matrix protein 2;K17987//next to BRCA1 gene 1 protein	XP_020401473.1|1.4e-178|E3 ubiquitin-protein ligase PUB23 [Zea mays]	GO:0019787//ubiquitin-like protein transferase activity;GO:0003824//catalytic activity;GO:0004842//ubiquitin-protein transferase activity;GO:0140096//catalytic activity, acting on a protein;GO:0016740//transferase activity;	PREDICTED: Vitis vinifera hypothetical protein LOC100249092 (LOC100249092), mRNA	GRMZM2G031624	GRMZM2G031624_T01	Known_gene	1	7137038	7138123	10	+	1086	0.14	0.63	0.71	0.1	0.05	0
GRMZM2G038057	1.13	0.11	-3.38328	2.29547e-07	2.61074e-07	-3.57399	0.00365638	0.0018634	-3.33498	0.0114187	0.00546072	-3.14048	0.0230144	0.0115697						GRMZM2G038057	GRMZM2G038057_T01	Known_gene	1	148549655	148550152	6	-	498	1.31	1.11	0.97	0.11	0.11	0.11
GRMZM2G128434	0.17	0.016	-3.38328	2.29547e-07	2.61074e-07	-3.70044	0.000325976	0.000148367	-1.73697	0.245157	0.165642	-3.90689	0.00439252	0.00192605		K19036//ATP-dependent RNA/DNA helicase IGHMBP2 [EC:3.6.4.12 3.6.4.13]	XP_008652530.1|0.0e+00|LOW QUALITY PROTEIN: DNA-binding protein SMUBP-2 [Zea mays]			GRMZM2G128434	GRMZM2G128434_T01	Known_gene	1	83065175	83073766	7	-	8592	0.26	0.1	0.15	0.02	0.03	0
GRMZM2G078299	3.62	0.35	-3.38325	4.77546e-30	2.37313e-30	-3.98966	1.80477e-17	3.78592e-18	-2.44556	7.78691e-05	2.68562e-05	-3.33539	1.78004e-09	4.20664e-10		K13171//serine/arginine repetitive matrix protein 1+ko03015//mRNA surveillance pathway+ko03013//RNA transport;K13171//serine/arginine repetitive matrix protein 1+ko03015//mRNA surveillance pathway+ko03013//RNA transport	ACR35151.1|4.8e-71|unknown [Zea mays]			GRMZM2G078299	GRMZM2G078299_T02,GRMZM2G078299_T01	Known_gene	2	153874278	153875086	4	-	809	5.56	2.07	3.23	0.35	0.38	0.32
GRMZM2G082855	19.093	1.833	-3.37997	0	0	-4.31972	0	0	-1.90903	1.10115e-96	4.05418e-98	-4.89872	0	0		K20718//LRR receptor-like serine/threonine-protein kinase ERECTA [EC:2.7.11.1]+ko04016//MAPK signaling pathway - plant;K20718//LRR receptor-like serine/threonine-protein kinase ERECTA [EC:2.7.11.1]+ko04016//MAPK signaling pathway - plant;K20718//LRR receptor-like serine/threonine-protein kinase ERECTA [EC:2.7.11.1]+ko04016//MAPK signaling pathway - plant;K20718//LRR receptor-like serine/threonine…	XP_008658489.1|0.0e+00|putative leucine-rich repeat receptor-like protein kinase family protein isoform X1 [Zea mays]	GO:0031224//intrinsic component of membrane;GO:0044425//membrane part;GO:0016020//membrane;GO:0016021//integral component of membrane;GO:0097367//carbohydrate derivative binding;GO:0016772//transferase activity, transferring phosphorus-containing groups;GO:0043168//anion binding;GO:0032559//adenyl ribonucleotide binding;GO:1901363//heterocyclic compound binding;GO:0030554//adenyl nucleotide bindi…	ERECTA-like 2 (best arabidopsis hit); receptor-like protein kinase 5 precursor, putative, expressed (best rice hit)	GRMZM2G082855	GRMZM2G082855_T03,GRMZM2G082855_T05,GRMZM2G082855_T02,GRMZM2G082855_T04,GRMZM2G082855_T01	Known_gene	5	24074354	24081173	9	-	6820	26.16	13.52	17.6	1.31	3.6	0.59
GRMZM2G062996	2.356	0.226	-3.37948	2.89785e-51	9.81743e-52	-3.88845	1.22915e-25	1.98048e-26	-2.29662	6.78057e-06	2.06036e-06	-3.5597	3.82528e-22	5.09098e-23		K01051//pectinesterase [EC:3.1.1.11]+ko00040//Pentose and glucuronate interconversions+ko01100//Metabolic pathways;K01051//pectinesterase [EC:3.1.1.11]+ko00040//Pentose and glucuronate interconversions+ko01100//Metabolic pathways	XP_008656646.1|0.0e+00|pectinesterase [Zea mays]	GO:0016043//cellular component organization;GO:0045229//external encapsulating structure organization;GO:0071840//cellular component organization or biogenesis;GO:0071554//cell wall organization or biogenesis;GO:0009987//cellular process;GO:0042545//cell wall modification;GO:0071555//cell wall organization;GO:0016020//membrane;GO:0044464//cell part;GO:0005618//cell wall;GO:0044425//membrane part;…		GRMZM2G062996	GRMZM2G062996_T02,GRMZM2G062996_T01	Known_gene	2	69407933	69410069	1	+	2137	3.11	1.13	2.83	0.21	0.23	0.24
GRMZM2G390150	1.036	0.1	-3.3716	3.31107e-09	3.34495e-09	-7.08746	9.91683e-06	3.92076e-06	-1.80735	0.0869386	0.05055	-3.61471	0.00228924	0.000958832			NP_001144883.1|2.7e-50|uncharacterized protein LOC100277984 [Zea mays]	GO:0044425//membrane part;GO:0016020//membrane;GO:0031224//intrinsic component of membrane;GO:0016021//integral component of membrane;		GRMZM2G390150	GRMZM2G390150_T01	Known_gene	1	33725314	33726014	4	+	701	1.36	0.77	0.98	0	0.22	0.08
GRMZM2G108118	1.173	0.113	-3.37125	8.55356e-17	6.17365e-17	-3.09686	0.000489522	0.000226812	-4.71425	1.95994e-06	5.63292e-07	-3.01707	2.7231e-07	7.49992e-08		K02184//formin 2;K21952//CASK-interacting protein	ONM40873.1|7.6e-133|hypothetical protein ZEAMMB73_Zm00001d044317 [Zea mays]			GRMZM2G108118	GRMZM2G108118_T01	Known_gene	1	221388347	221389707	3	-	1361	0.77	1.05	1.7	0.09	0.04	0.21
GRMZM2G074672	3.64	0.38	-3.37029	1.25687e-54	4.10083e-55	-1.64636	0.00781672	0.00416972	-1.75097	0.000608457	0.000235818	-4.14078	6.12555e-53	3.87342e-54		K08360//cytochrome b-561 [EC:1.16.5.1];K21952//CASK-interacting protein;K08360//cytochrome b-561 [EC:1.16.5.1]	ACR34397.1|4.5e-166|unknown [Zea mays]	GO:0010039//response to iron ion;GO:0071241//cellular response to inorganic substance;GO:0071248//cellular response to metal ion;GO:0055065//metal ion homeostasis;GO:0006812//cation transport;GO:0055072//iron ion homeostasis;GO:0030003//cellular cation homeostasis;GO:0006875//cellular metal ion homeostasis;GO:0006810//transport;GO:0051179//localization;GO:0048878//chemical homeostasis;GO:0030026/…		GRMZM2G074672	GRMZM2G074672_T01,GRMZM2G074672_T03,GRMZM2G074672_T02	Known_gene	3	107883948	107886373	7	+	2426	0.72	1.38	8.82	0.23	0.41	0.5
GRMZM2G145909	7.526	0.746	-3.36561	1.62293e-101	3.25595e-102	-2.63339	2.61997e-19	5.17058e-20	-5.71952	2.13287e-44	1.524e-45	-3.04712	1.8079e-44	1.32217e-45		K02184//formin 2;K08818//cell division cycle 2-like [EC:2.7.11.22];K02184//formin 2;K08818//cell division cycle 2-like [EC:2.7.11.22]	AQK40725.1|1.6e-103|Putative HLH DNA-binding domain superfamily protein isoform 1 [Zea mays]	GO:0005488//binding;GO:0005515//protein binding;GO:0046983//protein dimerization activity;		GRMZM2G145909	GRMZM2G145909_T02,GRMZM2G145909_T01	Known_gene	2	50588819	50590827	10	-	2009	5.15	6.85	10.58	0.83	0.13	1.28
GRMZM2G169947	1.483	0.143	-3.36454	4.81533e-11	4.40334e-11	-4.70044	0.180466	0.125724	-7.94837	1.01837e-08	2.42488e-09	-2	0.00546304	0.00243708	bHLH		AIB05242.1|6.2e-107|bHLH transcription factor, partial [Zea mays]			GRMZM2G169947	GRMZM2G169947_T01	Known_gene	1	29652992	29653739	3	-	748	0.26	2.47	1.72	0	0	0.43
GRMZM2G065215	0.963	0.093	-3.36242	6.5836e-13	5.53035e-13	-2.85086	0.000352351	0.000160935	-2.05063	0.0346406	0.018214	-7.02237	2.79887e-08	7.16498e-09			XP_008657001.1|1.1e-175|uncharacterized protein LOC103636424 [Zea mays]			GRMZM2G065215	GRMZM2G065215_T02,GRMZM2G065215_T01	Known_gene	2	73696272	73698724	1	-	2453	1.01	0.58	1.3	0.14	0.14	0
AC210013.4_FG002	33.7	3.27	-3.36151	2.38433e-256	2.08801e-257	-5.67932	1.99606e-167	6.54878e-169	-1.80438	3.80613e-34	3.38882e-35	-4.46811	2.4895e-92	9.04876e-94		K00430//peroxidase [EC:1.11.1.7]+ko01100//Metabolic pathways+ko01110//Biosynthesis of secondary metabolites+ko00940//Phenylpropanoid biosynthesis;K13171//serine/arginine repetitive matrix protein 1+ko03015//mRNA surveillance pathway+ko03013//RNA transport	NP_001310278.1|1.4e-113|uncharacterized protein LOC107603301 precursor [Zea mays]	GO:0009987//cellular process;GO:0008152//metabolic process;GO:0044237//cellular metabolic process;GO:0015979//photosynthesis;GO:0009522//photosystem I;GO:0046658//anchored component of plasma membrane;GO:0044459//plasma membrane part;GO:0071944//cell periphery;GO:0005622//intracellular;GO:0044436//thylakoid part;GO:0031226//intrinsic component of plasma membrane;GO:0098796//membrane protein compl…		AC210013.4_FG002	AC210013.4_FGT002	Known_gene	1	3486961	3487902	5	-	942	46.12	26.65	28.33	0.9	7.63	1.28
GRMZM2G532939	0.83	0.083	-3.34976	0.000691349	0.00106774	-6.83289	0.0514476	0.0315218				-2.43296	0.115557	0.0697044			XP_008662851.1|3.6e-25|uncharacterized protein LOC103641273 [Zea mays]			GRMZM2G532939	GRMZM2G532939_T01	Known_gene	1	78847279	78847569	10	+	291	1.14	0	1.35	0	0	0.25
GRMZM2G111909	0.336	0.033	-3.34577	1.36291e-07	1.52223e-07	-5.90689	5.07838e-06	1.96321e-06	-1.58496	0.245485	0.165642	-2.73697	0.115701	0.0697044		K01251//adenosylhomocysteinase [EC:3.3.1.1]+ko01100//Metabolic pathways+ko00270//Cysteine and methionine metabolism	XP_020404565.1|3.8e-151|adenosylhomocysteinase [Zea mays]			GRMZM2G111909	GRMZM2G111909_T01	Known_gene	1	121563121	121567838	2	+	4718	0.6	0.21	0.2	0	0.07	0.03
GRMZM2G036120	1.173	0.12	-3.34534	2.2954e-20	1.46788e-20	-4.24101	2.16963e-14	5.15766e-15	-2.64386	0.0625699	0.0351072	-2.5025	1.44932e-05	4.6778e-06		K12471//epsin+ko04144//Endocytosis	NP_001309216.1|3.1e-168|uncharacterized protein LOC107522036 [Zea mays]			GRMZM2G036120	GRMZM2G036120_T01	Known_gene	1	168490630	168492388	8	-	1759	2.08	0.25	1.19	0.11	0.04	0.21
GRMZM2G307119	4.05	0.403	-3.34378	3.02456e-66	8.58957e-67	-2.75398	1.50859e-18	3.05058e-19	-2.92679	3.70509e-18	5.28094e-19	-5.01282	2.83776e-33	2.69828e-34		K09286//EREBP-like factor	NP_001105200.2|1.6e-188|branched silkless 1 [Zea mays]	GO:0044260//cellular macromolecule metabolic process;GO:0071704//organic substance metabolic process;GO:0044271//cellular nitrogen compound biosynthetic process;GO:0009987//cellular process;GO:0006725//cellular aromatic compound metabolic process;GO:0044238//primary metabolic process;GO:0034654//nucleobase-containing compound biosynthetic process;GO:0009059//macromolecule biosynthetic process;GO:…	Malus x domestica AP2 domain class transcription factor (AP2D43) mRNA, complete cds	GRMZM2G307119	GRMZM2G307119_T01	Known_gene	1	172248843	172250339	7	-	1497	3.98	3.65	4.52	0.59	0.48	0.14
GRMZM2G068330	0.88	0.086	-3.33612	5.77407e-20	3.73991e-20	-5.48113	2.00363e-13	4.95724e-14	-0.436099	0.554473	0.442306	-4.1565	4.69394e-10	1.06531e-10	zf-HD	K19719//collagen, type II, alpha;K19719//collagen, type II, alpha;K19719//collagen, type II, alpha;K19719//collagen, type II, alpha	XP_008678039.1|2.4e-249|zinc-finger homeodomain protein 4 isoform X1 [Zea mays]	GO:1901363//heterocyclic compound binding;GO:0003677//DNA binding;GO:0005488//binding;GO:0097159//organic cyclic compound binding;GO:0003676//nucleic acid binding;		GRMZM2G068330	GRMZM2G068330_T03,GRMZM2G068330_T02,GRMZM2G068330_T04,GRMZM2G068330_T01	Known_gene	4	11278503	11281332	4	-	2830	1.34	0.23	1.07	0.03	0.17	0.06
AC233959.1_FG006	0.353	0.033	-3.33597	2.92736e-05	3.92286e-05	-5.39232	0.00745185	0.00395732	-2.1375	0.29579	0.205274	-3.07039	0.0401086	0.0212404		K22020//mucin-19	XP_008645248.1|1.6e-181|uncharacterized protein LOC103626622 [Zea mays]			AC233959.1_FG006	AC233959.1_FGT006	Known_gene	1	80528351	80529334	5	-	984	0.42	0.22	0.42	0	0.05	0.05
GRMZM2G113235	0.56	0.053	-3.33597	8.58647e-11	7.9467e-11	-2.74416	0.000607192	0.00028457	-4.34577	8.82191e-05	3.06348e-05	-3.73697	0.00413104	0.0018003			PAN07510.1|4.1e-06|hypothetical protein PAHAL_A02862 [Panicum hallii]			GRMZM2G113235	GRMZM2G113235_T01	Known_gene	1	193871920	193877163	5	+	5244	0.67	0.61	0.4	0.1	0.03	0.03
GRMZM2G481052	0.313	0.03	-3.33597	2.92736e-05	3.92286e-05	-2.32193	0.581307	0.501446	-3.80735	0.183138	0.117812	-3.05889	0.00173284	0.000713288		K17987//next to BRCA1 gene 1 protein;K13412//calcium-dependent protein kinase [EC:2.7.11.1]+ko04626//Plant-pathogen interaction;K14306//nuclear pore complex protein Nup62+ko03013//RNA transport	XP_020398293.1|1.7e-155|uncharacterized protein At4g15970-like [Zea mays]			GRMZM2G481052	GRMZM2G481052_T01	Known_gene	1	161274601	161275983	8	-	1383	0.05	0.14	0.75	0	0	0.09
GRMZM5G885329	0.686	0.07	-3.33597	4.10052e-07	4.75058e-07	-3.42146	0.00659314	0.00347338	-3	0.0360009	0.0190302	-3.42146	0.00737782	0.00336522	NAC		XP_008653036.1|1.0e-95|NAC domain-containing protein 45 [Zea mays]	GO:0043170//macromolecule metabolic process;GO:0031323//regulation of cellular metabolic process;GO:0090304//nucleic acid metabolic process;GO:0019222//regulation of metabolic process;GO:0009987//cellular process;GO:0018130//heterocycle biosynthetic process;GO:0051171//regulation of nitrogen compound metabolic process;GO:0009058//biosynthetic process;GO:0006355//regulation of transcription, DNA-t…	NAC domain containing protein 17 (best arabidopsis hit)	GRMZM5G885329	GRMZM5G885329_T01	Known_gene	1	146638618	146642822	7	+	4205	0.75	0.56	0.75	0.07	0.07	0.07
GRMZM2G136372	64.356	6.37	-3.32959	0	0				-9.20845	0	0	-2.28802	1.0301e-204	1.63083e-206		K04733//interleukin-1 receptor-associated kinase 4 [EC:2.7.11.1]	NP_001151337.1|2.6e-101|uncharacterized protein LOC100284970 precursor [Zea mays]		S-domain-2 5 (best arabidopsis hit); expressed protein (best rice hit)	GRMZM2G136372	GRMZM2G136372_T01	Known_gene	1	177903254	177904176	1	-	923	0	100.57	92.5	0	0.17	18.94
GRMZM2G088797	6.986	0.7	-3.32385	2.95367e-54	9.68559e-55	-3.88076	1.09444e-34	1.41088e-35	-1.46647	0.00183531	0.000762686	-4.14505	4.3482e-22	5.79778e-23		K03006//DNA-directed RNA polymerase II subunit RPB1 [EC:2.7.7.6]+ko00230//Purine metabolism+ko03020//RNA polymerase+ko01100//Metabolic pathways+ko00240//Pyrimidine metabolism;K19891//glucan endo-1,3-beta-glucosidase 1/2/3 [EC:3.2.1.39]+ko00500//Starch and sucrose metabolism	XP_008644495.1|1.6e-93|PLASMODESMATA CALLOSE-BINDING PROTEIN 3 isoform X2 [Zea mays]			GRMZM2G088797	GRMZM2G088797_T01	Known_gene	1	6836866	6844734	5	+	7869	11.49	2.57	6.9	0.78	0.93	0.39
GRMZM2G134332	0.916	0.093	-3.3228	9.08512e-17	6.56229e-17	-3.11151	3.05891e-07	1.07621e-07	-4.58496	1.33399e-05	4.187e-06	-2.89812	4.35838e-05	1.47502e-05		K20714//serine/threonine-protein kinase OXI1 [EC:2.7.11.1]+ko04016//MAPK signaling pathway - plant	NP_001130351.1|7.7e-255|putative protein kinase superfamily protein [Zea mays]	GO:0043167//ion binding;GO:0004674//protein serine/threonine kinase activity;GO:0017076//purine nucleotide binding;GO:0003824//catalytic activity;GO:0016301//kinase activity;GO:0032555//purine ribonucleotide binding;GO:0032553//ribonucleotide binding;GO:0097367//carbohydrate derivative binding;GO:0016772//transferase activity, transferring phosphorus-containing groups;GO:0008144//drug binding;GO:…		GRMZM2G134332	GRMZM2G134332_T01	Known_gene	1	190229345	190230901	2	+	1557	1.21	0.72	0.82	0.14	0.03	0.11
GRMZM2G459847	1.47	0.15	-3.31985	7.01686e-18	4.86653e-18	-2.3505	5.98223e-05	2.52878e-05	-4.53605	3.72499e-06	1.10099e-06	-4.10434	2.03068e-08	5.14772e-09		K13171//serine/arginine repetitive matrix protein 1+ko03015//mRNA surveillance pathway+ko03013//RNA transport;K13172//serine/arginine repetitive matrix protein 2;K04733//interleukin-1 receptor-associated kinase 4 [EC:2.7.11.1];K22020//mucin-19	NP_001306682.1|6.5e-149|hypothetical protein [Zea mays]			GRMZM2G459847	GRMZM2G459847_T01	Known_gene	1	197523756	197524909	2	-	1154	1.53	1.16	1.72	0.3	0.05	0.1
GRMZM2G155002	7.783	0.786	-3.31244	1.6497e-123	2.78995e-124	-4.71777	3.67718e-64	2.8569e-65	-1.33458	1.04855e-07	2.69614e-08	-4.5921	4.88442e-70	2.34734e-71		K08360//cytochrome b-561 [EC:1.16.5.1]	AQK49955.1|2.9e-102|hypothetical protein ZEAMMB73_Zm00001d049256 [Zea mays]			GRMZM2G155002	GRMZM2G155002_T01	Known_gene	1	21843217	21846080	4	-	2864	9.21	4.01	10.13	0.35	1.59	0.42
GRMZM2G039074	0.596	0.06	-3.31173	2.22017e-12	1.91222e-12	-5.10154	3.65141e-09	1.13109e-09	-1.5025	0.111699	0.0675094	-3.80735	0.0012578	0.000508674	G2-like	K06236//collagen, type I, alpha+ko04933//AGE-RAGE signaling pathway in diabetic complications;K14491//two-component response regulator ARR-B family+ko04075//Plant hormone signal transduction	NP_001136686.1|5.6e-251|putative MYB DNA-binding domain superfamily protein [Zea mays]	GO:0019219//regulation of nucleobase-containing compound metabolic process;GO:0009987//cellular process;GO:0018130//heterocycle biosynthetic process;GO:0034641//cellular nitrogen compound metabolic process;GO:0031326//regulation of cellular biosynthetic process;GO:0009059//macromolecule biosynthetic process;GO:0032774//RNA biosynthetic process;GO:0009889//regulation of biosynthetic process;GO:004…		GRMZM2G039074	GRMZM2G039074_T01,GRMZM2G039074_T02	Known_gene	2	254304178	254313183	1	-	9006	1.03	0.34	0.42	0.03	0.12	0.03
GRMZM2G042421	2.546	0.256	-3.31173	3.9844e-23	2.34787e-23	-3.86581	8.75635e-10	2.61548e-10	-2.84549	1.7252e-06	4.92922e-07	-3.30518	3.43847e-08	8.86246e-09			ONM40099.1|1.2e-110|putative desiccation-related protein LEA14 [Zea mays]	GO:0050896//response to stimulus;GO:0001101//response to acid chemical;GO:0009415//response to water;GO:1901700//response to oxygen-containing compound;GO:0010035//response to inorganic substance;GO:0006950//response to stress;GO:0009628//response to abiotic stimulus;GO:0042221//response to chemical;GO:0009414//response to water deprivation;GO:0009269//response to desiccation;		GRMZM2G042421	GRMZM2G042421_T01	Known_gene	1	217635215	217636142	3	-	928	2.77	2.3	2.57	0.19	0.32	0.26
GRMZM2G161670	0.81	0.083	-3.30683	1.52737e-10	1.43309e-10	-3.74416	2.39396e-06	9.01358e-07	-1.73697	0.0869014	0.05055	-5.88264	0.000618276	0.00023975		K14677//aminoacylase [EC:3.5.1.14]+ko00220//Arginine biosynthesis+ko01230//Biosynthesis of amino acids+ko01100//Metabolic pathways+ko01110//Biosynthesis of secondary metabolites+ko01210//2-Oxocarboxylic acid metabolism	NP_001169813.1|3.4e-89|uncharacterized protein LOC100383705 [Zea mays]			GRMZM2G161670	GRMZM2G161670_T01	Known_gene	1	181271565	181272617	3	-	1053	1.34	0.5	0.59	0.1	0.15	0
GRMZM2G167578	0.45	0.046	-3.29773	5.94561e-07	6.9783e-07	-3.7866	0.00109994	0.000529478				-2.87447	0.00519026	0.0023068		K03006//DNA-directed RNA polymerase II subunit RPB1 [EC:2.7.7.6]+ko00230//Purine metabolism+ko03020//RNA polymerase+ko01100//Metabolic pathways+ko00240//Pyrimidine metabolism;K21952//CASK-interacting protein	AQK68694.1|6.0e-140|early nodulin-like protein 9 [Zea mays]	GO:0071944//cell periphery;GO:0044464//cell part;GO:0044459//plasma membrane part;GO:0005886//plasma membrane;GO:0046658//anchored component of plasma membrane;GO:0044425//membrane part;GO:0005623//cell;GO:0031224//intrinsic component of membrane;GO:0016020//membrane;GO:0031226//intrinsic component of plasma membrane;GO:0031225//anchored component of membrane;GO:0003824//catalytic activity;GO:000…		GRMZM2G167578	GRMZM2G167578_T01	Known_gene	1	82712198	82713445	5	-	1248	0.69	0	0.66	0.05	0	0.09
AC195389.3_FG001	3.246	0.336	-3.28338	6.46788e-34	2.96493e-34	0.0883559	0.898298	0.861078	-7.49185	6.55396e-10	1.4284e-10	-9.44915	2.92853e-38	2.45446e-39			ONM33749.1|3.2e-150|hypothetical protein ZEAMMB73_Zm00001d041817 [Zea mays]		PEP1 receptor 1 (best arabidopsis hit); receptor-like protein kinase precursor, putative, expressed (best rice hit)	AC195389.3_FG001	AC195389.3_FGT001	Known_gene	1	10068753	10069820	6	+	1068	0.95	1.8	6.99	1.01	0	0
GRMZM2G178686	4.14	0.413	-3.27571	1.05769e-39	4.36852e-40	-4.45943	2.3232e-31	3.23974e-32	-1.24236	0.00719615	0.0033052	-5.31159	6.15475e-12	1.25617e-12			KXG21219.1|6.2e-42|hypothetical protein SORBI_3009G031800 [Sorghum bicolor]			GRMZM2G178686	GRMZM2G178686_T01,GRMZM2G178686_T03,GRMZM2G178686_T02,GRMZM2G178686_T05,GRMZM2G178686_T04	Known_gene	5	129743770	129745126	8	-	1357	7.7	1.94	2.78	0.35	0.82	0.07
GRMZM5G833760	0.82	0.086	-3.26876	1.00818e-08	1.04749e-08	-7.16993	3.48811e-07	1.23411e-07	-5.97728	0.00384326	0.00168434	-0.584963	0.628848	0.545686		K04733//interleukin-1 receptor-associated kinase 4 [EC:2.7.11.1]	AQL04522.1|2.6e-103|Protein kinase superfamily protein [Zea mays]	GO:0016310//phosphorylation;GO:0036211//protein modification process;GO:0023052//signaling;GO:0044267//cellular protein metabolic process;GO:0009987//cellular process;GO:0043170//macromolecule metabolic process;GO:0006807//nitrogen compound metabolic process;GO:0007154//cell communication;GO:0006464//cellular protein modification process;GO:0006468//protein phosphorylation;GO:0008152//metabolic p…		GRMZM5G833760	GRMZM5G833760_T01	Known_gene	1	93702263	93723157	9	-	20895	1.44	0.63	0.39	0	0	0.26
GRMZM2G430871	1.143	0.12	-3.2656	6.96335e-15	5.38643e-15	-4.67243	1.0146e-13	2.4781e-14	0	0.994071	0.977956	-1.98272	0.00914635	0.00425672		K13412//calcium-dependent protein kinase [EC:2.7.11.1]+ko04626//Plant-pathogen interaction;K03126//transcription initiation factor TFIID subunit 12+ko03022//Basal transcription factors;K13171//serine/arginine repetitive matrix protein 1+ko03015//mRNA surveillance pathway+ko03013//RNA transport	NP_001152486.1|8.2e-142|plant-specific domain TIGR01568 family protein [Zea mays]			GRMZM2G430871	GRMZM2G430871_T02,GRMZM2G430871_T01	Known_gene	2	149479675	149480789	6	+	1115	2.55	0.05	0.83	0.1	0.05	0.21
GRMZM2G418223	0.36	0.036	-3.26516	7.96663e-12	7.0224e-12	-4.49185	4.17229e-06	1.6022e-06	-4.45943	0.00102206	0.000408798	-2.35755	0.00128335	0.00052001		K08819//cyclin-dependent kinase 12/13 [EC:2.7.11.22 2.7.11.23]	XP_008643966.1|0.0e+00|uncharacterized protein LOC100192893 isoform X1 [Zea mays]	GO:0017076//purine nucleotide binding;GO:0097367//carbohydrate derivative binding;GO:0035639//purine ribonucleoside triphosphate binding;GO:0000166//nucleotide binding;GO:0003824//catalytic activity;GO:0008144//drug binding;GO:1901265//nucleoside phosphate binding;GO:0030554//adenyl nucleotide binding;GO:0043168//anion binding;GO:0016773//phosphotransferase activity, alcohol group as acceptor;GO:…		GRMZM2G418223	GRMZM2G418223_T01	Known_gene	1	158018228	158021906	1	-	3679	0.45	0.22	0.41	0.02	0.01	0.08
GRMZM2G172734	0.8	0.083	-3.26197	1.52383e-25	8.42141e-26	-4.05311	1.38617e-10	3.95216e-11	-2.5025	7.78621e-05	2.68562e-05	-3.26849	1.21862e-11	2.52712e-12		K11323//histone arginine demethylase JMJD6 [EC:1.14.11.-]	NP_001143208.1|0.0e+00|putative DUF594 domain containing family protein [Zea mays]	GO:0016020//membrane;GO:0044425//membrane part;GO:0031224//intrinsic component of membrane;GO:0016021//integral component of membrane;		GRMZM2G172734	GRMZM2G172734_T01	Known_gene	1	62234924	62237753	6	+	2830	0.83	0.51	1.06	0.05	0.09	0.11
GRMZM2G375696	5.406	0.563	-3.2575	1.53434e-30	7.53374e-31	-1	0.687244	0.627168	-2.53303	8.46932e-09	1.99977e-09	-4.10014	2.37655e-23	3.0501e-24		K22020//mucin-19	XP_008656757.1|1.5e-93|uncharacterized protein LOC103636183 [Zea mays]			GRMZM2G375696	GRMZM2G375696_T01	Known_gene	1	150729196	150729732	8	-	537	0.2	5.73	10.29	0.1	0.99	0.6
GRMZM2G020953	1.216	0.13	-3.25351	6.96271e-17	5.00827e-17	-3.64829	1.83315e-08	5.9332e-09	-1.74543	0.048533	0.026387	-4.00998	3.78416e-08	9.7818e-09			XP_008660277.1|1.2e-218|uncharacterized protein LOC103639293 [Zea mays]			GRMZM2G020953	GRMZM2G020953_T01	Known_gene	1	139041118	139042326	9	+	1209	1.63	0.57	1.45	0.13	0.17	0.09
GRMZM2G335052	3.27	0.34	-3.25349	1.86902e-114	3.36565e-115	-4.34341	3.57745e-61	2.89948e-62	-1.51457	6.0746e-10	1.31957e-10	-4.96578	2.57302e-60	1.4366e-61		K04733//interleukin-1 receptor-associated kinase 4 [EC:2.7.11.1]	XP_008659357.1|0.0e+00|probable receptor-like protein kinase At2g21480 [Zea mays]	GO:0016772//transferase activity, transferring phosphorus-containing groups;GO:0000166//nucleotide binding;GO:0097367//carbohydrate derivative binding;GO:0035639//purine ribonucleoside triphosphate binding;GO:0043167//ion binding;GO:0008144//drug binding;GO:0030554//adenyl nucleotide binding;GO:0032559//adenyl ribonucleotide binding;GO:0036094//small molecule binding;GO:0017076//purine nucleotide…		GRMZM2G335052	GRMZM2G335052_T01	Known_gene	1	25099097	25102362	9	+	3266	4.06	2	3.75	0.2	0.7	0.12
GRMZM2G096271	0.766	0.083	-3.24671	4.8202e-10	4.64944e-10	-2.65535	0.00796449	0.00425554	-3.58496	0.00350814	0.00152971	-3.41954	5.50975e-05	1.88654e-05		K13448//calcium-binding protein CML+ko04626//Plant-pathogen interaction	NP_001148866.1|2.6e-100|polcalcin Jun o 2 [Zea mays]	GO:0005623//cell;GO:0005622//intracellular;GO:0005739//mitochondrion;GO:0044444//cytoplasmic part;GO:0005737//cytoplasm;GO:0044424//intracellular part;GO:0043226//organelle;GO:0043231//intracellular membrane-bounded organelle;GO:0043227//membrane-bounded organelle;GO:0043229//intracellular organelle;GO:0044464//cell part;GO:0043167//ion binding;GO:0005509//calcium ion binding;GO:0043169//cation b…	Disease resistance protein (TIR-NBS-LRR class) family (best arabidopsis hit)	GRMZM2G096271	GRMZM2G096271_T01	Known_gene	1	126248076	126249144	7	+	1069	0.63	0.6	1.07	0.1	0.05	0.1
GRMZM5G845472	1.53	0.16	-3.24671	1.81727e-18	1.23746e-18	-4.05311	6.2125e-12	1.65513e-12	-2.58496	0.00277096	0.00118658	-2.72935	9.35984e-05	3.28664e-05	OFP	K22020//mucin-19	NP_001150899.2|1.9e-140|plant-specific domain TIGR01568 family protein [Zea mays]			GRMZM5G845472	GRMZM5G845472_T01	Known_gene	1	173016115	173017181	7	+	1067	2.49	0.84	1.26	0.15	0.14	0.19
GRMZM2G049681	5.396	0.57	-3.24354	3.52864e-168	4.56267e-169	-3.40858	9.12531e-74	6.33122e-75	-3.86942	6.30734e-47	4.31802e-48	-2.79727	1.08533e-52	6.89348e-54		K03695//ATP-dependent Clp protease ATP-binding subunit ClpB	XP_008662259.1|0.0e+00|uncharacterized protein LOC100384662 isoform X1 [Zea mays]	GO:0019538//protein metabolic process;GO:1901564//organonitrogen compound metabolic process;GO:0044238//primary metabolic process;GO:0008152//metabolic process;GO:0006807//nitrogen compound metabolic process;GO:0043170//macromolecule metabolic process;GO:0071704//organic substance metabolic process;		GRMZM2G049681	GRMZM2G049681_T01	Known_gene	1	114873031	114876662	10	+	3632	6.69	3.8	5.7	0.63	0.26	0.82
GRMZM2G166192	0.393	0.043	-3.23644	1.30429e-06	1.56846e-06	-4	0.000599687	0.000280714	-1	0.541005	0.42937	-5.16993	0.00439503	0.00192605		K10661//E3 ubiquitin-protein ligase MARCH6 [EC:2.3.2.27]+ko04141//Protein processing in endoplasmic reticulum;K10661//E3 ubiquitin-protein ligase MARCH6 [EC:2.3.2.27]+ko04141//Protein processing in endoplasmic reticulum;K10661//E3 ubiquitin-protein ligase MARCH6 [EC:2.3.2.27]+ko04141//Protein processing in endoplasmic reticulum	NP_001148808.1|1.3e-151|protein binding protein [Zea mays]	GO:0016020//membrane;GO:0016021//integral component of membrane;GO:0031224//intrinsic component of membrane;GO:0044425//membrane part;GO:0005488//binding;GO:0008270//zinc ion binding;GO:0046914//transition metal ion binding;GO:0043167//ion binding;GO:0043169//cation binding;GO:0046872//metal ion binding;		GRMZM2G166192	GRMZM2G166192_T03,GRMZM2G166192_T02,GRMZM2G166192_T01	Known_gene	3	151013307	151016982	8	-	3676	0.64	0.18	0.36	0.04	0.09	0
AC214360.3_FG001	0.626	0.066	-3.22704	8.41292e-20	5.48137e-20	-1	0.585437	0.501446	-3.16993	5.81624e-05	1.97314e-05	-3.23266	7.83615e-15	1.38131e-15		K04121//ent-kaurene synthase [EC:4.2.3.19]+ko00904//Diterpenoid biosynthesis+ko01100//Metabolic pathways+ko01110//Biosynthesis of secondary metabolites;K14038//ent-pimara-8(14),15-diene synthase [EC:4.2.3.30]+ko00904//Diterpenoid biosynthesis+ko01110//Biosynthesis of secondary metabolites	ONM32346.1|0.0e+00|kaurene synthase4 [Zea mays]	GO:0008152//metabolic process;GO:0005488//binding;GO:0000287//magnesium ion binding;GO:0043167//ion binding;GO:0010333//terpene synthase activity;GO:0016838//carbon-oxygen lyase activity, acting on phosphates;GO:0016835//carbon-oxygen lyase activity;GO:0043169//cation binding;GO:0003824//catalytic activity;GO:0046872//metal ion binding;GO:0016829//lyase activity;		AC214360.3_FG001	AC214360.3_FGT001	Known_gene	1	110200299	110204076	3	-	3778	0.02	0.45	1.41	0	0.05	0.15
GRMZM2G142693	0.536	0.05	-3.2235	3.33549e-08	3.5743e-08	-5.39232	0.000142362	6.2371e-05	-3.62449	0.0129559	0.00624712	-2.32193	0.0251729	0.0127547		K13448//calcium-binding protein CML+ko04626//Plant-pathogen interaction;K13448//calcium-binding protein CML+ko04626//Plant-pathogen interaction	ONM62892.1|1.8e-135|putative calcium-binding protein CML21 [Zea mays]	GO:0005509//calcium ion binding;GO:0043167//ion binding;GO:0005488//binding;GO:0046872//metal ion binding;GO:0043169//cation binding;	NB-ARC domain-containing disease resistance protein (best arabidopsis hit); NBS-LRR disease resistance protein, putative, expressed (best rice hit)	GRMZM2G142693	GRMZM2G142693_T01,GRMZM2G142693_T02	Known_gene	2	119485038	119493115	5	-	8078	0.42	0.74	0.45	0	0.06	0.09
GRMZM2G397651	3.323	0.356	-3.2166	3.29202e-57	1.04073e-57	-3.47659	2.29039e-26	3.60994e-27	-2.86394	6.96919e-10	1.52194e-10	-3.15528	1.23299e-22	1.61747e-23			XP_008677816.1|4.3e-285|UPF0503 protein At3g09070, chloroplastic [Zea mays]			GRMZM2G397651	GRMZM2G397651_T01	Known_gene	1	30308	31923	4	+	1616	4.23	1.82	3.92	0.38	0.25	0.44
GRMZM2G465723	2.196	0.236	-3.212	1.09213e-25	6.01669e-26	-3.52356	4.74623e-10	1.39252e-10	-2.08746	8.06208e-05	2.7858e-05	-4.55738	2.18464e-13	4.12178e-14		K22020//mucin-19	NP_001150564.1|1.7e-112|hsp20/alpha crystallin family protein [Zea mays]	GO:0031224//intrinsic component of membrane;GO:0044425//membrane part;GO:0016020//membrane;GO:0016021//integral component of membrane;		GRMZM2G465723	GRMZM2G465723_T01	Known_gene	1	32938919	32940098	5	+	1180	2.3	1.7	2.59	0.2	0.4	0.11
GRMZM2G077015	0.323	0.036	-3.21051	3.10106e-08	3.31658e-08	-4.58496	0.00387361	0.00198152	-2.85798	0.000180074	6.51426e-05	-2.32193	0.115521	0.0697044		K01188//beta-glucosidase [EC:3.2.1.21]+ko01100//Metabolic pathways+ko00500//Starch and sucrose metabolism+ko01110//Biosynthesis of secondary metabolites+ko00460//Cyanoamino acid metabolism+ko00940//Phenylpropanoid biosynthesis;K20835//avenacosidase [EC:3.2.1.188]	XP_008674400.1|0.0e+00|4-hydroxy-7-methoxy-3-oxo-3,4-dihydro-2H-1,4-benzoxazin-2-yl glucoside beta-D-glucosidase 2, chloroplastic-like [Zea mays]	GO:0005975//carbohydrate metabolic process;GO:0071704//organic substance metabolic process;GO:0044238//primary metabolic process;GO:0008152//metabolic process;GO:0003824//catalytic activity;GO:0016798//hydrolase activity, acting on glycosyl bonds;GO:0016787//hydrolase activity;GO:0004553//hydrolase activity, hydrolyzing O-glycosyl compounds;		GRMZM2G077015	GRMZM2G077015_T01	Known_gene	1	136606240	136609821	3	+	3582	0.24	0.58	0.15	0	0.08	0.03
GRMZM2G116632	0.89	0.09	-3.21044	2.21405e-11	1.99126e-11	-6.76818	1.33206e-06	4.9222e-07	-1.53051	0.166764	0.105584	-3.558	1.68321e-05	5.46792e-06		K01674//carbonic anhydrase [EC:4.2.1.1]+ko00910//Nitrogen metabolism;K10990//RecQ-mediated genome instability protein 1	XP_020405312.1|1.8e-163|early nodulin 20 isoform X1 [Zea mays]	GO:0044425//membrane part;GO:0046658//anchored component of plasma membrane;GO:0071944//cell periphery;GO:0031224//intrinsic component of membrane;GO:0005886//plasma membrane;GO:0044459//plasma membrane part;GO:0044464//cell part;GO:0016020//membrane;GO:0005623//cell;GO:0031225//anchored component of membrane;GO:0031226//intrinsic component of plasma membrane;GO:0003824//catalytic activity;GO:001…		GRMZM2G116632	GRMZM2G116632_T02,GRMZM2G116632_T01	Known_gene	2	190043951	190045285	3	+	1335	1.09	0.52	1.06	0	0.18	0.09
GRMZM2G103595	15.503	1.676	-3.21009	2.5068e-171	3.15669e-172	-3.27328	1.55374e-71	1.1048e-72	-3.28246	3.81525e-47	2.59766e-48	-3.08284	1.18908e-56	7.02516e-58			NP_001335938.1|6.4e-51|uncharacterized protein LOC109819371 [Zea mays]			GRMZM2G103595	GRMZM2G103595_T01	Known_gene	1	140185815	140186975	9	+	1161	18.66	12.26	15.59	1.93	1.26	1.84
GRMZM2G109830	3.606	0.393	-3.20652	2.98027e-70	8.08007e-71	-3.02975	5.4288e-07	1.94542e-07	-2.66051	1.43655e-32	1.32607e-33	-4.92892	1.51866e-35	1.36672e-36		K04730//interleukin-1 receptor-associated kinase 1 [EC:2.7.11.1];K04730//interleukin-1 receptor-associated kinase 1 [EC:2.7.11.1];K13420//LRR receptor-like serine/threonine-protein kinase FLS2 [EC:2.7.11.1]+ko04626//Plant-pathogen interaction+ko04016//MAPK signaling pathway - plant	AQK53603.1|5.8e-168|Putative leucine-rich repeat receptor-like protein kinase family protein [Zea mays]	GO:0031224//intrinsic component of membrane;GO:0016020//membrane;GO:0044425//membrane part;GO:0016021//integral component of membrane;GO:0016740//transferase activity;GO:0043168//anion binding;GO:0017076//purine nucleotide binding;GO:0140096//catalytic activity, acting on a protein;GO:0032559//adenyl ribonucleotide binding;GO:0008144//drug binding;GO:0004672//protein kinase activity;GO:0016301//k…	Leucine-rich repeat protein kinase family protein (best arabidopsis hit); conserved hypothetical protein (best rice hit)	GRMZM2G109830	GRMZM2G109830_T02,GRMZM2G109830_T01	Known_gene	2	138489006	138492593	4	+	3588	0.98	5.88	3.96	0.12	0.93	0.13
GRMZM2G178603	26.893	2.923	-3.20281	0	0	-3.98868	7.28048e-172	2.34066e-173	-1.66079	6.17236e-28	6.43656e-29	-4.17807	2.63751e-138	6.49e-140		K16221//transcription factor TCP21 (protein CCA1 HIKING EXPEDITION)+ko04712//Circadian rhythm - plant	PAN07229.1|3.6e-89|hypothetical protein PAHAL_A02671 [Panicum hallii]	GO:0016787//hydrolase activity;GO:0003824//catalytic activity;GO:0008237//metallopeptidase activity;GO:0008233//peptidase activity;GO:0070011//peptidase activity, acting on L-amino acid peptides;GO:0140096//catalytic activity, acting on a protein;		GRMZM2G178603	GRMZM2G178603_T01	Known_gene	1	188505434	188506555	5	-	1122	36.83	15.43	28.42	2.32	4.88	1.57
GRMZM2G402417	111.056	12.096	-3.20215	0	0	-4.09538	0	0	-3.77389	0	0	-2.52988	0	0		K04733//interleukin-1 receptor-associated kinase 4 [EC:2.7.11.1];K04733//interleukin-1 receptor-associated kinase 4 [EC:2.7.11.1]	ACF88449.1|5.2e-181|unknown [Zea mays]	GO:0048046//apoplast;GO:0005576//extracellular region;GO:0016853//isomerase activity;GO:0030246//carbohydrate binding;GO:0005488//binding;GO:0003824//catalytic activity;		GRMZM2G402417	GRMZM2G402417_T02,GRMZM2G402417_T01	Known_gene	2	171271427	171273196	2	+	1770	131.62	63.06	138.49	7.7	4.61	23.98
GRMZM2G339909	0.746	0.08	-3.20167	3.86282e-16	2.86036e-16	-3.30378	3.80668e-06	1.45726e-06	-2.26849	0.00281846	0.00121	-4.20163	3.78324e-08	9.7818e-09		K22020//mucin-19	XP_020407958.1|0.0e+00|uncharacterized protein LOC103656015 [Zea mays]			GRMZM2G339909	GRMZM2G339909_T01	Known_gene	1	235996801	235998958	4	+	2158	0.79	0.53	0.92	0.08	0.11	0.05
GRMZM5G886335	1.793	0.193	-3.19847	2.63268e-19	1.74439e-19	-3.7318	2.31787e-11	6.3454e-12	-1.84549	0.00638516	0.00290544	-4.848	3.86655e-07	1.07615e-07		K22020//mucin-19	XP_008646346.1|2.9e-183|serine/arginine repetitive matrix protein 1 [Zea mays]			GRMZM5G886335	GRMZM5G886335_T01	Known_gene	1	211733285	211734259	5	-	975	2.79	1.15	1.44	0.21	0.32	0.05
GRMZM5G870100	0.39	0.043	-3.19592	0.000636963	0.000979675	-3.32193	0.581963	0.501446	-6.74147	0.000524408	0.000201396	3.70044	0.598483	0.501396		K21444//poly(rC)-binding protein 3/4	ONM28116.1|8.6e-32|hypothetical protein ZEAMMB73_Zm00001d039248 [Zea mays]			GRMZM5G870100	GRMZM5G870100_T01	Known_gene	1	1285717	1286337	3	+	621	0.1	1.07	0	0	0	0.13
GRMZM2G399112	13.586	1.483	-3.19462	1.99384e-78	4.96868e-79	-5.18683	5.87614e-67	4.41236e-68	-1.58912	1.42315e-06	4.04092e-07	-2.72276	9.86523e-17	1.6019e-17		K22020//mucin-19	XP_008678922.1|1.0e-71|uncharacterized protein LOC103653888 [Zea mays]			GRMZM2G399112	GRMZM2G399112_T01	Known_gene	1	153867123	153867696	4	-	574	24.04	6.95	9.77	0.66	2.31	1.48
GRMZM2G440785	9.3	1.026	-3.1807	1.30134e-224	1.28816e-225	-3.27345	3.19624e-93	1.7895e-94	-2.96294	1.08042e-41	8.1241e-43	-3.20062	7.00974e-94	2.50848e-95		K13172//serine/arginine repetitive matrix protein 2	AQK99373.1|0.0e+00|UPF0503 protein chloroplastic [Zea mays]			GRMZM2G440785	GRMZM2G440785_T01	Known_gene	1	167151410	167153733	8	-	2324	11.12	5.38	11.4	1.15	0.69	1.24
GRMZM2G493549	2.53	0.28	-3.17504	6.81942e-30	3.40319e-30	-3.89885	6.24191e-17	1.3368e-17	-3.79586	3.78177e-06	1.11896e-06	-2.4361	9.89904e-09	2.45776e-09		K22020//mucin-19	NP_001145193.1|7.7e-84|uncharacterized protein LOC100278443 [Zea mays]			GRMZM2G493549	GRMZM2G493549_T01	Known_gene	1	74691081	74692185	5	+	1105	3.58	1.25	2.76	0.24	0.09	0.51
GRMZM2G026189	0.186	0.02	-3.1701	7.45948e-05	0.000103906	1.58496	0.597622	0.498556	-2.9386	0.0626639	0.0351072	-5.04439	0.00119359	0.00048017		K15078//structure-specific endonuclease subunit SLX1 [EC:3.6.1.-]	XP_008651962.1|4.8e-282|disease resistance protein RGA2 [Zea mays]	GO:1901265//nucleoside phosphate binding;GO:0043531//ADP binding;GO:0005488//binding;GO:0032555//purine ribonucleotide binding;GO:0097367//carbohydrate derivative binding;GO:1901363//heterocyclic compound binding;GO:0043168//anion binding;GO:0030554//adenyl nucleotide binding;GO:0000166//nucleotide binding;GO:0097159//organic cyclic compound binding;GO:0036094//small molecule binding;GO:0032553//…	LRR and NB-ARC domains-containing disease resistance protein (best arabidopsis hit); expressed protein (best rice hit)	GRMZM2G026189	GRMZM2G026189_T01	Known_gene	1	2525679	2527394	7	+	1716	0	0.23	0.33	0.03	0.03	0
GRMZM2G114127	6.566	0.73	-3.16207	4.24913e-93	9.2464e-94	-5.13403	1.13816e-61	9.1675e-63	-1.38095	1.00656e-08	2.39488e-09	-5.72792	9.67261e-42	7.53596e-43		K13420//LRR receptor-like serine/threonine-protein kinase FLS2 [EC:2.7.11.1]+ko04626//Plant-pathogen interaction+ko04016//MAPK signaling pathway - plant	NP_001141180.1|5.4e-220|uncharacterized protein LOC100273267 precursor [Zea mays]			GRMZM2G114127	GRMZM2G114127_T01	Known_gene	1	184443939	184445313	5	+	1375	9.13	4.74	5.83	0.26	1.82	0.11
GRMZM2G330384	1.59	0.176	-3.16101	1.67715e-07	1.88529e-07	-7.88264	3.76588e-05	1.56378e-05	-2.15094	0.0369009	0.0195577	-2.24393	0.115653	0.0697044			XP_008660533.1|9.2e-64|EPIDERMAL PATTERNING FACTOR-like protein 4 [Zea mays]	GO:0090558//plant epidermis development;GO:0009791//post-embryonic development;GO:0048856//anatomical structure development;GO:0048367//shoot system development;GO:0090627//plant epidermal cell differentiation;GO:0048731//system development;GO:0009987//cellular process;GO:0010374//stomatal complex development;GO:0090698//post-embryonic plant morphogenesis;GO:0032501//multicellular organismal proc…		GRMZM2G330384	GRMZM2G330384_T01	Known_gene	1	153463874	153464378	9	-	505	2.36	1.51	0.9	0	0.34	0.19
GRMZM2G053830	6.87	0.77	-3.15994	7.23337e-59	2.2438e-59	-3.20328	1.02772e-20	1.93378e-21	-3.0087	3.94017e-14	6.70432e-15	-3.21239	1.69223e-25	2.0244e-26		K22020//mucin-19	NP_001168407.1|2.1e-110|uncharacterized protein LOC100382176 [Zea mays]			GRMZM2G053830	GRMZM2G053830_T01	Known_gene	1	73256886	73257983	5	+	1098	7	4.99	8.62	0.76	0.62	0.93
GRMZM2G157046	6.87	0.77	-3.15994	7.23337e-59	2.2438e-59	-3.20328	1.02755e-20	1.93378e-21	-3.0087	3.93945e-14	6.70432e-15	-3.21239	1.69179e-25	2.0244e-26		K22020//mucin-19	NP_001168407.1|2.1e-110|uncharacterized protein LOC100382176 [Zea mays]			GRMZM2G157046	GRMZM2G157046_T01	Known_gene	1	73256886	73257983	5	+	1098	7	4.99	8.62	0.76	0.62	0.93
GRMZM2G374203	5.533	0.623	-3.15745	9.05494e-96	1.91254e-96	-3.14505	9.68622e-34	1.27268e-34	-2.21945	1.71983e-13	3.02446e-14	-3.86752	5.76957e-53	3.64652e-54		K04733//interleukin-1 receptor-associated kinase 4 [EC:2.7.11.1];K09566//peptidyl-prolyl isomerase G (cyclophilin G) [EC:5.2.1.8];K22020//mucin-19	ONM14299.1|1.3e-223|Protein BREVIS RADIX [Zea mays]		Regulator of chromosome condensation (RCC1) family protein (best arabidopsis hit)	GRMZM2G374203	GRMZM2G374203_T01	Known_gene	1	12258649	12266380	2	+	7732	5.75	3.26	7.59	0.65	0.7	0.52
GRMZM2G061292	1.666	0.19	-3.1536	3.12202e-26	1.69629e-26	-3.08746	2.46014e-08	8.0397e-09	-0.296982	0.701928	0.626324	-6.24793	4.06027e-24	5.1007e-25	C2C2-Dof	K09326//homeobox protein OTX1;K20043//clathrin coat assembly protein AP180;K16222//Dof zinc finger protein DOF5.5+ko04712//Circadian rhythm - plant	XP_008644658.1|1.5e-199|dof zinc finger protein DOF3.4 [Zea mays]	GO:0009889//regulation of biosynthetic process;GO:0010556//regulation of macromolecule biosynthetic process;GO:0050789//regulation of biological process;GO:0031323//regulation of cellular metabolic process;GO:0050794//regulation of cellular process;GO:0006355//regulation of transcription, DNA-templated;GO:1903506//regulation of nucleic acid-templated transcription;GO:0065007//biological regulatio…		GRMZM2G061292	GRMZM2G061292_T01	Known_gene	1	18177711	18179160	5	+	1450	1.53	0.43	3.04	0.18	0.35	0.04
GRMZM2G152390	7.156	0.89	-3.15335	1.37345e-118	2.38923e-119	-3.09516	9.02429e-60	7.4358e-61	-2.19986	2.36434e-16	3.6316e-17	-3.81943	5.79499e-49	3.92678e-50		K01099//inositol polyphosphate 5-phosphatase INPP5B/F [EC:3.1.3.36]+ko01100//Metabolic pathways+ko04070//Phosphatidylinositol signaling system+ko00562//Inositol phosphate metabolism;K20279//synaptojanin [EC:3.1.3.36]+ko01100//Metabolic pathways+ko04070//Phosphatidylinositol signaling system+ko00562//Inositol phosphate metabolism;K01099//inositol polyphosphate 5-phosphatase INPP5B/F [EC:3.1.3.36]+…	ACF85213.1|2.3e-153|unknown [Zea mays]	GO:0030258//lipid modification;GO:0046856//phosphatidylinositol dephosphorylation;GO:0009987//cellular process;GO:0044237//cellular metabolic process;GO:0006629//lipid metabolic process;GO:0046839//phospholipid dephosphorylation;GO:0071704//organic substance metabolic process;GO:0006793//phosphorus metabolic process;GO:0044255//cellular lipid metabolic process;GO:0006644//phospholipid metabolic p…		GRMZM2G152390	GRMZM2G152390_T03,GRMZM2G152390_T05,GRMZM2G152390_T06,GRMZM2G152390_T01,GRMZM2G152390_T02,GRMZM2G152390_T04	Known_gene	6	12716315	12720114	8	-	3800	9.4	4.87	7.2	1.1	1.06	0.51
GRMZM2G032865	25.653	2.883	-3.15226	2.78804e-284	2.17932e-285	-4.27825	4.2141e-159	1.45396e-160	-1.86585	2.31962e-35	2.00382e-36	-3.58605	2.31138e-112	6.89286e-114		K00430//peroxidase [EC:1.11.1.7]+ko01100//Metabolic pathways+ko01110//Biosynthesis of secondary metabolites+ko00940//Phenylpropanoid biosynthesis	NP_001338620.1|9.0e-101|hypothetical protein [Zea mays]	GO:0016020//membrane;GO:0016021//integral component of membrane;GO:0044425//membrane part;GO:0031224//intrinsic component of membrane;		GRMZM2G032865	GRMZM2G032865_T01	Known_gene	1	148305264	148307276	6	+	2013	33.18	17.24	26.54	1.71	4.73	2.21
AC204763.2_FG001	7.886	0.89	-3.14778	4.88229e-72	1.29604e-72	-4.02237	3.19923e-39	3.75796e-40	-2.38405	1.85411e-12	3.44326e-13	-2.96455	3.66072e-24	4.5839e-25		K13420//LRR receptor-like serine/threonine-protein kinase FLS2 [EC:2.7.11.1]+ko04626//Plant-pathogen interaction+ko04016//MAPK signaling pathway - plant	EES19861.1|7.1e-112|hypothetical protein SORBI_3009G208300 [Sorghum bicolor]		Leucine-rich repeat transmembrane protein kinase (best arabidopsis hit)	AC204763.2_FG001	AC204763.2_FGT001	Known_gene	1	159665742	159666982	6	+	1241	10.4	5.22	8.04	0.64	1	1.03
GRMZM2G443345	4.48	0.51	-3.14328	1.16918e-27	6.14863e-28	-4.72893	8.40367e-21	1.57572e-21	-1.09954	0.0595531	0.0331156	-3.9	1.57981e-10	3.48678e-11			XP_008661687.1|4.8e-48|uncharacterized protein LOC103640530 [Zea mays]			GRMZM2G443345	GRMZM2G443345_T01	Known_gene	1	166730541	166731137	1	+	597	7.16	2.1	4.18	0.27	0.98	0.28
AC187843.3_FG006	5.056	0.576	-3.14058	2.10982e-24	1.20105e-24	-2.86224	5.79225e-08	1.93923e-08	-2.73383	7.00539e-05	2.40276e-05	-3.62244	6.78284e-13	1.31065e-13			AQK39416.1|6.2e-83|hypothetical protein ZEAMMB73_Zm00001d023496 [Zea mays]			AC187843.3_FG006	AC187843.3_FGT006	Known_gene	1	7444587	7445057	10	+	471	5.09	3.06	7.02	0.7	0.46	0.57
GRMZM2G041668	4.58	0.516	-3.13915	6.4826e-99	1.33489e-99	-4.46255	3.27405e-45	3.42994e-46	-2.17596	6.39411e-24	7.52096e-25	-3.94753	5.32824e-39	4.40082e-40	NAC	K13126//polyadenylate-binding protein+ko03015//mRNA surveillance pathway+ko03018//RNA degradation+ko03013//RNA transport;K12862//pleiotropic regulator 1+ko03040//Spliceosome;K03094//S-phase kinase-associated protein 1+ko04141//Protein processing in endoplasmic reticulum+ko04120//Ubiquitin mediated proteolysis	NP_001147909.1|5.9e-210|secondary wall NAC transcription factor 7 [Zea mays]	GO:0009987//cellular process;GO:0006725//cellular aromatic compound metabolic process;GO:1903506//regulation of nucleic acid-templated transcription;GO:0019219//regulation of nucleobase-containing compound metabolic process;GO:0044260//cellular macromolecule metabolic process;GO:0009058//biosynthetic process;GO:1901576//organic substance biosynthetic process;GO:0051171//regulation of nitrogen com…	NAC domain containing protein 90 (best arabidopsis hit); NBS-LRR disease resistance protein, putative, expressed (best rice hit)	GRMZM2G041668	GRMZM2G041668_T01	Known_gene	1	28053152	28057136	9	+	3985	4.63	4.79	4.32	0.21	1.06	0.28
GRMZM2G303241	2.503	0.286	-3.13506	9.82416e-17	7.10688e-17	-3.98956	4.01839e-11	1.11444e-11	-3.21632	0.000449981	0.000171452	-2.06559	0.00342898	0.00147721		K08360//cytochrome b-561 [EC:1.16.5.1]	NP_001145650.1|2.5e-55|uncharacterized protein LOC100279142 [Zea mays]			GRMZM2G303241	GRMZM2G303241_T01	Known_gene	1	85272730	85273350	5	-	621	4.13	1.58	1.8	0.26	0.17	0.43
GRMZM2G098056	3.83	0.44	-3.13131	2.99067e-48	1.06098e-48	-3.62086	1.43415e-25	2.31752e-26	-3.97199	4.97941e-11	1.00808e-11	-2.45251	4.75665e-14	8.67884e-15			NP_001132351.1|3.0e-65|uncharacterized protein LOC100193795 [Zea mays]			GRMZM2G098056	GRMZM2G098056_T01	Known_gene	1	156212993	156214206	8	+	1214	5.29	2.04	4.16	0.43	0.13	0.76
GRMZM2G386995	6.08	0.696	-3.13015	1.78809e-120	3.07296e-121	-4.22805	2.01536e-80	1.29397e-81	-2.11042	7.4575e-13	1.35191e-13	-2.69446	6.02259e-35	5.49714e-36		K21952//CASK-interacting protein	XP_002945771.1|4.4e-34|pathogenesis-related protein 1-like protein [Volvox carteri f. nagariensis]			GRMZM2G386995	GRMZM2G386995_T01	Known_gene	1	164120678	164122605	6	-	1928	9.37	2.85	6.02	0.5	0.66	0.93
AC200298.4_FG001	0.643	0.073	-3.12952	4.13552e-06	5.15388e-06	-2.30256	0.0380977	0.0227652	-3.09954	0.0360477	0.0190302	-5.88264	0.00838357	0.00385748		K10752//histone-binding protein RBBP4	XP_008673988.1|6.1e-138|heavy metal-associated isoprenylated plant protein 5 isoform X1 [Zea mays]	GO:0006812//cation transport;GO:0055082//cellular chemical homeostasis;GO:0065008//regulation of biological quality;GO:0046916//cellular transition metal ion homeostasis;GO:0019725//cellular homeostasis;GO:0009987//cellular process;GO:0065007//biological regulation;GO:0048878//chemical homeostasis;GO:0030003//cellular cation homeostasis;GO:0055080//cation homeostasis;GO:0006810//transport;GO:0051…		AC200298.4_FG001	AC200298.4_FGT001	Known_gene	1	55446517	55447553	3	+	1037	0.74	0.6	0.59	0.15	0.07	0
GRMZM2G025989	0.983	0.113	-3.12952	1.22459e-10	1.14397e-10	-1.9386	0.29841	0.220106	-2.52725	0.00276975	0.00118658	-3.98351	2.42399e-07	6.65264e-08	LOB	K13944//LOB domain-containing protein 16	XP_020407848.1|2.4e-107|LOB domain-containing protein 12 [Zea mays]			GRMZM2G025989	GRMZM2G025989_T01	Known_gene	1	183769526	183770541	4	-	1016	0.23	0.98	1.74	0.06	0.17	0.11
GRMZM2G051952	1.436	0.163	-3.12096	5.44697e-21	3.41662e-21	-3.83289	2.56819e-10	7.4294e-11	-2.05445	0.000578374	0.000223564	-3.7885	1.15091e-08	2.86864e-09		K13412//calcium-dependent protein kinase [EC:2.7.11.1]+ko04626//Plant-pathogen interaction;K13172//serine/arginine repetitive matrix protein 2;K13412//calcium-dependent protein kinase [EC:2.7.11.1]+ko04626//Plant-pathogen interaction;K13172//serine/arginine repetitive matrix protein 2;K13412//calcium-dependent protein kinase [EC:2.7.11.1]+ko04626//Plant-pathogen interaction;K13172//serine/arginin…	XP_012702688.2|1.8e-140|PREDICTED: protein LOW PSII ACCUMULATION 1, chloroplastic isoform X1 [Setaria italica]	GO:0016043//cellular component organization;GO:0071840//cellular component organization or biogenesis;GO:0009657//plastid organization;GO:0009658//chloroplast organization;GO:0006996//organelle organization;GO:0009987//cellular process;GO:0031224//intrinsic component of membrane;GO:0005623//cell;GO:0016020//membrane;GO:0009507//chloroplast;GO:0005737//cytoplasm;GO:0043229//intracellular organelle…		GRMZM2G051952	GRMZM2G051952_T02,GRMZM2G051952_T04,GRMZM2G051952_T01,GRMZM2G051952_T05,GRMZM2G051952_T06,GRMZM2G051952_T03	Known_gene	6	30912038	30913685	2	-	1648	1.71	1.08	1.52	0.12	0.26	0.11
GRMZM2G401883	22.363	2.58	-3.11733	8.47247e-169	1.08933e-169	-3.32679	1.2741e-64	9.80294e-66	-3.42946	5.20832e-51	3.31396e-52	-2.7723	7.83976e-58	4.551e-59		K13171//serine/arginine repetitive matrix protein 1+ko03015//mRNA surveillance pathway+ko03013//RNA transport;K14325//RNA-binding protein with serine-rich domain 1+ko03015//mRNA surveillance pathway+ko03013//RNA transport	NP_001144126.2|4.5e-75|uncharacterized protein LOC100276969 [Zea mays]			GRMZM2G401883	GRMZM2G401883_T01	Known_gene	1	95090166	95090929	10	-	764	23.78	18.1	25.21	2.37	1.68	3.69
GRMZM2G056889	2.616	0.303	-3.11451	4.29399e-40	1.75823e-40	-3.02237	1.91789e-13	4.74088e-14	-2.41213	5.31737e-07	1.45313e-07	-3.6845	1.28036e-21	1.73198e-22		K14306//nuclear pore complex protein Nup62+ko03013//RNA transport	NP_001140576.1|9.0e-189|uncharacterized protein LOC100272646 [Zea mays]	GO:0016021//integral component of membrane;GO:0044425//membrane part;GO:0031224//intrinsic component of membrane;GO:0016020//membrane;		GRMZM2G056889	GRMZM2G056889_T01	Known_gene	1	191683193	191684658	5	-	1466	2.6	1.65	3.6	0.32	0.31	0.28
GRMZM2G040924	1.54	0.176	-3.11142	4.64111e-27	2.47335e-27	-8.15987	2.98167e-27	4.6125e-28	0.0911479	0.836698	0.782652	-5.02237	4.41537e-11	9.44732e-12	MYB	K09422//transcription factor MYB, plant	OEL36438.1|6.1e-85|DEAD-box ATP-dependent RNA helicase 8 [Dichanthelium oligosanthes]	GO:0097159//organic cyclic compound binding;GO:0003676//nucleic acid binding;GO:0005488//binding;GO:1901363//heterocyclic compound binding;GO:0003677//DNA binding;		GRMZM2G040924	GRMZM2G040924_T01	Known_gene	1	189017104	189019282	5	+	2179	2.86	0.46	1.3	0	0.49	0.04
GRMZM2G004211	6.83	0.853	-3.10802	4.59778e-78	1.14788e-78	-3.33092	3.29239e-27	5.09628e-28	-3.0851	3.3717e-23	4.06576e-24	-2.7261	1.23106e-29	1.29395e-30		K00434//L-ascorbate peroxidase [EC:1.11.1.11]+ko00053//Ascorbate and aldarate metabolism+ko00480//Glutathione metabolism;K00434//L-ascorbate peroxidase [EC:1.11.1.11]+ko00053//Ascorbate and aldarate metabolism+ko00480//Glutathione metabolism;K00434//L-ascorbate peroxidase [EC:1.11.1.11]+ko00053//Ascorbate and aldarate metabolism+ko00480//Glutathione metabolism	ACN36535.1|3.1e-76|unknown [Zea mays]	GO:0006979//response to oxidative stress;GO:0006950//response to stress;GO:0050896//response to stimulus;GO:0031224//intrinsic component of membrane;GO:0044425//membrane part;GO:0016021//integral component of membrane;GO:0016020//membrane;GO:0020037//heme binding;GO:0046906//tetrapyrrole binding;GO:0003824//catalytic activity;GO:0016684//oxidoreductase activity, acting on peroxide as acceptor;GO:…		GRMZM2G004211	GRMZM2G004211_T01,GRMZM2G004211_T03,GRMZM2G004211_T02	Known_gene	3	101021609	101023620	10	-	2012	6.44	6.11	7.94	0.64	0.72	1.2
GRMZM5G887216	4.18	0.486	-3.10695	3.04715e-19	2.02347e-19	-4.55582	4.76013e-12	1.26148e-12	-7.65105	3.59172e-05	1.18634e-05	-1.94222	4.31358e-05	1.45865e-05		K14292//trimethylguanosine synthase [EC:2.1.1.-]+ko03013//RNA transport;K07213//copper chaperone	XP_008656812.1|3.4e-78|protein SODIUM POTASSIUM ROOT DEFECTIVE 2 [Zea mays]	GO:0048878//chemical homeostasis;GO:0006875//cellular metal ion homeostasis;GO:0051179//localization;GO:0055076//transition metal ion homeostasis;GO:0055065//metal ion homeostasis;GO:0065007//biological regulation;GO:0030003//cellular cation homeostasis;GO:0042592//homeostatic process;GO:0050801//ion homeostasis;GO:0030001//metal ion transport;GO:0019725//cellular homeostasis;GO:0055080//cation h…		GRMZM5G887216	GRMZM5G887216_T01	Known_gene	1	154902599	154904032	8	+	1434	5.88	2.01	4.65	0.25	0	1.21
GRMZM2G108624	0.746	0.123	-3.10151	2.55944e-13	2.11188e-13	-1.9027	1.58953e-05	6.4031e-06	-3.35755	0.000139151	4.96966e-05	-3.22239	0.000315536	0.00011808		K11863//Ataxin-3 [EC:3.4.22.-]+ko04141//Protein processing in endoplasmic reticulum	NP_001142037.1|5.2e-252|PLC-like phosphodiesterases superfamily protein [Zea mays]	GO:0006629//lipid metabolic process;GO:0071704//organic substance metabolic process;GO:0044238//primary metabolic process;GO:0008152//metabolic process;GO:0016788//hydrolase activity, acting on ester bonds;GO:0008081//phosphoric diester hydrolase activity;GO:0016787//hydrolase activity;GO:0003824//catalytic activity;GO:0042578//phosphoric ester hydrolase activity;		GRMZM2G108624	GRMZM2G108624_T01,GRMZM2G108624_T03,GRMZM2G108624_T02	Known_gene	3	25592162	25594380	2	+	2219	0.86	0.82	0.56	0.23	0.08	0.06
GRMZM2G378073	0.253	0.03	-3.10151	0.000167879	0.000241833	-4.45943	0.0514424	0.0315218	-0.63743	0.729163	0.66015	-5.32193	0.00439346	0.00192605		K11714//rhamnogalacturonan II specific xylosyltransferase [EC:2.4.2.-];K20783//arabinosyltransferase [EC:2.4.2.-]+ko00514//Other types of O-glycan biosynthesis;K20892//beta-arabinofuranosyltransferase [EC:2.4.2.-]	XP_008678952.1|9.0e-232|uncharacterized protein At4g15970 [Zea mays]	GO:0016043//cellular component organization;GO:0071555//cell wall organization;GO:0071554//cell wall organization or biogenesis;GO:0009987//cellular process;GO:0071840//cellular component organization or biogenesis;GO:0045229//external encapsulating structure organization;GO:0043226//organelle;GO:0043229//intracellular organelle;GO:0044464//cell part;GO:0005737//cytoplasm;GO:0044424//intracellula…		GRMZM2G378073	GRMZM2G378073_T01	Known_gene	1	156991321	156993449	4	+	2129	0.22	0.14	0.4	0	0.09	0
GRMZM2G440452	1.046	0.123	-3.10151	1.85058e-07	2.08904e-07	-3.03953	0.0365059	0.0217396	-5.55459	0.0522114	0.0285936	-2.7851	0.000401564	0.000152367			AQK88623.1|2.6e-67|hypothetical protein ZEAMMB73_Zm00001d039055 [Zea mays]			GRMZM2G440452	GRMZM2G440452_T01	Known_gene	1	165408754	165409333	6	+	580	0.74	0.47	1.93	0.09	0	0.28
GRMZM2G478996	0.623	0.073	-3.10151	0.000167879	0.000241833	-3.30875	0.0117835	0.00644136	-6.2854	0.0142579	0.00693984	3.45943	0.589626	0.501396		K18823//soyasaponin III rhamnosyltransferase [EC:2.4.1.273]	XP_020396752.1|3.8e-62|UDP-glycosyltransferase 91A1-like isoform X1 [Zea mays]	GO:0008152//metabolic process;GO:0044425//membrane part;GO:0044464//cell part;GO:0043226//organelle;GO:0043229//intracellular organelle;GO:0044424//intracellular part;GO:0016020//membrane;GO:0005623//cell;GO:0016021//integral component of membrane;GO:0043231//intracellular membrane-bounded organelle;GO:0005622//intracellular;GO:0031224//intrinsic component of membrane;GO:0043227//membrane-bounded…		GRMZM2G478996	GRMZM2G478996_T01	Known_gene	1	16356277	16356774	7	+	498	1.09	0.78	0	0.11	0	0.11
GRMZM2G107306	6.653	0.786	-3.09377	2.43498e-81	5.88347e-82	-2.38032	9.97513e-16	2.2427e-16	-4.38183	1.20523e-52	7.47326e-54	-2.50941	5.04679e-19	7.5125e-20			NP_001337682.1|5.6e-133|uncharacterized protein LOC100383509 [Zea mays]	GO:0042221//response to chemical;GO:0019725//cellular homeostasis;GO:0034220//ion transmembrane transport;GO:0055065//metal ion homeostasis;GO:0006811//ion transport;GO:0055080//cation homeostasis;GO:0030026//cellular manganese ion homeostasis;GO:0006873//cellular ion homeostasis;GO:0051641//cellular localization;GO:0071421//manganese ion transmembrane transport;GO:0051234//establishment of local…		GRMZM2G107306	GRMZM2G107306_T02,GRMZM2G107306_T01	Known_gene	2	123249169	123251735	10	-	2567	4.79	9.59	5.58	0.92	0.46	0.98
AC202185.4_FG004	63.036	7.41	-3.09304	0	0	-3.24659	3.78896e-232	9.0915e-234	-3.49287	8.32079e-165	1.88065e-166	-2.81407	8.25873e-257	9.542e-259		K13993//HSP20 family protein+ko04141//Protein processing in endoplasmic reticulum	ACN31075.1|4.9e-133|unknown [Zea mays]			AC202185.4_FG004	AC202185.4_FGT004	Known_gene	1	122169770	122170960	1	+	1191	64.54	42.78	81.79	6.8	3.8	11.63
GRMZM2G125001	0.973	0.116	-3.09065	2.39958e-20	1.53648e-20	-4.30117	3.6786e-13	9.20862e-14	-2.60334	1.3307e-05	4.175e-06	-2.32193	0.000176643	6.40622e-05		K07198//5'-AMP-activated protein kinase, catalytic alpha subunit [EC:2.7.11.11];K07198//5'-AMP-activated protein kinase, catalytic alpha subunit [EC:2.7.11.11]	NP_001170561.1|5.2e-258|putative CBL-interacting protein kinase family protein [Zea mays]	GO:0009987//cellular process;GO:0065007//biological regulation;GO:0050794//regulation of cellular process;GO:0023052//signaling;GO:0050896//response to stimulus;GO:0051716//cellular response to stimulus;GO:0050789//regulation of biological process;GO:0007165//signal transduction;GO:0007154//cell communication;GO:0140096//catalytic activity, acting on a protein;GO:0004674//protein serine/threonine…		GRMZM2G125001	GRMZM2G125001_T01,GRMZM2G125001_T02	Known_gene	2	4396464	4399157	10	+	2694	1.38	0.79	0.75	0.07	0.13	0.15
GRMZM2G117319	2.02	0.236	-3.08923	3.5623e-35	1.59363e-35	-3.15528	5.15525e-12	1.36812e-12	-2.82353	1.18625e-14	1.96963e-15	-3.68012	1.58003e-10	3.48678e-11		K15803//(-)-germacrene D synthase [EC:4.2.3.75]+ko00909//Sesquiterpenoid and triterpenoid biosynthesis;K15797//(S)-beta-macrocarpene synthase [EC:5.5.1.17]+ko00909//Sesquiterpenoid and triterpenoid biosynthesis+ko01110//Biosynthesis of secondary metabolites	AQK41278.1|0.0e+00|terpene synthase4 [Zea mays]	GO:0044238//primary metabolic process;GO:0044255//cellular lipid metabolic process;GO:0006952//defense response;GO:0044249//cellular biosynthetic process;GO:0050896//response to stimulus;GO:1901576//organic substance biosynthetic process;GO:0009987//cellular process;GO:0006629//lipid metabolic process;GO:0006721//terpenoid metabolic process;GO:0009058//biosynthetic process;GO:0006720//isoprenoid …		GRMZM2G117319	GRMZM2G117319_T01	Known_gene	1	74022933	74026069	10	-	3137	1.96	2.69	1.41	0.22	0.38	0.11
GRMZM2G039919	30.8	3.626	-3.08892	1.3638e-255	1.20427e-256	-4.05437	9.7864e-161	3.34276e-162	-1.51692	6.95095e-17	1.04296e-17	-3.34555	4.94913e-99	1.68917e-100		K08235//xyloglucan:xyloglucosyl transferase [EC:2.4.1.207]	XP_020399359.1|1.1e-135|uncharacterized protein LOC100382994 isoform X1 [Zea mays]	GO:0044264//cellular polysaccharide metabolic process;GO:0044238//primary metabolic process;GO:0005976//polysaccharide metabolic process;GO:0044237//cellular metabolic process;GO:0010410//hemicellulose metabolic process;GO:0071555//cell wall organization;GO:0071840//cellular component organization or biogenesis;GO:0071554//cell wall organization or biogenesis;GO:0044085//cellular component biogen…		GRMZM2G039919	GRMZM2G039919_T01	Known_gene	1	144146526	144149307	9	+	2782	45.69	14.08	32.63	2.75	4.92	3.21
GRMZM2G389944	0.27	0.033	-3.08463	9.05616e-07	1.07747e-06	-1.19265	0.37405	0.290962	-4.90689	0.00102278	0.000408798	-3.54432	0.00228976	0.000958832		K13496//UDP-glucosyl transferase 73C [EC:2.4.1.-]+ko01110//Biosynthesis of secondary metabolites	NP_001136593.1|3.0e-277|uncharacterized LOC100216716 [Zea mays]	GO:0008152//metabolic process;GO:0016758//transferase activity, transferring hexosyl groups;GO:0003824//catalytic activity;GO:0016740//transferase activity;GO:0016757//transferase activity, transferring glycosyl groups;		GRMZM2G389944	GRMZM2G389944_T01	Known_gene	1	23212899	23214814	4	-	1916	0.16	0.3	0.35	0.07	0	0.03
GRMZM2G124744	19.673	2.263	-3.08033	1.55985e-157	2.13089e-158	-4.66473	1.33747e-130	5.55844e-132	-1.71229	1.05179e-13	1.83098e-14	-2.48954	3.06654e-30	3.1667e-31			ACR34707.1|6.6e-35|unknown [Zea mays]	GO:0016020//membrane;GO:0016021//integral component of membrane;GO:0044425//membrane part;GO:0031224//intrinsic component of membrane;		GRMZM2G124744	GRMZM2G124744_T03,GRMZM2G124744_T01,GRMZM2G124744_T02	Known_gene	3	85325382	85326606	10	+	1225	35.51	9.47	14.04	1.4	2.89	2.5
GRMZM2G096269	66.383	7.886	-3.07892	0	0	-3.11653	0	0	-3.42438	3.6672e-245	5.7734e-247	-2.88187	0	0		K00799//glutathione S-transferase [EC:2.5.1.18]+ko00480//Glutathione metabolism	ACN36255.1|5.5e-149|unknown [Zea mays]	GO:0009987//cellular process;GO:0051186//cofactor metabolic process;GO:0071704//organic substance metabolic process;GO:0006518//peptide metabolic process;GO:0006749//glutathione metabolic process;GO:0006790//sulfur compound metabolic process;GO:0006807//nitrogen compound metabolic process;GO:0043603//cellular amide metabolic process;GO:0008152//metabolic process;GO:1901564//organonitrogen compoun…		GRMZM2G096269	GRMZM2G096269_T01	Known_gene	1	7854954	7856758	1	-	1805	73.2	43.91	82.04	8.44	4.09	11.13
GRMZM2G032547	2.146	0.253	-3.07864	1.39559e-71	3.72636e-72	-3.21412	2.55686e-27	3.94492e-28	-1.76783	8.49876e-08	2.1694e-08	-4.35252	1.45789e-42	1.11081e-43		K03695//ATP-dependent Clp protease ATP-binding subunit ClpB	XP_008663112.1|0.0e+00|protein SMAX1-LIKE 4 isoform X2 [Zea mays]	GO:0006807//nitrogen compound metabolic process;GO:0071704//organic substance metabolic process;GO:0044238//primary metabolic process;GO:0008152//metabolic process;GO:0043170//macromolecule metabolic process;GO:0019538//protein metabolic process;GO:1901564//organonitrogen compound metabolic process;		GRMZM2G032547	GRMZM2G032547_T01	Known_gene	1	105313098	105317859	10	-	4762	2.32	1.26	2.86	0.25	0.37	0.14
GRMZM2G398807	6.983	0.83	-3.07804	1.63936e-61	4.94311e-62	-3.67315	2.30412e-35	2.92044e-36	-1.43261	1.91386e-05	6.12636e-06	-5.25424	6.90853e-30	7.22048e-31		K11855//ubiquitin carboxyl-terminal hydrolase 36/42 [EC:3.4.19.12];K13412//calcium-dependent protein kinase [EC:2.7.11.1]+ko04626//Plant-pathogen interaction;K08360//cytochrome b-561 [EC:1.16.5.1]	ACN36153.1|5.1e-70|unknown [Zea mays]			GRMZM2G398807	GRMZM2G398807_T01	Known_gene	1	192666529	192667408	5	+	880	9.95	4.13	6.87	0.78	1.53	0.18
GRMZM2G076946	0.23	0.026	-3.07294	7.33151e-06	9.32193e-06	-5.16993	0.00027586	0.000124562	-1.45943	0.20206	0.132302	-3.45943	0.105352	0.0620652		K01188//beta-glucosidase [EC:3.2.1.21]+ko01100//Metabolic pathways+ko00500//Starch and sucrose metabolism+ko01110//Biosynthesis of secondary metabolites+ko00460//Cyanoamino acid metabolism+ko00940//Phenylpropanoid biosynthesis;K20835//avenacosidase [EC:3.2.1.188];K01188//beta-glucosidase [EC:3.2.1.21]+ko01100//Metabolic pathways+ko00500//Starch and sucrose metabolism+ko01110//Biosynthesis of seco…	NP_001127755.1|0.0e+00|dhurrinase-like B-glucosidase [Zea mays]	GO:0005975//carbohydrate metabolic process;GO:0071704//organic substance metabolic process;GO:0008152//metabolic process;GO:0044238//primary metabolic process;GO:0016798//hydrolase activity, acting on glycosyl bonds;GO:0016787//hydrolase activity;GO:0003824//catalytic activity;GO:0004553//hydrolase activity, hydrolyzing O-glycosyl compounds;		GRMZM2G076946	GRMZM2G076946_T01,GRMZM2G076946_T02	Known_gene	2	136590830	136594609	3	-	3780	0.36	0.22	0.11	0	0.08	0
GRMZM2G064202	3.273	0.393	-3.07168	7.59519e-67	2.1445e-67	-3.08092	3.27608e-23	5.68448e-24	-3.12928	1.52213e-17	2.2146e-18	-2.99646	1.07861e-27	1.20209e-28		K19891//glucan endo-1,3-beta-glucosidase 1/2/3 [EC:3.2.1.39]+ko00500//Starch and sucrose metabolism	ACN27257.1|2.2e-278|unknown [Zea mays]	GO:0005975//carbohydrate metabolic process;GO:0044238//primary metabolic process;GO:0008152//metabolic process;GO:0071704//organic substance metabolic process;GO:0031226//intrinsic component of plasma membrane;GO:0016020//membrane;GO:0005886//plasma membrane;GO:0031225//anchored component of membrane;GO:0044464//cell part;GO:0071944//cell periphery;GO:0031224//intrinsic component of membrane;GO:0…		GRMZM2G064202	GRMZM2G064202_T01	Known_gene	1	1042650	1044968	2	+	2319	3.3	2.45	4.07	0.39	0.28	0.51
GRMZM2G144421	6.853	0.82	-3.06936	1.58583e-79	3.91427e-80	-2.87093	8.83188e-35	1.1355e-35	-2.52026	2.67929e-14	4.52882e-15	-4.06393	1.89958e-33	1.79554e-34		K14488//SAUR family protein+ko04075//Plant hormone signal transduction	ACN28108.1|1.6e-140|unknown [Zea mays]	GO:0042221//response to chemical;GO:0009725//response to hormone;GO:0009733//response to auxin;GO:0010033//response to organic substance;GO:0009719//response to endogenous stimulus;GO:0050896//response to stimulus;		GRMZM2G144421	GRMZM2G144421_T01	Known_gene	1	21822147	21823304	9	-	1158	9.51	4.36	6.69	1.3	0.76	0.4
GRMZM2G109814	8.98	1.076	-3.06214	1.74737e-84	4.08961e-85	-3.28204	8.68347e-33	1.16789e-33	-3.69859	1.80127e-29	1.79694e-30	-2.53727	2.88246e-25	3.48246e-26		K13993//HSP20 family protein+ko04141//Protein processing in endoplasmic reticulum	ONM00795.1|1.7e-100|Hsp20/alpha crystallin family protein [Zea mays]			GRMZM2G109814	GRMZM2G109814_T01	Known_gene	1	120254698	120255833	1	-	1136	9.63	7.79	9.52	0.99	0.6	1.64
GRMZM2G023133	3.923	0.48	-3.06177	1.00044e-61	3.00744e-62	-3.35837	1.27418e-25	2.05462e-26	-1.96467	1.48621e-08	3.58196e-09	-3.66297	1.08785e-31	1.08228e-32		K03189//urease accessory protein;K02541//DNA replication licensing factor MCM3 [EC:3.6.4.12]+ko03030//DNA replication;K03189//urease accessory protein;K02541//DNA replication licensing factor MCM3 [EC:3.6.4.12]+ko03030//DNA replication	AQK88532.1|7.0e-139|Cytochrome b561 domain-containing protein [Zea mays]	GO:0008152//metabolic process;GO:0055114//oxidation-reduction process;GO:0016020//membrane;GO:0016021//integral component of membrane;GO:0031224//intrinsic component of membrane;GO:0044425//membrane part;		GRMZM2G023133	GRMZM2G023133_T02,GRMZM2G023133_T01	Known_gene	2	164888194	164890029	6	+	1836	4.41	2.42	4.94	0.43	0.62	0.39
GRMZM2G439951	1.84	0.22	-3.06074	2.81639e-28	1.4554e-28	-2.61891	5.00402e-08	1.66921e-08	-3.47249	9.69905e-07	2.70982e-07	-3.26411	7.83476e-15	1.38131e-15		K13171//serine/arginine repetitive matrix protein 1+ko03015//mRNA surveillance pathway+ko03013//RNA transport;K14299//nucleoporin SEH1+ko03013//RNA transport;K14325//RNA-binding protein with serine-rich domain 1+ko03015//mRNA surveillance pathway+ko03013//RNA transport;K22020//mucin-19	XP_008644882.1|1.9e-226|protein EXORDIUM [Zea mays]			GRMZM2G439951	GRMZM2G439951_T01	Known_gene	1	39542856	39544325	5	+	1470	1.72	1.11	2.69	0.28	0.1	0.28
GRMZM2G075710	0.71	0.086	-3.05844	3.26325e-07	3.75286e-07	-2.44931	0.0228956	0.0131332	-2.1822	0.061087	0.0340752	-6.37504	0.000319354	0.000119708		K11267//sister chromatid cohesion protein PDS5;K21952//CASK-interacting protein	NP_001151023.1|1.9e-119|embryogenesis transmembrane protein [Zea mays]	GO:0016021//integral component of membrane;GO:0044425//membrane part;GO:0016020//membrane;GO:0031224//intrinsic component of membrane;		GRMZM2G075710	GRMZM2G075710_T01	Known_gene	1	119747034	119747917	6	-	884	0.71	0.59	0.83	0.13	0.13	0
GRMZM2G091003	3.766	0.45	-3.05658	3.01241e-61	9.11072e-62	-4.73335	6.59011e-41	7.45372e-42	-1.40632	2.79256e-05	9.10018e-06	-3.56224	5.3703e-24	6.76318e-25	bHLH	K20558//transcription factor SPEECHLESS+ko04016//MAPK signaling pathway - plant	XP_008678968.1|6.2e-183|transcription factor bHLH94 [Zea mays]	GO:0046983//protein dimerization activity;GO:1901363//heterocyclic compound binding;GO:0005515//protein binding;GO:0003677//DNA binding;GO:0005488//binding;GO:0097159//organic cyclic compound binding;GO:0003676//nucleic acid binding;		GRMZM2G091003	GRMZM2G091003_T01	Known_gene	1	157508570	157511308	4	+	2739	5.32	2.2	3.78	0.2	0.83	0.32
GRMZM5G832423	0.24	0.03	-3.05482	0.000127091	0.000180907	-5	0.0074435	0.00395732	-2.58496	0.0625456	0.0351072	-1.32193	0.700129	0.62291			AQK55041.1|5.9e-59|hypothetical protein ZEAMMB73_Zm00001d051733 [Zea mays]			GRMZM5G832423	GRMZM5G832423_T01	Known_gene	1	145927044	145928334	3	-	1291	0.32	0.3	0.1	0	0.05	0.04
GRMZM2G040821	2.163	0.263	-3.04967	2.2739e-29	1.1462e-29	-3.86419	3.20037e-13	7.98436e-14	-1.58496	0.00122214	0.00049538	-4.10329	3.72829e-16	6.1983e-17			XP_020402849.1|1.3e-162|protein MARD1 [Zea mays]			GRMZM2G040821	GRMZM2G040821_T01	Known_gene	1	240526364	240527762	1	-	1399	2.33	1.41	2.75	0.16	0.47	0.16
GRMZM2G346982	1.393	0.17	-3.04747	8.94225e-24	5.17055e-24	-3.00946	6.15573e-09	1.94025e-09	-2.2115	0.000371248	0.000139752	-3.76717	2.26018e-12	4.5078e-13		K22020//mucin-19	NP_001170090.1|1.3e-249|uncharacterized protein LOC100384008 [Zea mays]			GRMZM2G346982	GRMZM2G346982_T01	Known_gene	1	21042964	21044579	2	+	1616	1.53	0.88	1.77	0.19	0.19	0.13
GRMZM2G133053	30.02	3.643	-3.04731	0	0	-3.62524	3.21983e-203	8.70552e-205	-2.46378	6.14282e-66	3.11e-67	-2.88753	6.60749e-143	1.56604e-144		K13171//serine/arginine repetitive matrix protein 1+ko03015//mRNA surveillance pathway+ko03013//RNA transport;K22020//mucin-19	ONM55714.1|7.1e-148|Fasciclin-like arabinogalactan protein 8 [Zea mays]			GRMZM2G133053	GRMZM2G133053_T01	Known_gene	1	130459756	130461112	7	+	1357	38.5	18.26	33.3	3.12	3.31	4.5
GRMZM2G039187	9.433	1.1	-3.04289	9.48455e-181	1.14498e-181	-4.78911	2.94051e-134	1.18886e-135	-1.22907	4.34562e-07	1.17917e-07	-3	4.10358e-63	2.20146e-64		K22020//mucin-19;K13172//serine/arginine repetitive matrix protein 2	NP_001147510.1|2.7e-82|IQ calmodulin-binding motif family protein [Zea mays]			GRMZM2G039187	GRMZM2G039187_T01,GRMZM2G039187_T02	Known_gene	2	253193061	253195343	1	-	2283	14.93	3.61	9.76	0.54	1.54	1.22
GRMZM2G048165	2.793	0.34	-3.04111	5.31341e-47	1.92625e-47	-3.43829	1.9644e-17	4.12388e-18	-2	4.82521e-07	1.31487e-07	-3.627	1.40097e-25	1.67115e-26		K01179//endoglucanase [EC:3.2.1.4]+ko01100//Metabolic pathways+ko00500//Starch and sucrose metabolism	ONM56703.1|0.0e+00|Endoglucanase 24 [Zea mays]	GO:0044238//primary metabolic process;GO:0051273//beta-glucan metabolic process;GO:0016052//carbohydrate catabolic process;GO:0030245//cellulose catabolic process;GO:1901575//organic substance catabolic process;GO:0000272//polysaccharide catabolic process;GO:0044247//cellular polysaccharide catabolic process;GO:0044262//cellular carbohydrate metabolic process;GO:0009987//cellular process;GO:00302…		GRMZM2G048165	GRMZM2G048165_T01	Known_gene	1	142816580	142819685	7	+	3106	2.71	1.84	3.83	0.25	0.46	0.31
GRMZM2G372102	26.566	3.23	-3.03831	1.19786e-193	1.34871e-194	-5.02791	5.76607e-131	2.38188e-132	-0.90866	7.86982e-08	2.00346e-08	-6.05166	3.53953e-109	1.09091e-110		K11855//ubiquitin carboxyl-terminal hydrolase 36/42 [EC:3.4.19.12]	NP_001151115.1|5.9e-75|36.4 kDa proline-rich protein precursor [Zea mays]			GRMZM2G372102	GRMZM2G372102_T01	Known_gene	1	5927618	5928373	2	+	756	36.54	15.3	27.86	1.12	8.15	0.42
GRMZM2G010673	3.47	0.42	-3.03789	3.4116e-22	2.06298e-22	-4.36375	4.08403e-10	1.19375e-10	-1.14336	0.106932	0.0639918	-3.69249	1.09593e-13	2.0369e-14			ACG44915.1|4.3e-31|hypothetical protein [Zea mays]			GRMZM2G010673	GRMZM2G010673_T01	Known_gene	1	196813257	196813882	5	+	626	3.5	1.48	5.43	0.17	0.67	0.42
GRMZM2G088874	7.853	0.96	-3.03692	1.33209e-100	2.69315e-101	-2.9253	8.52674e-35	1.09546e-35	-2.14505	2.12543e-17	3.11754e-18	-4.28162	3.65588e-55	2.21928e-56		K13172//serine/arginine repetitive matrix protein 2;K22020//mucin-19;K13172//serine/arginine repetitive matrix protein 2;K22020//mucin-19;K13172//serine/arginine repetitive matrix protein 2;K22020//mucin-19	NP_001140619.1|2.2e-210|uncharacterized protein LOC100272692 [Zea mays]			GRMZM2G088874	GRMZM2G088874_T01,GRMZM2G088874_T02,GRMZM2G088874_T03	Known_gene	3	123715969	123718316	7	+	2348	8.28	5.75	9.53	1.09	1.3	0.49
GRMZM2G113888	7.093	0.863	-3.03686	5.2617e-155	7.30328e-156	-4.67628	8.00535e-116	3.7212e-117	-1.37913	5.2688e-13	9.46928e-14	-3.86736	1.67014e-49	1.11764e-50	TCP	K16221//transcription factor TCP21 (protein CCA1 HIKING EXPEDITION)+ko04712//Circadian rhythm - plant	NP_001140724.1|1.5e-232|uncharacterized LOC100272799 [Zea mays]	GO:0034654//nucleobase-containing compound biosynthetic process;GO:0065007//biological regulation;GO:0044271//cellular nitrogen compound biosynthetic process;GO:0019222//regulation of metabolic process;GO:0051171//regulation of nitrogen compound metabolic process;GO:0010467//gene expression;GO:0044249//cellular biosynthetic process;GO:1901360//organic cyclic compound metabolic process;GO:0034641/…		GRMZM2G113888	GRMZM2G113888_T01	Known_gene	1	5004014	5006205	9	-	2192	11.25	4.63	5.4	0.44	1.78	0.37
GRMZM2G023557	88.803	10.796	-3.03661	0	0	-5.3887	0	0	-1.02951	4.55337e-40	3.54452e-41	-7.3326	0	0			AIB05801.1|1.4e-70|MYB-related transcription factor, partial [Zea mays]	GO:0097159//organic cyclic compound binding;GO:0005488//binding;GO:0003677//DNA binding;GO:0003676//nucleic acid binding;GO:1901363//heterocyclic compound binding;		GRMZM2G023557	GRMZM2G023557_T01	Known_gene	1	299468335	299469321	1	+	987	103.48	59.77	103.16	2.47	29.28	0.64
GRMZM2G145158	1.426	0.176	-3.03472	1.14951e-16	8.33563e-17	-4.60881	6.98204e-13	1.77343e-13	-1.49354	0.0170798	0.00843154	-3.94486	0.000374934	0.000141736			NP_001158903.1|1.3e-96|uncharacterized protein LOC100303797 [Zea mays]	GO:0044425//membrane part;GO:0016021//integral component of membrane;GO:0031224//intrinsic component of membrane;GO:0016020//membrane;		GRMZM2G145158	GRMZM2G145158_T01	Known_gene	1	160592494	160593581	8	-	1088	2.44	1.07	0.77	0.1	0.38	0.05
GRMZM2G116063	2.643	0.323	-3.03351	6.5034e-35	2.92895e-35	-3.03317	5.015e-16	1.11289e-16	-3.89077	6.16367e-10	1.33969e-10	-2.6466	7.22925e-11	1.56622e-11		K14292//trimethylguanosine synthase [EC:2.1.1.-]+ko03013//RNA transport;K09326//homeobox protein OTX1;K18490//homeobox protein OTX2	NP_001306687.1|8.1e-125|WUSCHEL-related homeobox 9-like [Zea mays]	GO:0043229//intracellular organelle;GO:0005622//intracellular;GO:0005634//nucleus;GO:0044464//cell part;GO:0043231//intracellular membrane-bounded organelle;GO:0005623//cell;GO:0044424//intracellular part;GO:0043226//organelle;GO:0043227//membrane-bounded organelle;GO:0140096//catalytic activity, acting on a protein;GO:0003677//DNA binding;GO:0003824//catalytic activity;GO:1901363//heterocyclic c…		GRMZM2G116063	GRMZM2G116063_T01	Known_gene	1	178369720	178371133	3	+	1414	3.52	1.78	2.63	0.43	0.12	0.42
GRMZM2G017237	3.556	0.476	-3.0306	4.53816e-90	1.01157e-90	-2.93021	1.02978e-31	1.42409e-32	-2.48352	2.753e-22	3.40896e-23	-3.26167	1.04616e-38	8.68972e-40		K20279//synaptojanin [EC:3.1.3.36]+ko01100//Metabolic pathways+ko04070//Phosphatidylinositol signaling system+ko00562//Inositol phosphate metabolism;K20279//synaptojanin [EC:3.1.3.36]+ko01100//Metabolic pathways+ko04070//Phosphatidylinositol signaling system+ko00562//Inositol phosphate metabolism;K20279//synaptojanin [EC:3.1.3.36]+ko01100//Metabolic pathways+ko04070//Phosphatidylinositol signalin…	XP_008643400.1|0.0e+00|putative inositol polyphosphate phosphatase (synaptogenin-like) family protein isoform X1 [Zea mays]	GO:0046839//phospholipid dephosphorylation;GO:0019637//organophosphate metabolic process;GO:0006644//phospholipid metabolic process;GO:0044237//cellular metabolic process;GO:0071704//organic substance metabolic process;GO:0046856//phosphatidylinositol dephosphorylation;GO:0044255//cellular lipid metabolic process;GO:0030258//lipid modification;GO:0008152//metabolic process;GO:0006629//lipid metab…		GRMZM2G017237	GRMZM2G017237_T01,GRMZM2G017237_T02,GRMZM2G017237_T03,GRMZM2G017237_T04	Known_gene	4	240438318	240442714	1	+	4397	3.43	3.02	4.22	0.45	0.54	0.44
GRMZM5G853950	0.18	0.023	-3.0304	1.25851e-05	1.63362e-05	-1.58496	0.179836	0.125951	-4.08746	0.0142634	0.00693984	-3.05889	0.013094	0.00625832			ONM33749.1|2.0e-86|hypothetical protein ZEAMMB73_Zm00001d041817 [Zea mays]		Leucine-rich repeat protein kinase family protein (best arabidopsis hit); leucine-rich repeat family protein, putative, expressed (best rice hit)	GRMZM5G853950	GRMZM5G853950_T01	Known_gene	1	79703286	79706368	5	+	3083	0.12	0.17	0.25	0.04	0	0.03
GRMZM2G099626	0.38	0.046	-3.02419	6.46982e-06	8.18908e-06	-2.43296	0.107844	0.0709466	-5.04439	0.0142598	0.00693984	-2.58496	0.0150355	0.00726984		K20473//neuroblastoma-amplified sequence;K20473//neuroblastoma-amplified sequence	NP_001150951.1|3.2e-152|cell envelope integrity inner membrane protein TolA [Zea mays]	GO:0016020//membrane;GO:0016021//integral component of membrane;GO:0031224//intrinsic component of membrane;GO:0044425//membrane part;GO:0003824//catalytic activity;GO:0140096//catalytic activity, acting on a protein;GO:0008233//peptidase activity;GO:0016787//hydrolase activity;GO:0070011//peptidase activity, acting on L-amino acid peptides;GO:0008237//metallopeptidase activity;		GRMZM2G099626	GRMZM2G099626_T02,GRMZM2G099626_T01	Known_gene	2	167715792	167717062	6	-	1271	0.27	0.33	0.54	0.05	0	0.09
GRMZM5G808290	0.2	0.026	-3.02303	0.00028208	0.000416258	-3.24793	0.0117896	0.00644136	-2	0.595068	0.485412	-2.16993	0.193653	0.124087		K08235//xyloglucan:xyloglucosyl transferase [EC:2.4.1.207];K08235//xyloglucan:xyloglucosyl transferase [EC:2.4.1.207];K08235//xyloglucan:xyloglucosyl transferase [EC:2.4.1.207]	AQK60861.1|8.0e-29|putative xyloglucan endotransglucosylase/hydrolase protein 30 [Zea mays]	GO:0042546//cell wall biogenesis;GO:0010410//hemicellulose metabolic process;GO:0006073//cellular glucan metabolic process;GO:0044262//cellular carbohydrate metabolic process;GO:0009987//cellular process;GO:0010383//cell wall polysaccharide metabolic process;GO:0008152//metabolic process;GO:0044036//cell wall macromolecule metabolic process;GO:0010411//xyloglucan metabolic process;GO:0071555//cel…		GRMZM5G808290	GRMZM5G808290_T02,GRMZM5G808290_T03,GRMZM5G808290_T01	Known_gene	3	239475894	239477548	4	+	1655	0.38	0.04	0.18	0.04	0	0.04
GRMZM2G160862	3.47	0.426	-3.02222	2.593e-31	1.25353e-31	-3.39819	1.03699e-12	2.65672e-13	-2.8372	9.39534e-09	2.22838e-09	-2.86561	3.33005e-11	7.07002e-12		K02184//formin 2;K21952//CASK-interacting protein	XP_008674380.1|4.9e-153|putative uncharacterized protein MYH16 [Zea mays]			GRMZM2G160862	GRMZM2G160862_T01	Known_gene	1	134022099	134023118	3	-	1020	3.69	2.93	3.79	0.35	0.41	0.52
GRMZM2G165387	1.273	0.156	-3.01694	2.05458e-38	8.6604e-39	-3.52356	0.00200925	0.000995236	-2.51362	2.89665e-18	4.11692e-19	-4.34239	1.84463e-19	2.70324e-20		K13428//LRR receptor-like serine/threonine-protein kinase EFR [EC:2.7.11.1]+ko04626//Plant-pathogen interaction	XP_008678803.1|6.5e-271|LRR receptor-like serine/threonine-protein kinase EFR isoform X1 [Zea mays]	GO:0016021//integral component of membrane;GO:0031224//intrinsic component of membrane;GO:0016020//membrane;GO:0044425//membrane part;GO:0043167//ion binding;GO:0032553//ribonucleotide binding;GO:0003824//catalytic activity;GO:0016773//phosphotransferase activity, alcohol group as acceptor;GO:0140096//catalytic activity, acting on a protein;GO:0017076//purine nucleotide binding;GO:0008144//drug b…	Leucine-rich repeat protein kinase family protein (best arabidopsis hit); receptor kinase, putative, expressed (best rice hit)	GRMZM2G165387	GRMZM2G165387_T01	Known_gene	1	138685973	138689035	4	+	3063	0.23	2.17	1.42	0.02	0.38	0.07
GRMZM2G101664	0.34	0.04	-3.0149	0.000203452	0.000295733	-2.41504	0.179917	0.125951	-3.54432	0.0063737	0.00289764					K15407//queuine tRNA-ribosyltransferase subunit QTRTD1 [EC:2.4.2.29];K14651//transcription initiation factor TFIID subunit 15+ko03022//Basal transcription factors	NP_001144485.1|3.1e-83|zinc finger protein [Zea mays]	GO:0043167//ion binding;GO:0046872//metal ion binding;GO:0005488//binding;GO:0043169//cation binding;		GRMZM2G101664	GRMZM2G101664_T01	Known_gene	1	135249984	135251399	8	-	1416	0.32	0.7	0	0.06	0.06	0
GRMZM2G012340	0.413	0.05	-3.01405	1.2953e-05	1.68316e-05	-3.03562	0.0364771	0.0217396	-3.23266	0.0204132	0.0102298	-2.848	0.0686717	0.0386718		K13429//chitin elicitor receptor kinase 1+ko04626//Plant-pathogen interaction;K01802//peptidylprolyl isomerase [EC:5.2.1.8];K14826//FK506-binding nuclear protein [EC:5.2.1.8];K13429//chitin elicitor receptor kinase 1+ko04626//Plant-pathogen interaction;K01802//peptidylprolyl isomerase [EC:5.2.1.8];K14826//FK506-binding nuclear protein [EC:5.2.1.8]	AQK60013.1|1.6e-117|Peptidyl-prolyl cis-trans isomerase [Zea mays]	GO:0016859//cis-trans isomerase activity;GO:0016853//isomerase activity;GO:0003755//peptidyl-prolyl cis-trans isomerase activity;GO:0003824//catalytic activity;GO:0140096//catalytic activity, acting on a protein;		GRMZM2G012340	GRMZM2G012340_T01,GRMZM2G012340_T02	Known_gene	2	233623881	233625609	4	+	1729	0.41	0.47	0.36	0.05	0.05	0.05
GRMZM2G093964	0.323	0.04	-3.01405	0.000298524	0.000442105	-3.58496	0.328305	0.251084	-0.662965	0.728636	0.66015	-6.04439	0.00119238	0.00048017		K17294//tetraspanin-4;K03006//DNA-directed RNA polymerase II subunit RPB1 [EC:2.7.7.6]+ko00230//Purine metabolism+ko03020//RNA polymerase+ko01100//Metabolic pathways+ko00240//Pyrimidine metabolism;K00430//peroxidase [EC:1.11.1.7]+ko01100//Metabolic pathways+ko01110//Biosynthesis of secondary metabolites+ko00940//Phenylpropanoid biosynthesis	XP_020399945.1|1.9e-101|protein TORNADO 2 [Zea mays]	GO:0032502//developmental process;GO:1903046//meiotic cell cycle process;GO:0050793//regulation of developmental process;GO:0007389//pattern specification process;GO:0048509//regulation of meristem development;GO:0065007//biological regulation;GO:0009987//cellular process;GO:0043934//sporulation;GO:0009554//megasporogenesis;GO:0048236//plant-type sporogenesis;GO:0000003//reproduction;GO:0010015//…		GRMZM2G093964	GRMZM2G093964_T01	Known_gene	1	155817768	155840067	9	-	22300	0.12	0.19	0.66	0	0.12	0
GRMZM2G136347	2.226	0.28	-3.01405	1.04935e-21	6.43452e-22	-3.77672	1.61574e-09	4.89758e-10	-1.44361	0.0144202	0.00703004	-4.13654	1.07307e-12	2.1013e-13		K10712//cysteamine dioxygenase [EC:1.13.11.19]+ko00430//Taurine and hypotaurine metabolism+ko01100//Metabolic pathways;K10712//cysteamine dioxygenase [EC:1.13.11.19]+ko00430//Taurine and hypotaurine metabolism+ko01100//Metabolic pathways	ONM02545.1|9.7e-152|Cupin, RmlC-type [Zea mays]	GO:0055114//oxidation-reduction process;GO:0008152//metabolic process;GO:0003824//catalytic activity;GO:0016702//oxidoreductase activity, acting on single donors with incorporation of molecular oxygen, incorporation of two atoms of oxygen;GO:0016701//oxidoreductase activity, acting on single donors with incorporation of molecular oxygen;GO:0016491//oxidoreductase activity;GO:0051213//dioxygenase …	Medicago truncatula NBS-LRR resistance-like protein 4U (MTR_4g080080) mRNA, complete cds	GRMZM2G136347	GRMZM2G136347_T01,GRMZM2G136347_T02	Known_gene	2	182319467	182320591	1	-	1125	2.33	1.36	2.99	0.17	0.5	0.17
GRMZM2G349834	0.103	0.013	-3.01405	0.000298524	0.000442105	1	0.589423	0.498556	-3	0.0980442	0.0580404	-3.52356	0.00413015	0.0018003		K10999//cellulose synthase A [EC:2.4.1.12]	AQK82338.1|0.0e+00|Cellulose synthase A catalytic subunit 7 [Zea mays]			GRMZM2G349834	GRMZM2G349834_T01	Known_gene	1	102842181	102845471	6	-	3291	0	0.08	0.23	0.02	0	0.02
GRMZM2G376103	1.876	0.23	-3.01405	1.2953e-05	1.68316e-05	-4.52356	0.572706	0.501446	-3.63126	0.00350789	0.00152971	-2.47079	0.0251667	0.0127547			AQK74676.1|7.0e-41|hypothetical protein ZEAMMB73_Zm00001d017974 [Zea mays]			GRMZM2G376103	GRMZM2G376103_T01	Known_gene	1	205560350	205560601	5	+	252	0.23	2.85	2.55	0	0.23	0.46
GRMZM2G393347	0.096	0.013	-3.01405	0.000298524	0.000442105	-1.80735	0.298182	0.220106	-2.70044	0.0625317	0.0351072	-3.16993	0.0564219	0.0309894		K13457//disease resistance protein RPM1+ko04626//Plant-pathogen interaction	XP_008655806.1|0.0e+00|uncharacterized protein LOC103635016 [Zea mays]			GRMZM2G393347	GRMZM2G393347_T01	Known_gene	1	29021129	29023859	8	-	2731	0.07	0.13	0.09	0.02	0.02	0
GRMZM2G018686	1.556	0.193	-3.01319	2.50468e-21	1.55437e-21	-4.47573	3.22821e-11	8.91246e-12	-1.88753	0.000180353	6.52828e-05	-3.81762	2.03018e-08	5.14772e-09		K13171//serine/arginine repetitive matrix protein 1+ko03015//mRNA surveillance pathway+ko03013//RNA transport	NP_001145247.2|5.3e-132|uncharacterized protein LOC100278531 [Zea mays]	GO:0005488//binding;GO:0046983//protein dimerization activity;GO:0005515//protein binding;		GRMZM2G018686	GRMZM2G018686_T01	Known_gene	1	104322238	104323544	6	+	1307	1.78	1.48	1.41	0.08	0.4	0.1
GRMZM2G087445	1.556	0.193	-3.01319	2.50468e-21	1.55437e-21	-4.47573	3.22858e-11	8.91246e-12	-1.88753	0.000180368	6.52828e-05	-3.81762	2.03043e-08	5.14772e-09		K13171//serine/arginine repetitive matrix protein 1+ko03015//mRNA surveillance pathway+ko03013//RNA transport	NP_001145247.2|5.3e-132|uncharacterized protein LOC100278531 [Zea mays]	GO:0005488//binding;GO:0005515//protein binding;GO:0046983//protein dimerization activity;		GRMZM2G087445	GRMZM2G087445_T01	Known_gene	1	104322238	104323544	6	+	1307	1.78	1.48	1.41	0.08	0.4	0.1
GRMZM2G127695	34.67	4.29	-3.00922	0	0	-4.52698	5.62382e-258	1.20654e-259	-1.25367	3.75858e-39	2.9809e-40	-5.94961	0	0		K13172//serine/arginine repetitive matrix protein 2;K13172//serine/arginine repetitive matrix protein 2	NP_001140617.1|8.3e-142|uncharacterized protein LOC100272690 precursor [Zea mays]			GRMZM2G127695	GRMZM2G127695_T02,GRMZM2G127695_T01	Known_gene	2	196214238	196215804	3	+	1567	38.04	25.18	40.79	1.65	10.56	0.66
GRMZM2G017882	13.763	1.72	-3.00632	5.41001e-157	7.41033e-158	-3.37913	2.49409e-79	1.62168e-80	-2.31159	1.76681e-20	2.32328e-21	-2.99818	4.62025e-61	2.54212e-62	PLATZ	K17987//next to BRCA1 gene 1 protein;K14306//nuclear pore complex protein Nup62+ko03013//RNA transport	AQK68765.1|3.1e-115|PLATZ transcription factor family protein [Zea mays]	GO:0005622//intracellular;GO:0044464//cell part;GO:0005623//cell;GO:0043167//ion binding;GO:0005488//binding;GO:0008270//zinc ion binding;GO:0043169//cation binding;GO:0046872//metal ion binding;GO:0046914//transition metal ion binding;		GRMZM2G017882	GRMZM2G017882_T01	Known_gene	1	85901285	85902702	5	-	1418	18.52	6.95	15.82	1.78	1.4	1.98
GRMZM2G147698	2.723	0.34	-3.00273	5.88105e-44	2.24159e-44	-3.80339	2.69582e-24	4.5339e-25	-1.2332	0.00415389	0.00183161	-4.074	1.57543e-22	2.07112e-23	MYB	K09422//transcription factor MYB, plant	NP_001132616.2|4.0e-198|uncharacterized LOC100194090 [Zea mays]	GO:0009889//regulation of biosynthetic process;GO:0006357//regulation of transcription from RNA polymerase II promoter;GO:0019222//regulation of metabolic process;GO:0032502//developmental process;GO:2001141//regulation of RNA biosynthetic process;GO:0031323//regulation of cellular metabolic process;GO:0050794//regulation of cellular process;GO:0048869//cellular developmental process;GO:0060255//…		GRMZM2G147698	GRMZM2G147698_T01	Known_gene	1	64243765	64245594	1	-	1830	3.63	1.34	3.2	0.26	0.57	0.19
GRMZM2G430522	1.28	0.153	-3.00197	1.83653e-21	1.13536e-21	-4.84549	1.41635e-10	4.04132e-11	-1.45943	0.0102394	0.00484278	-4.17792	3.76123e-12	7.5873e-13	NAC	K13126//polyadenylate-binding protein+ko03015//mRNA surveillance pathway+ko03018//RNA degradation+ko03013//RNA transport;K13412//calcium-dependent protein kinase [EC:2.7.11.1]+ko04626//Plant-pathogen interaction;K17987//next to BRCA1 gene 1 protein;K22047//mechanosensitive ion channel protein 1/2/3;K13126//polyadenylate-binding protein+ko03015//mRNA surveillance pathway+ko03018//RNA degradation+k…	XP_008663651.1|8.5e-241|protein CUP-SHAPED COTYLEDON 1 isoform X2 [Zea mays]	GO:0051252//regulation of RNA metabolic process;GO:0010556//regulation of macromolecule biosynthetic process;GO:0044237//cellular metabolic process;GO:0006139//nucleobase-containing compound metabolic process;GO:0050794//regulation of cellular process;GO:0034645//cellular macromolecule biosynthetic process;GO:0006725//cellular aromatic compound metabolic process;GO:0071704//organic substance meta…	NAC domain containing protein 17 (best arabidopsis hit)	GRMZM2G430522	GRMZM2G430522_T01,GRMZM2G430522_T03,GRMZM2G430522_T02	Known_gene	3	188939619	188942480	1	-	2862	1.15	0.88	1.81	0.04	0.32	0.1
GRMZM2G032856	1.62	0.2	-3.00111	3.98959e-20	2.57243e-20	-1.70044	0.468085	0.376808	-5.40088	2.01189e-10	4.24494e-11	-2.54749	1.00964e-10	2.2041e-11		K00799//glutathione S-transferase [EC:2.5.1.18]+ko00480//Glutathione metabolism	NP_001104988.1|1.8e-134|glutathione transferase24 [Zea mays]	GO:0004364//glutathione transferase activity;GO:0016765//transferase activity, transferring alkyl or aryl (other than methyl) groups;GO:0016740//transferase activity;GO:0003824//catalytic activity;		GRMZM2G032856	GRMZM2G032856_T01	Known_gene	1	211087584	211088858	5	-	1275	0.13	1.69	3.04	0.04	0.04	0.52
GRMZM2G174699	221.883	27.616	-2.9979	0	0	-6.65677	0	0	-1.56095	0	0	-6.23603	0	0		K01188//beta-glucosidase [EC:3.2.1.21]+ko01100//Metabolic pathways+ko00500//Starch and sucrose metabolism+ko01110//Biosynthesis of secondary metabolites+ko00460//Cyanoamino acid metabolism+ko00940//Phenylpropanoid biosynthesis	XP_008662983.1|8.8e-304|4-hydroxy-7-methoxy-3-oxo-3,4-dihydro-2H-1,4-benzoxazin-2-yl glucoside beta-D-glucosidase 1, chloroplastic-like [Zea mays]	GO:0044238//primary metabolic process;GO:0050789//regulation of biological process;GO:0010033//response to organic substance;GO:0032870//cellular response to hormone stimulus;GO:0009736//cytokinin-activated signaling pathway;GO:0005975//carbohydrate metabolic process;GO:0008152//metabolic process;GO:0009987//cellular process;GO:0009735//response to cytokinin;GO:0009725//response to hormone;GO:007…		GRMZM2G174699	GRMZM2G174699_T01	Known_gene	1	92922948	92928437	10	-	5490	259.31	229.96	176.38	2.57	77.94	2.34
GRMZM2G012224	137.906	17.366	-2.99673	0	0	-4.02569	0	0	-1.99469	2.23839e-188	4.45208e-190	-2.63866	0	0		K13171//serine/arginine repetitive matrix protein 1+ko03015//mRNA surveillance pathway+ko03013//RNA transport;K13172//serine/arginine repetitive matrix protein 2	NP_001144239.2|9.2e-224|uncharacterized protein LOC100277106 precursor [Zea mays]			GRMZM2G012224	GRMZM2G012224_T02,GRMZM2G012224_T01	Known_gene	2	290594631	290596761	1	+	2131	198.87	59.66	155.19	12.21	14.97	24.92
GRMZM2G043813	0.366	0.046	-2.99316	7.44611e-07	8.80197e-07	-6	9.91841e-06	3.92076e-06	0.347923	0.815808	0.75894	-5.12928	0.002294	0.000961682	NAC	K05941//glutathione gamma-glutamylcysteinyltransferase [EC:2.3.2.15];K13126//polyadenylate-binding protein+ko03015//mRNA surveillance pathway+ko03018//RNA degradation+ko03013//RNA transport;K13412//calcium-dependent protein kinase [EC:2.7.11.1]+ko04626//Plant-pathogen interaction;K13171//serine/arginine repetitive matrix protein 1+ko03015//mRNA surveillance pathway+ko03013//RNA transport	NP_001170034.1|4.1e-173|putative NAC domain transcription factor superfamily protein [Zea mays]	GO:0016070//RNA metabolic process;GO:0006351//transcription, DNA-templated;GO:0032774//RNA biosynthetic process;GO:0097659//nucleic acid-templated transcription;GO:1903506//regulation of nucleic acid-templated transcription;GO:0044237//cellular metabolic process;GO:0034654//nucleobase-containing compound biosynthetic process;GO:0006355//regulation of transcription, DNA-templated;GO:0043170//macro…	NAC domain containing protein 17 (best arabidopsis hit)	GRMZM2G043813	GRMZM2G043813_T01	Known_gene	1	130642692	130645462	10	+	2771	0.64	0.11	0.35	0	0.14	0
GRMZM2G048022	19.916	2.506	-2.99281	1.9322e-246	1.78559e-247	-3.10434	5.66412e-58	4.811e-59	-2.41574	1.41946e-45	9.9212e-47	-3.26409	1.99235e-149	4.50432e-151		K22020//mucin-19	ACG43460.1|5.5e-142|hypothetical protein [Zea mays]			GRMZM2G048022	GRMZM2G048022_T01	Known_gene	1	13730943	13732219	3	+	1277	13.33	13.66	32.76	1.55	2.56	3.41
GRMZM2G110107	7.246	0.926	-2.98937	2.38573e-104	4.64251e-105	-3.52026	9.02096e-50	8.74876e-51	-2.11356	5.7311e-17	8.55458e-18	-3.21759	1.14175e-42	8.68862e-44	C2H2	K02184//formin 2;K12309//beta-galactosidase [EC:3.2.1.23]+ko00600//Sphingolipid metabolism+ko00604//Glycosphingolipid biosynthesis - ganglio series+ko00531//Glycosaminoglycan degradation+ko00511//Other glycan degradation+ko01100//Metabolic pathways+ko00052//Galactose metabolism;K02184//formin 2	ONM22292.1|1.9e-144|Protein SHOOT GRAVITROPISM 5 [Zea mays]	GO:0003676//nucleic acid binding;GO:0005488//binding;GO:1901363//heterocyclic compound binding;GO:0097159//organic cyclic compound binding;		GRMZM2G110107	GRMZM2G110107_T02,GRMZM2G110107_T01	Known_gene	2	186337372	186341423	2	-	4052	8.72	5.02	8	0.76	1.16	0.86
GRMZM2G453672	0.253	0.033	-2.98367	2.06638e-09	2.06318e-09	0	1.01045	0.997834	-3.37851	5.31567e-07	1.4525e-07	-2.87447	0.00519135	0.0023068		K13437//receptor kinase-like protein+ko04626//Plant-pathogen interaction;K13428//LRR receptor-like serine/threonine-protein kinase EFR [EC:2.7.11.1]+ko04626//Plant-pathogen interaction;K20181//vacuolar protein sorting-associated protein 18	AQK48974.1|0.0e+00|Putative leucine-rich repeat receptor-like protein kinase family protein [Zea mays]		Leucine-rich repeat protein kinase family protein (best arabidopsis hit); receptor kinase, putative (best rice hit)	GRMZM2G453672	GRMZM2G453672_T01	Known_gene	1	5371944	5375255	4	-	3312	0.02	0.52	0.22	0.02	0.05	0.03
GRMZM2G120657	10.656	1.293	-2.98219	1.07531e-298	8.03225e-300	-3.58696	2.29272e-149	8.43536e-151	-2.87078	4.15475e-61	2.25372e-62	-2.62471	4.41482e-94	1.57574e-95		K13415//protein brassinosteroid insensitive 1 [EC:2.7.10.1 2.7.11.1]+ko04075//Plant hormone signal transduction;K13415//protein brassinosteroid insensitive 1 [EC:2.7.10.1 2.7.11.1]+ko04075//Plant hormone signal transduction;K13415//protein brassinosteroid insensitive 1 [EC:2.7.10.1 2.7.11.1]+ko04075//Plant hormone signal transduction;K04733//interleukin-1 receptor-associated kinase 4 [EC:2.7.11.1…	NP_001338984.1|0.0e+00|uncharacterized protein LOC100191420 precursor [Zea mays]	GO:0016021//integral component of membrane;GO:0016020//membrane;GO:0031224//intrinsic component of membrane;GO:0044425//membrane part;GO:0005488//binding;GO:0005524//ATP binding;GO:0016740//transferase activity;GO:0097159//organic cyclic compound binding;GO:1901363//heterocyclic compound binding;GO:0032559//adenyl ribonucleotide binding;GO:0140096//catalytic activity, acting on a protein;GO:00001…		GRMZM2G120657	GRMZM2G120657_T02,GRMZM2G120657_T01,GRMZM2G120657_T04,GRMZM2G120657_T03	Known_gene	4	286920861	286924957	1	-	4097	14.42	6.51	11.04	1.2	0.89	1.79
GRMZM5G833991	14.833	1.88	-2.98085	1.48848e-47	5.34992e-48	-3.24231	5.78231e-17	1.2371e-17	-2.21906	1.12541e-10	2.33804e-11	-3.67824	3.19217e-23	4.11082e-24			ACN36114.1|1.0e-61|unknown [Zea mays]			GRMZM5G833991	GRMZM5G833991_T01	Known_gene	1	51291630	51292387	1	-	758	14.1	12.99	17.41	1.49	2.79	1.36
GRMZM2G470756	6.03	0.77	-2.97732	4.50948e-59	1.39761e-59	-2.71656	7.79103e-18	1.61382e-18	-5.16993	5.59261e-18	8.02182e-19	-2.71049	2.29465e-26	2.6727e-27		K03676//glutaredoxin 3	ACN26889.1|5.6e-73|unknown [Zea mays]	GO:0045454//cell redox homeostasis;GO:0042592//homeostatic process;GO:0050794//regulation of cellular process;GO:0009987//cellular process;GO:0019725//cellular homeostasis;GO:0050789//regulation of biological process;GO:0065007//biological regulation;GO:0065008//regulation of biological quality;GO:0005623//cell;GO:0016491//oxidoreductase activity;GO:0015036//disulfide oxidoreductase activity;GO:0…		GRMZM2G470756	GRMZM2G470756_T01	Known_gene	1	165037963	165038965	5	-	1003	5.85	3.6	8.64	0.89	0.1	1.32
GRMZM2G422373	4.403	0.56	-2.97534	5.46891e-111	1.00979e-111	-4.93074	4.31382e-76	2.90772e-77	-0.839204	0.000377895	0.000142478	-4.59096	2.32461e-58	1.3371e-59		K20718//LRR receptor-like serine/threonine-protein kinase ERECTA [EC:2.7.11.1]+ko04016//MAPK signaling pathway - plant	XP_010940648.1|5.0e-235|PREDICTED: putative kinase-like protein TMKL1 [Elaeis guineensis]		transmembrane kinase-like 1 (best arabidopsis hit); protein Kinase-like protein TMKL1 precursor, putative, expressed (best rice hit)	GRMZM2G422373	GRMZM2G422373_T01	Known_gene	1	202194852	202197410	1	-	2559	6.1	2.29	4.82	0.2	1.28	0.2
GRMZM2G175952	2.076	0.263	-2.97487	1.22194e-19	7.99939e-20	-3.70695	9.99228e-09	3.18774e-09	-7.39232	5.13807e-09	1.19462e-09	-1.90999	6.23896e-05	2.15044e-05		K13172//serine/arginine repetitive matrix protein 2	ONM24153.1|4.1e-115|Harpin-induced protein [Zea mays]	GO:0006950//response to stress;GO:0006952//defense response;GO:0050896//response to stimulus;GO:0031225//anchored component of membrane;GO:0005623//cell;GO:0005911//cell-cell junction;GO:0016020//membrane;GO:0009506//plasmodesma;GO:0005886//plasma membrane;GO:0044464//cell part;GO:0044425//membrane part;GO:0016021//integral component of membrane;GO:0046658//anchored component of plasma membrane;G…		GRMZM2G175952	GRMZM2G175952_T01	Known_gene	1	204589434	204590351	2	+	918	2.22	1.68	2.33	0.17	0	0.62
GRMZM2G012397	19.183	2.456	-2.96931	4.02576e-148	5.78997e-149	-3.67859	3.61812e-105	1.82256e-106	-1.11788	8.51281e-06	2.61406e-06	-3.48408	1.53932e-52	9.82984e-54		K02698//photosystem I subunit X+ko01100//Metabolic pathways+ko00195//Photosynthesis	NP_001152380.1|1.3e-67|photosystem I reaction center 6 [Zea mays]	GO:0009987//cellular process;GO:0008152//metabolic process;GO:0015979//photosynthesis;GO:0044237//cellular metabolic process;GO:0032991//macromolecular complex;GO:0009579//thylakoid;GO:0044464//cell part;GO:0009535//chloroplast thylakoid membrane;GO:0044444//cytoplasmic part;GO:0009507//chloroplast;GO:0044434//chloroplast part;GO:0043234//protein complex;GO:0044435//plastid part;GO:0043227//membr…		GRMZM2G012397	GRMZM2G012397_T01	Known_gene	1	5134217	5135120	7	+	904	33.42	7.01	17.12	2.61	3.23	1.53
GRMZM2G151656	2.683	0.343	-2.9689	6.6333e-19	4.45513e-19	-9.0607	9.96697e-21	1.87416e-21	0.284453	0.791158	0.730484	-4.59246	1.3818e-06	4.02882e-07		K14488//SAUR family protein+ko04075//Plant hormone signal transduction	NP_001150183.2|9.5e-80|SAUR52 - auxin-responsive SAUR family member [Zea mays]	GO:0050896//response to stimulus;GO:0009719//response to endogenous stimulus;GO:0009725//response to hormone;GO:0010033//response to organic substance;GO:0009733//response to auxin;GO:0042221//response to chemical;	Hordeum vulgare subsp. vulgare mRNA for predicted protein, complete cds, clone: NIASHv2075M21	GRMZM2G151656	GRMZM2G151656_T01	Known_gene	1	197798872	197799562	2	+	691	5.34	0.78	1.93	0	0.95	0.08
GRMZM2G308735	0.64	0.08	-2.96824	1.00991e-06	1.20533e-06	-4.12928	0.000176696	7.82002e-05	-5.45943	0.01429	0.00693984	-1.25634	0.320226	0.22477			XP_008661108.2|7.9e-161|uncharacterized protein LOC103640271 [Zea mays]			GRMZM2G308735	GRMZM2G308735_T01	Known_gene	1	123097526	123098781	9	-	1256	1.05	0.44	0.43	0.06	0	0.18
GRMZM2G053466	7.81	1.063	-2.96384	1.97691e-136	3.07252e-137	-2.73298	1.53722e-55	1.3621e-56	-3.12248	1.50106e-47	1.01359e-48	-2.86269	2.7934e-36	2.4642e-37		K02433//aspartyl-tRNA(Asn)/glutamyl-tRNA(Gln) amidotransferase subunit A [EC:6.3.5.6 6.3.5.7]+ko00970//Aminoacyl-tRNA biosynthesis+ko01100//Metabolic pathways;K02433//aspartyl-tRNA(Asn)/glutamyl-tRNA(Gln) amidotransferase subunit A [EC:6.3.5.6 6.3.5.7]+ko00970//Aminoacyl-tRNA biosynthesis+ko01100//Metabolic pathways;K02433//aspartyl-tRNA(Asn)/glutamyl-tRNA(Gln) amidotransferase subunit A [EC:6.3.…	ONM19630.1|7.2e-171|Fatty acid amide hydrolase [Zea mays]			GRMZM2G053466	GRMZM2G053466_T01,GRMZM2G053466_T03,GRMZM2G053466_T08,GRMZM2G053466_T04,GRMZM2G053466_T05,GRMZM2G053466_T06,GRMZM2G053466_T02,GRMZM2G053466_T07	Known_gene	8	136979303	136984470	2	-	5168	9.64	6.88	6.91	1.45	0.79	0.95
GRMZM2G041991	11.95	1.54	-2.96312	1.59623e-221	1.59464e-222	-2.99408	3.97768e-92	2.25446e-93	-3.30004	8.66125e-64	4.53084e-65	-2.70282	2.58277e-69	1.25735e-70	C2C2-CO-like	K22020//mucin-19	XP_008646195.1|2.5e-292|zinc finger protein CONSTANS-LIKE 16 isoform X2 [Zea mays]	GO:0043226//organelle;GO:0043229//intracellular organelle;GO:0044464//cell part;GO:0044424//intracellular part;GO:0005623//cell;GO:0005634//nucleus;GO:0043231//intracellular membrane-bounded organelle;GO:0005622//intracellular;GO:0043227//membrane-bounded organelle;GO:0005488//binding;GO:0043167//ion binding;GO:0008270//zinc ion binding;GO:0046872//metal ion binding;GO:0043169//cation binding;GO:…		GRMZM2G041991	GRMZM2G041991_T01	Known_gene	1	204659225	204661268	5	+	2044	14.58	9.16	12.11	1.83	0.93	1.86
GRMZM2G086949	1.23	0.16	-2.96244	7.41261e-38	3.16379e-38	-2.72935	1.78552e-12	4.6276e-13	-3.12338	1.18834e-13	2.07312e-14	-3.01197	1.45414e-13	2.71812e-14	ARF	K14486//auxin response factor+ko04075//Plant hormone signal transduction	AQK46989.1|0.0e+00|Auxin response factor 5 [Zea mays]	GO:0009791//post-embryonic development;GO:0000578//embryonic axis specification;GO:0006355//regulation of transcription, DNA-templated;GO:0032501//multicellular organismal process;GO:0000003//reproduction;GO:1901576//organic substance biosynthetic process;GO:0048507//meristem development;GO:0051171//regulation of nitrogen compound metabolic process;GO:0034645//cellular macromolecule biosynthetic …		GRMZM2G086949	GRMZM2G086949_T01	Known_gene	1	146553165	146558259	10	-	5095	1.26	1.22	1.21	0.19	0.14	0.15
AC233850.1_FG009	0.68	0.086	-2.9589	2.755e-14	2.18016e-14	-3.90689	0.000176683	7.82002e-05	-2.926	0.00436253	0.00193068	-2.74894	8.19088e-08	2.1664e-08		K03695//ATP-dependent Clp protease ATP-binding subunit ClpB	XP_008681451.1|0.0e+00|uncharacterized protein LOC100273545 isoform X1 [Zea mays]	GO:1901564//organonitrogen compound metabolic process;GO:0044238//primary metabolic process;GO:0008152//metabolic process;GO:0043170//macromolecule metabolic process;GO:0071704//organic substance metabolic process;GO:0006807//nitrogen compound metabolic process;GO:0019538//protein metabolic process;		AC233850.1_FG009	AC233850.1_FGT009	Known_gene	1	169917031	169920010	5	+	2980	0.45	0.38	1.21	0.03	0.05	0.18
GRMZM2G099967	1.643	0.213	-2.95656	7.90893e-22	4.83234e-22	-3.20163	4.38032e-09	1.36554e-09	-3.08746	3.2854e-05	1.07963e-05	-2.69349	1.12553e-08	2.80328e-09			AQL03147.1|1.0e-167|Embryogeneis transmembrane protein [Zea mays]	GO:0044425//membrane part;GO:0016021//integral component of membrane;GO:0031224//intrinsic component of membrane;GO:0016020//membrane;		GRMZM2G099967	GRMZM2G099967_T01	Known_gene	1	37932039	37933433	9	-	1395	1.84	1.02	2.07	0.2	0.12	0.32
GRMZM5G832491	40.546	5.256	-2.95359	0	0	-3.05972	0	0	-2.77076	4.91605e-173	1.05288e-174	-2.9408	0	0		K13172//serine/arginine repetitive matrix protein 2	XP_008674819.2|1.4e-196|UPF0503 protein At3g09070, chloroplastic [Zea mays]			GRMZM5G832491	GRMZM5G832491_T01	Known_gene	1	178853655	178856001	3	+	2347	46.36	24.91	50.37	5.56	3.65	6.56
GRMZM2G018813	0.273	0.036	-2.95312	6.18471e-05	8.54941e-05	-0.932886	0.3739	0.290962	-4.64386	0.0274054	0.0140867	-5.16993	0.00439942	0.00192605		K16290//xylem cysteine proteinase [EC:3.4.22.-];K16292//KDEL-tailed cysteine endopeptidase [EC:3.4.22.-]	ONM20976.1|6.9e-92|hypothetical protein ZEAMMB73_Zm00001d005381 [Zea mays]	GO:0008233//peptidase activity;GO:0008234//cysteine-type peptidase activity;GO:0140096//catalytic activity, acting on a protein;GO:0016787//hydrolase activity;GO:0003824//catalytic activity;GO:0070011//peptidase activity, acting on L-amino acid peptides;		GRMZM2G018813	GRMZM2G018813_T01	Known_gene	1	167191019	167192305	2	-	1287	0.21	0.25	0.36	0.11	0	0
GRMZM2G038674	0.79	0.1	-2.95264	2.2849e-05	3.03313e-05	-3.62059	0.00365705	0.0018634	-5.39232	0.0982046	0.0580404	-1.848	0.171661	0.108398			XP_008657847.1|1.1e-35|uncharacterized protein LOC103637427 [Zea mays]			GRMZM2G038674	GRMZM2G038674_T01	Known_gene	1	154703041	154703737	8	+	697	1.23	0.42	0.72	0.1	0	0.2
GRMZM2G138937	0.423	0.053	-2.95229	3.22757e-08	3.45512e-08	-4.11548	0.000326089	0.000148367	-0.547488	0.780552	0.718014	-5.80735	2.26355e-05	7.44008e-06		K01206//alpha-L-fucosidase [EC:3.2.1.51]+ko00511//Other glycan degradation;K13412//calcium-dependent protein kinase [EC:2.7.11.1]+ko04626//Plant-pathogen interaction;K22020//mucin-19	XP_008663177.1|1.2e-181|desiccation-related protein PCC13-62 [Zea mays]			GRMZM2G138937	GRMZM2G138937_T01	Known_gene	1	113321717	113323597	10	-	1881	0.52	0.19	0.56	0.03	0.13	0
GRMZM2G095254	1.52	0.196	-2.94366	8.64352e-28	4.53134e-28	-2.65208	5.69041e-10	1.67792e-10	-3.36075	3.99795e-08	9.96838e-09	-3.06178	5.73033e-11	1.23289e-11		K08900//mitochondrial chaperone BCS1	NP_001145385.1|5.2e-303|uncharacterized protein LOC100278733 precursor [Zea mays]	GO:0097367//carbohydrate derivative binding;GO:0032555//purine ribonucleotide binding;GO:1901363//heterocyclic compound binding;GO:0005488//binding;GO:0043167//ion binding;GO:0097159//organic cyclic compound binding;GO:0000166//nucleotide binding;GO:1901265//nucleoside phosphate binding;GO:0043168//anion binding;GO:0035639//purine ribonucleoside triphosphate binding;GO:0017076//purine nucleotide …		GRMZM2G095254	GRMZM2G095254_T01	Known_gene	1	123020127	123021934	7	+	1808	1.76	1.13	1.67	0.28	0.11	0.2
GRMZM2G364643	3.653	0.476	-2.94249	3.3931e-40	1.3878e-40	-5.17278	3.58349e-28	5.4075e-29	-1.03715	0.00563307	0.00253828	-4.66432	4.44587e-19	6.60272e-20		K03006//DNA-directed RNA polymerase II subunit RPB1 [EC:2.7.7.6]+ko00230//Purine metabolism+ko03020//RNA polymerase+ko01100//Metabolic pathways+ko00240//Pyrimidine metabolism;K08730//phosphatidylserine synthase 2 [EC:2.7.8.29]+ko01100//Metabolic pathways+ko01110//Biosynthesis of secondary metabolites+ko00564//Glycerophospholipid metabolism;K22020//mucin-19	NP_001168114.1|2.5e-178|uncharacterized protein LOC100381856 [Zea mays]			GRMZM2G364643	GRMZM2G364643_T01	Known_gene	1	172475107	172476227	7	+	1121	5.05	2.36	3.55	0.14	1.15	0.14
GRMZM2G078667	24.503	3.196	-2.9424	3.96667e-162	5.27395e-163	1.41504	0.00460726	0.0023821	-5.35755	4.69111e-74	2.15712e-75	-2.94292	1.89141e-114	5.51642e-116		K08360//cytochrome b-561 [EC:1.16.5.1]	NP_001144991.1|4.6e-114|uncharacterized protein LOC100278150 precursor [Zea mays]	GO:0005576//extracellular region;GO:0048046//apoplast;GO:0016853//isomerase activity;GO:0003824//catalytic activity;		GRMZM2G078667	GRMZM2G078667_T01	Known_gene	1	172375176	172375884	3	-	709	0.9	21.32	51.29	2.4	0.52	6.67
GRMZM2G015049	31.496	4.106	-2.93817	0	0	-4.10014	0	0	-1.24973	1.14e-30	1.10101e-31	-4.7061	5.78144e-157	1.23125e-158		K14488//SAUR family protein+ko04075//Plant hormone signal transduction	NP_001167758.1|4.3e-58|uncharacterized protein LOC100381449 [Zea mays]	GO:0042221//response to chemical;GO:0009719//response to endogenous stimulus;GO:0050896//response to stimulus;GO:0010033//response to organic substance;GO:0009733//response to auxin;GO:0009725//response to hormone;		GRMZM2G015049	GRMZM2G015049_T01	Known_gene	1	167103362	167104810	4	-	1449	51.45	20.07	22.97	3	8.44	0.88
GRMZM2G055435	8.176	1.09	-2.93494	7.42486e-103	1.46993e-103	-3.76907	8.20213e-64	6.40848e-65	-1.52177	6.67765e-09	1.56715e-09	-3.08659	2.08289e-37	1.78604e-38		K22020//mucin-19	XP_004953399.1|5.3e-44|PREDICTED: uncharacterized protein LOC101772467 isoform X1 [Setaria italica]	GO:0016020//membrane;GO:0016021//integral component of membrane;GO:0044425//membrane part;GO:0031224//intrinsic component of membrane;		GRMZM2G055435	GRMZM2G055435_T01,GRMZM2G055435_T02	Known_gene	2	193607636	193611956	5	-	4321	12.27	4.02	8.24	0.9	1.4	0.97
GRMZM2G021301	0.683	0.09	-2.93461	2.88013e-10	2.74417e-10	-4.33985	1.46973e-05	5.89882e-06	-5.88264	7.01771e-05	2.40808e-05	-1.49881	0.0417507	0.022256			NP_001170004.1|5.0e-61|uncharacterized protein LOC100383909 [Zea mays]			GRMZM2G021301	GRMZM2G021301_T01	Known_gene	1	143803083	143804489	5	+	1407	0.81	0.59	0.65	0.04	0	0.23
GRMZM2G146130	3.19	0.42	-2.92977	6.2037e-39	2.59287e-39	-2.75256	3.08614e-12	8.09044e-13	-4.03185	1.09801e-12	2.01172e-13	-2.66297	1.49205e-15	2.54484e-16		K13172//serine/arginine repetitive matrix protein 2;K13171//serine/arginine repetitive matrix protein 1+ko03015//mRNA surveillance pathway+ko03013//RNA transport	XP_008673557.1|3.1e-182|uncharacterized protein LOC103649597 [Zea mays]			GRMZM2G146130	GRMZM2G146130_T01	Known_gene	1	3915188	3916690	3	-	1503	3.1	2.29	4.18	0.46	0.14	0.66
GRMZM2G137869	1.34	0.176	-2.92626	1.51052e-15	1.14045e-15	-3.29278	1.18555e-06	4.35666e-07	-2.80735	0.000548379	0.00021132	-2.70966	7.44497e-06	2.33248e-06	OFP	K13412//calcium-dependent protein kinase [EC:2.7.11.1]+ko04626//Plant-pathogen interaction;K19719//collagen, type II, alpha	NP_001146915.1|4.5e-156|plant-specific domain TIGR01568 family protein [Zea mays]			GRMZM2G137869	GRMZM2G137869_T01	Known_gene	1	125223241	125224349	9	+	1109	1.47	0.98	1.57	0.15	0.14	0.24
GRMZM2G110473	2.183	0.29	-2.92511	9.71933e-30	4.86901e-30	-3.5025	1.24683e-16	2.70664e-17	-1.3278	0.00720852	0.00331178	-4.36075	2.42809e-14	4.37336e-15		K09285//AP2-like factor, ANT lineage;K13172//serine/arginine repetitive matrix protein 2;K14325//RNA-binding protein with serine-rich domain 1+ko03015//mRNA surveillance pathway+ko03013//RNA transport	XP_008644863.1|1.4e-191|protein BIG GRAIN 1-like [Zea mays]			GRMZM2G110473	GRMZM2G110473_T01	Known_gene	1	35803724	35805089	5	-	1366	3.06	1.23	2.26	0.27	0.49	0.11
AC203294.3_FG012	1.016	0.133	-2.92094	1.77339e-06	2.15428e-06	-1.60881	0.250423	0.181113	-6.6865	0.00198311	0.000829792	-2.81762	0.0051888	0.0023068		K00430//peroxidase [EC:1.11.1.7]+ko01100//Metabolic pathways+ko01110//Biosynthesis of secondary metabolites+ko00940//Phenylpropanoid biosynthesis	XP_020397952.1|3.4e-101|VQ motif family protein [Zea mays]			AC203294.3_FG012	AC203294.3_FGT012	Known_gene	1	170746932	170747465	8	+	534	0.61	1.03	1.41	0.2	0	0.2
GRMZM2G003234	0.18	0.026	-2.92094	0.000529004	0.000806529	-2.64386	0.0631344	0.0394704	-3.90689	0.0978896	0.0580404	-1.80735	0.31187	0.217444	C2H2	K13172//serine/arginine repetitive matrix protein 2;K11323//histone arginine demethylase JMJD6 [EC:1.14.11.-]	NP_001170391.1|2.2e-200|uncharacterized protein LOC100384377 [Zea mays]	GO:0097159//organic cyclic compound binding;GO:0003676//nucleic acid binding;GO:0005488//binding;GO:1901363//heterocyclic compound binding;		GRMZM2G003234	GRMZM2G003234_T01	Known_gene	1	137194767	137196437	2	-	1671	0.25	0.15	0.14	0.04	0	0.04
GRMZM2G125266	1.533	0.203	-2.92094	4.19832e-21	2.62267e-21	0	1.01651	0.99684	0.332575	0.74057	0.673294	-4.81079	2.63249e-27	2.97166e-28		K13171//serine/arginine repetitive matrix protein 1+ko03015//mRNA surveillance pathway+ko03013//RNA transport;K13172//serine/arginine repetitive matrix protein 2	NP_001149828.1|2.0e-182|mu-crystallin [Zea mays]	GO:0043902//positive regulation of multi-organism process;GO:0065007//biological regulation;GO:0032101//regulation of response to external stimulus;GO:0045088//regulation of innate immune response;GO:0048584//positive regulation of response to stimulus;GO:0080134//regulation of response to stress;GO:0045089//positive regulation of innate immune response;GO:0050789//regulation of biological proces…		GRMZM2G125266	GRMZM2G125266_T01	Known_gene	1	82518460	82519803	1	+	1344	0.12	0.27	4.21	0.12	0.34	0.15
GRMZM2G137775	0.41	0.053	-2.92094	0.000529004	0.000806529	-3.49185	0.00659549	0.00347338	-4.08746	0.334489	0.239138	-1	0.70168	0.62291			AQK52144.1|1.1e-96|hypothetical protein ZEAMMB73_Zm00001d050222 [Zea mays]			GRMZM2G137775	GRMZM2G137775_T01	Known_gene	1	71881417	71882070	4	+	654	0.9	0.17	0.16	0.08	0	0.08
GRMZM2G009770	0.75	0.096	-2.91635	4.58938e-27	2.44536e-27	-2.80735	0.1799	0.125951	-3.05311	9.65373e-11	1.99653e-11	-2.90689	4.42952e-16	7.39176e-17		K13437//receptor kinase-like protein+ko04626//Plant-pathogen interaction;K13420//LRR receptor-like serine/threonine-protein kinase FLS2 [EC:2.7.11.1]+ko04626//Plant-pathogen interaction+ko04016//MAPK signaling pathway - plant	XP_008660512.1|0.0e+00|receptor kinase-like protein Xa21 [Zea mays]	GO:0016021//integral component of membrane;GO:0044425//membrane part;GO:0016020//membrane;GO:0031224//intrinsic component of membrane;GO:0035639//purine ribonucleoside triphosphate binding;GO:0097367//carbohydrate derivative binding;GO:0017076//purine nucleotide binding;GO:0030554//adenyl nucleotide binding;GO:0032555//purine ribonucleotide binding;GO:0005524//ATP binding;GO:0032553//ribonucleoti…	Leucine-rich repeat protein kinase family protein (best arabidopsis hit); receptor-like protein kinase precursor, putative, expressed (best rice hit)	GRMZM2G009770	GRMZM2G009770_T01	Known_gene	1	152025490	152029185	9	-	3696	0.07	0.83	1.35	0.01	0.1	0.18
GRMZM2G476069	0.166	0.02	-2.9096	5.71062e-05	7.8706e-05	-1.70044	0.179812	0.125951	-4.12928	0.00104847	0.000420866	-1	0.603978	0.498606		K14638//solute carrier family 15 (peptide/histidine transporter), member 3/4;K14638//solute carrier family 15 (peptide/histidine transporter), member 3/4	NP_001169613.1|0.0e+00|uncharacterized protein LOC100383494 [Zea mays]	GO:0071705//nitrogen compound transport;GO:0051234//establishment of localization;GO:0071702//organic substance transport;GO:0051179//localization;GO:0006857//oligopeptide transport;GO:0042886//amide transport;GO:0006810//transport;GO:0015833//peptide transport;GO:0016021//integral component of membrane;GO:0044425//membrane part;GO:0016020//membrane;GO:0031224//intrinsic component of membrane;GO:…		GRMZM2G476069	GRMZM2G476069_T01,GRMZM2G476069_T02	Known_gene	2	61305039	61307500	8	+	2462	0.13	0.35	0.02	0.04	0.02	0
GRMZM2G080839	0.343	0.046	-2.90157	1.39905e-07	1.56347e-07	-1.87447	0.101189	0.0661308	-5.88264	1.22e-06	3.44278e-07	-1.45943	0.218558	0.144652		K01187//alpha-glucosidase [EC:3.2.1.20]+ko01100//Metabolic pathways+ko00052//Galactose metabolism+ko00500//Starch and sucrose metabolism;K14325//RNA-binding protein with serine-rich domain 1+ko03015//mRNA surveillance pathway+ko03013//RNA transport	XP_008659694.1|2.9e-309|berberine bridge enzyme-like 18 [Zea mays]	GO:0019222//regulation of metabolic process;GO:0051252//regulation of RNA metabolic process;GO:0019219//regulation of nucleobase-containing compound metabolic process;GO:0009889//regulation of biosynthetic process;GO:1903506//regulation of nucleic acid-templated transcription;GO:2000112//regulation of cellular macromolecule biosynthetic process;GO:0060255//regulation of macromolecule metabolic pr…		GRMZM2G080839	GRMZM2G080839_T01	Known_gene	1	78160379	78162226	9	+	1848	0.22	0.59	0.22	0.06	0	0.08
GRMZM2G176537	1.06	0.143	-2.90157	1.5833e-19	1.042e-19	-1.62449	0.0512869	0.031359	-2.25873	0.00102186	0.000409134	-3.654	8.43961e-16	1.42233e-16	GRAS	K14494//DELLA protein+ko04075//Plant hormone signal transduction	XP_008663206.1|2.6e-278|scarecrow-like protein 23 [Zea mays]	GO:0031323//regulation of cellular metabolic process;GO:0065007//biological regulation;GO:0006355//regulation of transcription, DNA-templated;GO:1901360//organic cyclic compound metabolic process;GO:0044260//cellular macromolecule metabolic process;GO:0097659//nucleic acid-templated transcription;GO:1901362//organic cyclic compound biosynthetic process;GO:0010468//regulation of gene expression;GO…		GRMZM2G176537	GRMZM2G176537_T01	Known_gene	1	117338432	117340217	10	-	1786	0.37	0.67	2.14	0.12	0.14	0.17
GRMZM5G826700	1.043	0.14	-2.90157	1.39905e-07	1.56347e-07	-1.30485	0.174458	0.119799	-3.6865	0.00350889	0.00152971	-6.97728	8.53771e-05	2.98436e-05		K13412//calcium-dependent protein kinase [EC:2.7.11.1]+ko04626//Plant-pathogen interaction;K17987//next to BRCA1 gene 1 protein	XP_008675692.1|2.0e-121|non-classical arabinogalactan protein 30 [Zea mays]	GO:0071840//cellular component organization or biogenesis;GO:0048869//cellular developmental process;GO:0000902//cell morphogenesis;GO:0048856//anatomical structure development;GO:0016043//cellular component organization;GO:0099402//plant organ development;GO:0048588//developmental cell growth;GO:0048364//root development;GO:0048764//trichoblast maturation;GO:0010053//root epidermal cell differen…		GRMZM5G826700	GRMZM5G826700_T01	Known_gene	1	14406666	14407298	3	+	633	0.84	1.03	1.26	0.34	0.08	0
GRMZM2G039996	10.063	1.353	-2.90024	1.36881e-138	2.09491e-139	-3.75531	1.46894e-100	7.72204e-102	-1	3.25149e-05	1.06798e-05	-3.50144	5.98145e-51	3.91678e-52		K08917//light-harvesting complex II chlorophyll a/b binding protein 6+ko01100//Metabolic pathways+ko00196//Photosynthesis - antenna proteins;K08917//light-harvesting complex II chlorophyll a/b binding protein 6+ko01100//Metabolic pathways+ko00196//Photosynthesis - antenna proteins;K08917//light-harvesting complex II chlorophyll a/b binding protein 6+ko01100//Metabolic pathways+ko00196//Photosynth…	NP_001141632.1|3.6e-145|uncharacterized protein LOC100273752 [Zea mays]	GO:0044237//cellular metabolic process;GO:0008152//metabolic process;GO:0009987//cellular process;GO:0044238//primary metabolic process;GO:0043412//macromolecule modification;GO:0043170//macromolecule metabolic process;GO:0006091//generation of precursor metabolites and energy;GO:0019538//protein metabolic process;GO:0009628//response to abiotic stimulus;GO:0006807//nitrogen compound metabolic pr…		GRMZM2G039996	GRMZM2G039996_T02,GRMZM2G039996_T01,GRMZM2G039996_T03	Known_gene	3	2020585	2022137	2	-	1553	17.15	3.98	9.06	1.27	1.99	0.8
GRMZM2G065423	6.87	0.92	-2.89883	4.00293e-181	4.80676e-182	-3.42502	2.19331e-91	1.25481e-92	-2.24862	8.33847e-35	7.30464e-36	-2.9682	8.93134e-61	4.95318e-62		K20826//RNA polymerase II-associated protein 1;K10418//dynein light chain LC8-type;K20826//RNA polymerase II-associated protein 1;K10418//dynein light chain LC8-type	ONM36414.1|0.0e+00|Rop guanine nucleotide exchange factor 7 [Zea mays]	GO:0098772//molecular function regulator;GO:0019899//enzyme binding;GO:0005089//Rho guanyl-nucleotide exchange factor activity;GO:0017016//Ras GTPase binding;GO:0005515//protein binding;GO:0005088//Ras guanyl-nucleotide exchange factor activity;GO:0017048//Rho GTPase binding;GO:0005085//guanyl-nucleotide exchange factor activity;GO:0031267//small GTPase binding;GO:0005488//binding;GO:0051020//GTP…		GRMZM2G065423	GRMZM2G065423_T02,GRMZM2G065423_T01	Known_gene	2	179462163	179466784	3	+	4622	8.7	5.18	6.73	0.81	1.09	0.86
GRMZM2G038851	2.226	0.303	-2.89857	4.30281e-17	3.06554e-17	-2.67531	1.23906e-07	4.23694e-08	-2.3356	0.00783081	0.00362868	-3.56768	7.04417e-08	1.85585e-08		K10577//ubiquitin-conjugating enzyme E2 I+ko04120//Ubiquitin mediated proteolysis+ko03013//RNA transport	XP_008668997.1|3.4e-91|SUMO-conjugating enzyme SCE1 [Zea mays]	GO:0043229//intracellular organelle;GO:0043231//intracellular membrane-bounded organelle;GO:0005623//cell;GO:0044424//intracellular part;GO:0044464//cell part;GO:0005634//nucleus;GO:0005737//cytoplasm;GO:0043227//membrane-bounded organelle;GO:0005622//intracellular;GO:0043226//organelle;GO:0140096//catalytic activity, acting on a protein;GO:0003824//catalytic activity;GO:0019787//ubiquitin-like p…		GRMZM2G038851	GRMZM2G038851_T01	Known_gene	1	15256506	15258245	2	+	1740	3.13	1.06	2.49	0.49	0.21	0.21
AC196090.3_FG006	22.92	3.076	-2.89692	0	0	-4.67769	0	0	-0.957748	5.13952e-18	7.36232e-19	-3.65025	7.06896e-243	8.8958e-245		K15333//tRNA guanosine-2'-O-methyltransferase [EC:2.1.1.34];K12619//5'-3' exoribonuclease 2 [EC:3.1.13.-]+ko03018//RNA degradation+ko03008//Ribosome biogenesis in eukaryotes;K22020//mucin-19	NP_001148151.2|0.0e+00|uncharacterized protein LOC100193436 precursor [Zea mays]	GO:0008233//peptidase activity;GO:0017171//serine hydrolase activity;GO:0140096//catalytic activity, acting on a protein;GO:0016787//hydrolase activity;GO:0004252//serine-type endopeptidase activity;GO:0008236//serine-type peptidase activity;GO:0004175//endopeptidase activity;GO:0003824//catalytic activity;GO:0070011//peptidase activity, acting on L-amino acid peptides;		AC196090.3_FG006	AC196090.3_FGT006	Known_gene	1	154286014	154288260	9	+	2247	30.2	11.44	27.12	1.18	5.89	2.16
GRMZM2G086474	8.3	1.13	-2.89253	8.25926e-122	1.40961e-122	-3.3742	1.19577e-61	9.63908e-63	-2.75562	3.36271e-23	4.05282e-24	-2.51081	4.92239e-40	3.97954e-41		K18485//myogenic factor 6;K20558//transcription factor SPEECHLESS+ko04016//MAPK signaling pathway - plant;K20558//transcription factor SPEECHLESS+ko04016//MAPK signaling pathway - plant;K18485//myogenic factor 6	AQK45396.1|4.1e-156|Putative HLH DNA-binding domain superfamily protein [Zea mays]	GO:0005515//protein binding;GO:0046983//protein dimerization activity;GO:0005488//binding;		GRMZM2G086474	GRMZM2G086474_T02,GRMZM2G086474_T01	Known_gene	2	135702493	135705430	10	+	2938	10.68	4.93	9.29	1.03	0.73	1.63
GRMZM2G426175	5.366	0.726	-2.89077	4.9472e-70	1.3467e-70	-3.70695	1.68644e-48	1.67152e-49	-1.52774	0.000299054	0.000111205	-2.60881	5.79293e-22	7.76032e-23		K05278//flavonol synthase [EC:1.14.11.23]+ko01100//Metabolic pathways+ko01110//Biosynthesis of secondary metabolites+ko00941//Flavonoid biosynthesis;K05277//leucoanthocyanidin dioxygenase [EC:1.14.11.19]+ko01100//Metabolic pathways+ko01110//Biosynthesis of secondary metabolites+ko00941//Flavonoid biosynthesis	AQK84092.1|2.0e-182|2-oxoglutarate (2OG) and Fe(II)-dependent oxygenase superfamily protein [Zea mays]	GO:0016491//oxidoreductase activity;GO:0005488//binding;GO:0043169//cation binding;GO:0003824//catalytic activity;GO:0046872//metal ion binding;GO:0043167//ion binding;		GRMZM2G426175	GRMZM2G426175_T01	Known_gene	1	123338583	123339949	6	+	1367	8.88	1.73	5.49	0.68	0.6	0.9
GRMZM2G139324	21.823	3	-2.89059	2.45368e-262	2.07929e-263	-3.12781	1.01361e-129	4.23796e-131	-2.97362	3.28475e-44	2.3532e-45	-2.56793	5.75594e-92	2.10294e-93		K21867//potassium channel;K22020//mucin-19	ACL54759.1|4.5e-123|unknown [Zea mays]			GRMZM2G139324	GRMZM2G139324_T02,GRMZM2G139324_T01	Known_gene	2	160873443	160874934	1	+	1492	29.37	10.84	25.26	3.36	1.38	4.26
GRMZM2G126397	22.216	2.996	-2.89056	2.43867e-190	2.79699e-191	-4.49614	6.11052e-91	3.51122e-92	-1.05137	8.4659e-09	1.9987e-09	-3.67028	3.5766e-121	9.93996e-123			NP_001281242.1|1.5e-64|uncharacterized protein LOC100280743 precursor [Zea mays]	GO:0033036//macromolecule localization;GO:0051234//establishment of localization;GO:0006810//transport;GO:0071702//organic substance transport;GO:0010876//lipid localization;GO:0051179//localization;GO:0006869//lipid transport;GO:0016020//membrane;GO:0008289//lipid binding;GO:0005488//binding;		GRMZM2G126397	GRMZM2G126397_T01	Known_gene	1	184490364	184491451	3	+	1088	21.89	11.15	33.61	0.97	5.38	2.64
GRMZM2G092427	36.393	4.876	-2.89039	0	0	-3.83328	7.90143e-259	1.69022e-260	-0.931598	1.06876e-11	2.07574e-12	-4.45032	3.34741e-188	5.85358e-190		K08917//light-harvesting complex II chlorophyll a/b binding protein 6+ko01100//Metabolic pathways+ko00196//Photosynthesis - antenna proteins;K08917//light-harvesting complex II chlorophyll a/b binding protein 6+ko01100//Metabolic pathways+ko00196//Photosynthesis - antenna proteins;K08917//light-harvesting complex II chlorophyll a/b binding protein 6+ko01100//Metabolic pathways+ko00196//Photosynth…	NP_001105375.2|9.0e-142|light harvesting chlorophyll a/b binding protein 6 [Zea mays]	GO:0018298//protein-chromophore linkage;GO:0044238//primary metabolic process;GO:0015979//photosynthesis;GO:0006091//generation of precursor metabolites and energy;GO:0043170//macromolecule metabolic process;GO:1990066//energy quenching;GO:0044267//cellular protein metabolic process;GO:0009314//response to radiation;GO:0044260//cellular macromolecule metabolic process;GO:0006464//cellular protein…		GRMZM2G092427	GRMZM2G092427_T01,GRMZM2G092427_T03,GRMZM2G092427_T02	Known_gene	3	147325724	147327040	10	+	1317	55.59	17.3	36.29	3.9	9.07	1.66
GRMZM2G114680	1.46	0.273	-2.88851	7.17049e-30	3.58036e-30	-2.84549	7.77672e-20	1.50744e-20	-1.64981	0.000394644	0.000149297	-2.47805	9.11782e-09	2.2581e-09	GRAS	K14494//DELLA protein+ko04075//Plant hormone signal transduction;K22020//mucin-19;K14494//DELLA protein+ko04075//Plant hormone signal transduction;K22020//mucin-19;K00430//peroxidase [EC:1.11.1.7]+ko01100//Metabolic pathways+ko01110//Biosynthesis of secondary metabolites+ko00940//Phenylpropanoid biosynthesis;K22020//mucin-19	KQL11455.1|2.5e-53|hypothetical protein SETIT_008068mg [Setaria italica]	GO:0019222//regulation of metabolic process;GO:0032774//RNA biosynthetic process;GO:0051171//regulation of nitrogen compound metabolic process;GO:0051252//regulation of RNA metabolic process;GO:0016070//RNA metabolic process;GO:0006351//transcription, DNA-templated;GO:0010223//secondary shoot formation;GO:1901360//organic cyclic compound metabolic process;GO:0018130//heterocycle biosynthetic proc…		GRMZM2G114680	GRMZM2G114680_T01,GRMZM2G114680_T02,GRMZM2G114680_T03	Known_gene	3	103353117	103362197	9	-	9081	2.3	0.91	1.17	0.32	0.29	0.21
GRMZM2G108865	5.886	0.8	-2.88123	1.90174e-92	4.15742e-93	-2.63387	4.7023e-26	7.46746e-27	-2.87983	5.79328e-24	6.8016e-25	-3.07821	1.519e-44	1.10899e-45	C2C2-Dof	K20043//clathrin coat assembly protein AP180;K09326//homeobox protein OTX1;K16222//Dof zinc finger protein DOF5.5+ko04712//Circadian rhythm - plant	NP_001144626.2|8.8e-217|uncharacterized protein LOC100277644 [Zea mays]			GRMZM2G108865	GRMZM2G108865_T01	Known_gene	1	280409564	280411218	1	-	1655	5.4	4.49	7.77	0.87	0.61	0.92
GRMZM2G063975	14.223	1.933	-2.88113	4.64826e-116	8.23881e-117	-3.85006	1.00047e-64	7.68818e-66	-1.38522	7.11329e-10	1.55474e-10	-3.6788	6.05249e-55	3.68736e-56		K14325//RNA-binding protein with serine-rich domain 1+ko03015//mRNA surveillance pathway+ko03013//RNA transport;K00430//peroxidase [EC:1.11.1.7]+ko01100//Metabolic pathways+ko01110//Biosynthesis of secondary metabolites+ko00940//Phenylpropanoid biosynthesis	NP_001152600.1|1.0e-86|plasma membrane associated protein [Zea mays]	GO:0031224//intrinsic component of membrane;GO:0044425//membrane part;GO:0016021//integral component of membrane;GO:0016020//membrane;		GRMZM2G063975	GRMZM2G063975_T01	Known_gene	1	88186392	88187498	8	-	1107	18.17	8.62	15.88	1.26	3.3	1.24
GRMZM2G017416	1.01	0.14	-2.8809	3.05467e-06	3.76989e-06	-2.1822	0.0229043	0.0131332	-6.55459	0.0074246	0.00341892	-2.50779	0.0401228	0.0212404		K03861//phosphatidylinositol glycan, class P+ko01100//Metabolic pathways+ko00563//Glycosylphosphatidylinositol (GPI)-anchor biosynthesis	NP_001288464.1|5.6e-93|phosphatidylinositol N-acetylglucosaminyltransferase subunit P-like [Zea mays]	GO:0008654//phospholipid biosynthetic process;GO:0046474//glycerophospholipid biosynthetic process;GO:0071704//organic substance metabolic process;GO:0006505//GPI anchor metabolic process;GO:0006629//lipid metabolic process;GO:0044260//cellular macromolecule metabolic process;GO:0006807//nitrogen compound metabolic process;GO:0044237//cellular metabolic process;GO:0009059//macromolecule biosynthe…		GRMZM2G017416	GRMZM2G017416_T01	Known_gene	1	3291593	3292534	5	+	942	1.18	0.94	0.91	0.26	0	0.16
GRMZM2G115792	0.883	0.116	-2.87912	8.75778e-10	8.57309e-10	-2.8679	0.00463119	0.0023952	-1.88753	0.158252	0.0994152	-3.36923	2.46876e-06	7.3645e-07			NP_001158930.1|5.2e-87|uncharacterized protein LOC100303833 [Zea mays]	GO:0044425//membrane part;GO:0031224//intrinsic component of membrane;GO:0016021//integral component of membrane;GO:0016020//membrane;		GRMZM2G115792	GRMZM2G115792_T01	Known_gene	1	215315018	215316022	4	-	1005	0.73	0.37	1.55	0.1	0.1	0.15
GRMZM2G107771	37.356	5.093	-2.87816	0	0	-1.7404	2.5551e-30	3.64408e-31	-1.67818	4.42583e-57	2.54288e-58	-4.39545	0	0		K13172//serine/arginine repetitive matrix protein 2	NP_001141306.2|1.3e-141|uncharacterized LOC100273397 [Zea mays]			GRMZM2G107771	GRMZM2G107771_T01	Known_gene	1	120618664	120620049	4	+	1386	12.63	25.57	73.87	3.78	7.99	3.51
GRMZM2G467339	1.76	0.24	-2.87798	1.00103e-30	4.89683e-31	-2.62859	9.01174e-13	2.30226e-13	-3.18442	7.62018e-07	2.11e-07	-3.0689	2.58914e-12	5.17844e-13		K21842//protein EFR3;K01180//endo-1,3(4)-beta-glucanase [EC:3.2.1.6]	ONM56367.1|4.4e-299|Aleurone layer morphogenesis protein [Zea mays]			GRMZM2G467339	GRMZM2G467339_T01	Known_gene	1	139168192	139173000	7	+	4809	2.35	1	1.93	0.38	0.11	0.23
GRMZM2G129361	8.666	1.183	-2.87766	1.75223e-114	3.15214e-115	-2.91945	7.82712e-42	8.69816e-43	-1.93134	5.61189e-17	8.37138e-18	-3.8127	1.79187e-62	9.70802e-64			XP_008674751.1|1.0e-93|hypothetical protein [Zea mays]	GO:0016021//integral component of membrane;GO:0016020//membrane;GO:0044425//membrane part;GO:0031224//intrinsic component of membrane;		GRMZM2G129361	GRMZM2G129361_T01	Known_gene	1	172484802	172486407	3	+	1606	9.23	5.95	10.82	1.22	1.56	0.77
GRMZM2G146573	4.1	0.556	-2.87435	1.22337e-27	6.43804e-28	-4.96025	6.64439e-24	1.13123e-24	-0.48693	0.342815	0.248778	-5.52356	2.28844e-11	4.82428e-12		K13098//RNA-binding protein FUS	XP_008649069.1|1.2e-24|60S ribosomal protein L22 [Zea mays]	GO:0044425//membrane part;GO:0016020//membrane;GO:0031224//intrinsic component of membrane;GO:0016021//integral component of membrane;		GRMZM2G146573	GRMZM2G146573_T01	Known_gene	1	102696923	102697625	9	+	703	7.16	1.92	3.22	0.23	1.37	0.07
GRMZM2G058173	0.43	0.056	-2.87203	3.11076e-06	3.84252e-06	2	0.595406	0.498556	-3	0.00142254	0.000581396	-3.83289	0.00228942	0.000958832		K11778//ditrans,polycis-polyprenyl diphosphate synthase [EC:2.5.1.87]+ko00900//Terpenoid backbone biosynthesis+ko01110//Biosynthesis of secondary metabolites	NP_001151824.1|5.4e-176|undecaprenyl pyrophosphate synthetase [Zea mays]	GO:0016765//transferase activity, transferring alkyl or aryl (other than methyl) groups;GO:0016740//transferase activity;GO:0003824//catalytic activity;		GRMZM2G058173	GRMZM2G058173_T01	Known_gene	1	144873838	144875122	7	-	1285	0	0.72	0.57	0.04	0.09	0.04
GRMZM2G386952	0.19	0.026	-2.87203	3.11076e-06	3.84252e-06	-1	0.57359	0.501446	-0.736966	0.593414	0.479308	-4.49185	4.88264e-06	1.50059e-06		K13466//EIX receptor 1/2+ko04626//Plant-pathogen interaction;K13420//LRR receptor-like serine/threonine-protein kinase FLS2 [EC:2.7.11.1]+ko04626//Plant-pathogen interaction+ko04016//MAPK signaling pathway - plant	XP_008644794.2|0.0e+00|probable leucine-rich repeat receptor-like protein kinase At1g35710, partial [Zea mays]			GRMZM2G386952	GRMZM2G386952_T01	Known_gene	1	29935416	29938069	5	+	2654	0.02	0.1	0.45	0	0.06	0.02
GRMZM2G432846	0.486	0.066	-2.87203	4.61746e-05	6.31293e-05	-3.09954	0.0208683	0.0118748	-5.58496	0.0142762	0.00693984	-1.54749	0.387401	0.287236	OFP	K13171//serine/arginine repetitive matrix protein 1+ko03015//mRNA surveillance pathway+ko03013//RNA transport	AQK43913.1|3.2e-148|hypothetical protein ZEAMMB73_Zm00001d025534 [Zea mays]			GRMZM2G432846	GRMZM2G432846_T01	Known_gene	1	120555416	120556201	10	-	786	0.6	0.48	0.38	0.07	0	0.13
GRMZM2G397661	8.093	1.106	-2.87156	4.39753e-52	1.47616e-52	-2.63873	1.94287e-10	5.58266e-11	-1.82762	1.28892e-09	2.869e-10	-4.57906	2.99566e-39	2.45928e-40		K17362//acyl-coenzyme A thioesterase 13 [EC:3.1.2.-]	NP_001105680.2|4.2e-88|thioesterase family protein [Zea mays]	GO:0005777//peroxisome;GO:0005623//cell;GO:0044424//intracellular part;GO:0005737//cytoplasm;GO:0044444//cytoplasmic part;GO:0043226//organelle;GO:0043231//intracellular membrane-bounded organelle;GO:0043229//intracellular organelle;GO:0043227//membrane-bounded organelle;GO:0005622//intracellular;GO:0042579//microbody;GO:0044464//cell part;GO:0016790//thiolester hydrolase activity;GO:0016787//hyd…		GRMZM2G397661	GRMZM2G397661_T01	Known_gene	1	32395	33087	4	+	693	4.92	7.17	12.19	0.79	2.02	0.51
GRMZM2G003944	4.023	0.55	-2.86764	1.26015e-77	3.15759e-78	-4.56478	8.93249e-67	6.71856e-68	-0.632268	0.0579231	0.0321442	-3.28857	1.09058e-25	1.29478e-26		K16221//transcription factor TCP21 (protein CCA1 HIKING EXPEDITION)+ko04712//Circadian rhythm - plant	NP_001305184.1|1.7e-225|uncharacterized protein LOC100382180 [Zea mays]	GO:0019222//regulation of metabolic process;GO:0009059//macromolecule biosynthetic process;GO:0050789//regulation of biological process;GO:0090304//nucleic acid metabolic process;GO:0010556//regulation of macromolecule biosynthetic process;GO:0046483//heterocycle metabolic process;GO:0006355//regulation of transcription, DNA-templated;GO:0010467//gene expression;GO:0019438//aromatic compound bios…		GRMZM2G003944	GRMZM2G003944_T01	Known_gene	1	205135012	205137037	4	-	2026	7.1	1.55	3.42	0.3	1	0.35
GRMZM2G115988	0.84	0.116	-2.86204	2.43416e-07	2.77449e-07	-2.30812	0.00841683	0.00451122	-3.822	0.00104888	0.000420866	-2.80735	0.0687441	0.0386718		K19038//E3 ubiquitin-protein ligase ATL41 [EC:2.3.2.27]	NP_001151998.1|7.0e-68|protein binding protein precursor [Zea mays]			GRMZM2G115988	GRMZM2G115988_T01	Known_gene	1	238016687	238017444	1	-	758	1.04	0.99	0.49	0.21	0.07	0.07
GRMZM2G323479	0.16	0.023	-2.85997	3.03581e-06	3.7455e-06	-4.52356	0.000142331	6.2371e-05	-3.16993	0.00637195	0.00289764	-0.485427	0.785497	0.723514		K05768//gelsolin	AQL06542.1|1.3e-311|Villin-2 [Zea mays]	GO:0006996//organelle organization;GO:0044085//cellular component biogenesis;GO:0007010//cytoskeleton organization;GO:0030036//actin cytoskeleton organization;GO:0007015//actin filament organization;GO:0009987//cellular process;GO:0016043//cellular component organization;GO:0097435//supramolecular fiber organization;GO:0051017//actin filament bundle assembly;GO:0030029//actin filament-based proce…		GRMZM2G323479	GRMZM2G323479_T01	Known_gene	1	128727619	128783955	9	-	56337	0.23	0.18	0.07	0	0.02	0.05
GRMZM2G142751	0.73	0.103	-2.85602	2.76491e-15	2.10569e-15	-3.83289	4.75375e-10	1.39487e-10	-0.963474	0.201667	0.132014	-4.45943	7.3231e-07	2.08346e-07	TCP	K16221//transcription factor TCP21 (protein CCA1 HIKING EXPEDITION)+ko04712//Circadian rhythm - plant	NP_001146064.1|4.3e-218|uncharacterized protein LOC100279595 [Zea mays]	GO:0071704//organic substance metabolic process;GO:0031323//regulation of cellular metabolic process;GO:0080090//regulation of primary metabolic process;GO:0050794//regulation of cellular process;GO:1903506//regulation of nucleic acid-templated transcription;GO:0051252//regulation of RNA metabolic process;GO:2001141//regulation of RNA biosynthetic process;GO:0032774//RNA biosynthetic process;GO:0…		GRMZM2G142751	GRMZM2G142751_T01	Known_gene	1	112768227	112770230	6	+	2004	1.14	0.39	0.66	0.08	0.2	0.03
GRMZM2G081822	6.09	0.843	-2.85538	7.93261e-70	2.16444e-70	-2.68732	4.75983e-24	8.0694e-25	-3.19931	1.3288e-21	1.68104e-22	-2.79669	7.52935e-26	8.88738e-27		K00430//peroxidase [EC:1.11.1.7]+ko01100//Metabolic pathways+ko01110//Biosynthesis of secondary metabolites+ko00940//Phenylpropanoid biosynthesis	NP_001169194.1|3.3e-168|uncharacterized protein LOC100383047 [Zea mays]	GO:0031224//intrinsic component of membrane;GO:0016021//integral component of membrane;GO:0044425//membrane part;GO:0016020//membrane;		GRMZM2G081822	GRMZM2G081822_T01	Known_gene	1	259240115	259241416	1	+	1302	6.57	4.96	6.74	1.02	0.54	0.97
GRMZM2G440219	4.18	0.576	-2.85229	7.10413e-55	2.3101e-55	-4.49325	2.59372e-33	3.4437e-34	-2.03201	4.58396e-10	9.87902e-11	-2.53398	9.79199e-17	1.58817e-17	NAC	K13126//polyadenylate-binding protein+ko03015//mRNA surveillance pathway+ko03018//RNA degradation+ko03013//RNA transport;K12862//pleiotropic regulator 1+ko03040//Spliceosome;K03094//S-phase kinase-associated protein 1+ko04141//Protein processing in endoplasmic reticulum+ko04120//Ubiquitin mediated proteolysis	NP_001147909.1|3.9e-210|secondary wall NAC transcription factor 7 [Zea mays]	GO:0019222//regulation of metabolic process;GO:0006351//transcription, DNA-templated;GO:1901576//organic substance biosynthetic process;GO:0032774//RNA biosynthetic process;GO:0090304//nucleic acid metabolic process;GO:0006807//nitrogen compound metabolic process;GO:0044260//cellular macromolecule metabolic process;GO:0044249//cellular biosynthetic process;GO:0065007//biological regulation;GO:001…	NAC domain containing protein 90 (best arabidopsis hit); NBS-LRR disease resistance protein, putative, expressed (best rice hit)	GRMZM2G440219	GRMZM2G440219_T01	Known_gene	1	28055386	28057133	9	+	1748	5.18	3.19	4.17	0.23	0.78	0.72
GRMZM2G052239	3.396	0.47	-2.85222	1.76785e-36	7.73266e-37	-3.22239	2.67299e-14	6.37604e-15	-1.90923	2.43418e-07	6.45862e-08	-4.02718	2.98153e-18	4.55926e-19	NAC	K13126//polyadenylate-binding protein+ko03015//mRNA surveillance pathway+ko03018//RNA degradation+ko03013//RNA transport;K13412//calcium-dependent protein kinase [EC:2.7.11.1]+ko04626//Plant-pathogen interaction;K05747//Wiskott-Aldrich syndrome protein+ko04144//Endocytosis;K03094//S-phase kinase-associated protein 1+ko04141//Protein processing in endoplasmic reticulum+ko04120//Ubiquitin mediated …	NP_001148332.1|3.5e-164|putative NAC domain transcription factor superfamily protein [Zea mays]	GO:0044237//cellular metabolic process;GO:1901362//organic cyclic compound biosynthetic process;GO:0090304//nucleic acid metabolic process;GO:0010467//gene expression;GO:0019222//regulation of metabolic process;GO:0043170//macromolecule metabolic process;GO:0018130//heterocycle biosynthetic process;GO:0009889//regulation of biosynthetic process;GO:0097659//nucleic acid-templated transcription;GO:…		GRMZM2G052239	GRMZM2G052239_T01	Known_gene	1	779681	780894	6	-	1214	3.36	3.08	3.75	0.36	0.82	0.23
GRMZM2G361475	0.62	0.086	-2.85055	1.52566e-09	1.51201e-09	-2.24101	0.0138718	0.0076738	-3.72792	0.0010488	0.000420866	-2.88042	0.000232535	8.55232e-05		K00430//peroxidase [EC:1.11.1.7]+ko01100//Metabolic pathways+ko01110//Biosynthesis of secondary metabolites+ko00940//Phenylpropanoid biosynthesis	NP_001132849.1|1.0e-133|uncharacterized protein LOC100194341 precursor [Zea mays]	GO:0050896//response to stimulus;GO:0071840//cellular component organization or biogenesis;GO:0042743//hydrogen peroxide metabolic process;GO:0051187//cofactor catabolic process;GO:0071554//cell wall organization or biogenesis;GO:0008152//metabolic process;GO:0017144//drug metabolic process;GO:0042737//drug catabolic process;GO:0045229//external encapsulating structure organization;GO:0009987//ce…		GRMZM2G361475	GRMZM2G361475_T01	Known_gene	1	146405885	146407425	3	+	1541	0.52	0.53	0.81	0.11	0.04	0.11
GRMZM2G145146	0.55	0.076	-2.84811	5.81571e-07	6.81999e-07	-1.5025	0.250499	0.181113	-2.20163	0.295498	0.205274	-4.16993	9.15354e-06	2.88978e-06		K22020//mucin-19	NP_001150998.1|2.2e-120|DNA binding protein [Zea mays]	GO:0005515//protein binding;GO:0005488//binding;GO:0046983//protein dimerization activity;		GRMZM2G145146	GRMZM2G145146_T01	Known_gene	1	127620549	127621728	7	+	1180	0.34	0.23	1.08	0.12	0.05	0.06
GRMZM2G086637	27.656	4.123	-2.84666	0	0	-3.00408	1.27387e-174	4.01554e-176	-2.71908	1.95558e-92	7.45604e-94	-2.49635	5.98779e-133	1.54818e-134		K19996//phosphatidylinositol transfer protein SFH5;K19996//phosphatidylinositol transfer protein SFH5;K19996//phosphatidylinositol transfer protein SFH5;K19996//phosphatidylinositol transfer protein SFH5	NP_001148370.1|3.0e-244|patellin-5 [Zea mays]	GO:0006810//transport;GO:0051234//establishment of localization;GO:0051179//localization;GO:0071944//cell periphery;GO:0005886//plasma membrane;GO:0016020//membrane;GO:0005623//cell;GO:0016021//integral component of membrane;GO:0044464//cell part;GO:0031224//intrinsic component of membrane;GO:0044425//membrane part;		GRMZM2G086637	GRMZM2G086637_T01,GRMZM2G086637_T04,GRMZM2G086637_T02,GRMZM2G086637_T03	Known_gene	4	94636778	94640687	8	-	3910	35.38	18.7	28.89	4.41	2.84	5.12
GRMZM2G020742	2.316	0.336	-2.84573	6.99146e-49	2.45861e-49	-3.22882	4.16119e-25	6.81568e-26	-2.07215	3.72589e-09	8.57104e-10	-2.94486	8.23842e-17	1.33105e-17		K13680//beta-mannan synthase [EC:2.4.1.32];K13680//beta-mannan synthase [EC:2.4.1.32];K13680//beta-mannan synthase [EC:2.4.1.32]	XP_008649262.1|0.0e+00|probable mannan synthase 3 isoform X2 [Zea mays]	GO:0071840//cellular component organization or biogenesis;GO:0016043//cellular component organization;GO:0071555//cell wall organization;GO:0071554//cell wall organization or biogenesis;GO:0009987//cellular process;GO:0045229//external encapsulating structure organization;GO:0043226//organelle;GO:0098588//bounding membrane of organelle;GO:0005737//cytoplasm;GO:0005794//Golgi apparatus;GO:0044464/…		GRMZM2G020742	GRMZM2G020742_T03,GRMZM2G020742_T02,GRMZM2G020742_T01	Known_gene	3	113453777	113460868	6	+	7092	3	1.64	2.31	0.32	0.39	0.3
GRMZM2G043854	7.36	1.026	-2.8441	7.90178e-161	1.05781e-161	-3.47671	1.12438e-82	7.01456e-84	-1.76664	5.06996e-22	6.33804e-23	-3.42011	1.2171e-67	6.05054e-69		K13172//serine/arginine repetitive matrix protein 2	OQU92884.1|2.0e-169|hypothetical protein SORBI_3001G430000 [Sorghum bicolor]	GO:0005488//binding;GO:0046983//protein dimerization activity;GO:0005515//protein binding;		GRMZM2G043854	GRMZM2G043854_T01	Known_gene	1	141691622	141695021	9	-	3400	9.24	5.24	7.6	0.83	1.54	0.71
GRMZM2G028151	0.53	0.106	-2.84186	1.35496e-10	1.26798e-10	-2.06609	0.000140297	6.14224e-05	-2.64386	0.0625943	0.0351072	-2.48113	0.000133756	4.77944e-05	AP2-EREBP	K09285//AP2-like factor, ANT lineage;K09285//AP2-like factor, ANT lineage	XP_008665715.1|0.0e+00|putative AP2/EREBP transcription factor superfamily protein isoform X2 [Zea mays]			GRMZM2G028151	GRMZM2G028151_T02,GRMZM2G028151_T01	Known_gene	2	281700006	281703981	1	+	3976	0.67	0.25	0.67	0.16	0.04	0.12
GRMZM2G588623	54.14	7.533	-2.8407	7.37838e-275	5.9561e-276	-4.92352	4.66088e-203	1.2631e-204	-1.24282	1.00575e-24	1.15572e-25	-4.39669	2.43305e-107	7.59758e-109			ACF86916.1|1.5e-19|unknown [Zea mays]			GRMZM2G588623	GRMZM2G588623_T01	Known_gene	1	45176765	45177338	9	-	574	76.78	42.67	42.97	2.53	18.03	2.04
GRMZM2G476322	10.886	1.486	-2.8397	1.69201e-170	2.14303e-171	-3.79119	1.38991e-101	7.24118e-103	-2.62323	8.38912e-37	7.00118e-38	-2.22094	8.13294e-40	6.59798e-41		K17964//leucine-rich PPR motif-containing protein, mitochondrial;K22020//mucin-19	XP_020407038.1|1.4e-65|hypothetical protein [Zea mays]			GRMZM2G476322	GRMZM2G476322_T01,GRMZM2G476322_T02	Known_gene	2	161337433	161339994	4	+	2562	15.09	7.64	9.93	1.09	1.24	2.13
GRMZM2G132875	0.346	0.05	-2.83932	4.47305e-06	5.59062e-06	-1.45943	0.469291	0.376808	-2.77761	0.00754934	0.00348554	-3.49185	0.00413163	0.0018003		K19642//D-galacturonate reductase [EC:1.1.1.365]+ko00053//Ascorbate and aldarate metabolism;K00002//alcohol dehydrogenase (NADP+) [EC:1.1.1.2]+ko00010//Glycolysis / Gluconeogenesis+ko00040//Pentose and glucuronate interconversions+ko01100//Metabolic pathways+ko01110//Biosynthesis of secondary metabolites+ko00561//Glycerolipid metabolism;K19642//D-galacturonate reductase [EC:1.1.1.365]+ko00053//As…	XP_008661318.1|1.9e-158|putative oxidoreductase, aldo/keto reductase family protein isoform X1 [Zea mays]	GO:0003824//catalytic activity;GO:0016491//oxidoreductase activity;		GRMZM2G132875	GRMZM2G132875_T01,GRMZM2G132875_T02,GRMZM2G132875_T03	Known_gene	3	120514493	120516188	10	+	1696	0.11	0.48	0.45	0.04	0.07	0.04
GRMZM2G100234	0.42	0.056	-2.83847	4.90269e-15	3.77229e-15	-0.777608	0.522258	0.427134	-5.16993	1.96079e-06	5.63292e-07	-3.11548	4.01838e-10	9.08978e-11		K00924//kinase [EC:2.7.1.-]	XP_008679785.1|0.0e+00|receptor-like protein kinase 5 [Zea mays]	GO:0031224//intrinsic component of membrane;GO:0016020//membrane;GO:0044425//membrane part;GO:0016021//integral component of membrane;GO:0035639//purine ribonucleoside triphosphate binding;GO:0005488//binding;GO:0030554//adenyl nucleotide binding;GO:0140096//catalytic activity, acting on a protein;GO:0032555//purine ribonucleotide binding;GO:0017076//purine nucleotide binding;GO:1901363//heterocy…	Protein kinase family protein with leucine-rich repeat domain (best arabidopsis hit); receptor-like protein kinase 5 precursor, putative, expressed (best rice hit)	GRMZM2G100234	GRMZM2G100234_T01	Known_gene	1	226544149	226547671	4	+	3523	0.12	0.36	0.78	0.07	0.01	0.09
GRMZM2G412207	27.946	3.91	-2.83799	0	0	-2.95926	9.86118e-235	2.34142e-236	-2.34384	3.57511e-115	1.13014e-116	-3.10869	5.41212e-255	6.33758e-257		K01728//pectate lyase [EC:4.2.2.2]+ko00040//Pentose and glucuronate interconversions;K01728//pectate lyase [EC:4.2.2.2]+ko00040//Pentose and glucuronate interconversions;K01728//pectate lyase [EC:4.2.2.2]+ko00040//Pentose and glucuronate interconversions;K01728//pectate lyase [EC:4.2.2.2]+ko00040//Pentose and glucuronate interconversions	PAN36970.1|3.0e-222|hypothetical protein PAHAL_G01135 [Panicum hallii]	GO:0044238//primary metabolic process;GO:0042737//drug catabolic process;GO:1901575//organic substance catabolic process;GO:0045488//pectin metabolic process;GO:0010393//galacturonan metabolic process;GO:0044237//cellular metabolic process;GO:0017144//drug metabolic process;GO:0009987//cellular process;GO:0044248//cellular catabolic process;GO:0071704//organic substance metabolic process;GO:00081…		GRMZM2G412207	GRMZM2G412207_T04,GRMZM2G412207_T01,GRMZM2G412207_T02,GRMZM2G412207_T03	Known_gene	4	101906099	101914321	10	-	8223	31.42	19.9	32.52	4.04	3.92	3.77
GRMZM2G412373	1.886	0.263	-2.83739	8.54941e-43	3.3133e-43	-3.07973	2.45919e-08	8.0397e-09	-1.79564	9.3717e-09	2.22248e-09	-4.26804	6.19177e-31	6.2838e-32		K13466//EIX receptor 1/2+ko04626//Plant-pathogen interaction	NP_001145266.2|1.3e-282|uncharacterized protein LOC100278556 precursor [Zea mays]	GO:0016020//membrane;GO:0031224//intrinsic component of membrane;GO:0044425//membrane part;GO:0016021//integral component of membrane;		GRMZM2G412373	GRMZM2G412373_T01	Known_gene	1	30224746	30227108	5	-	2363	0.93	1.84	2.89	0.11	0.53	0.15
GRMZM2G149943	4.266	0.603	-2.8318	3.14128e-89	7.0393e-90	-3.41581	3.64526e-52	3.39578e-53	-2.03747	8.34124e-12	1.6086e-12	-2.6937	7.59834e-29	8.18108e-30		K04730//interleukin-1 receptor-associated kinase 1 [EC:2.7.11.1];K04733//interleukin-1 receptor-associated kinase 4 [EC:2.7.11.1]	AQK40689.1|0.0e+00|Putative receptor-like protein kinase [Zea mays]	GO:0005886//plasma membrane;GO:0016021//integral component of membrane;GO:0071944//cell periphery;GO:0016020//membrane;GO:0005623//cell;GO:0044425//membrane part;GO:0031224//intrinsic component of membrane;GO:0044464//cell part;GO:0032553//ribonucleotide binding;GO:0030554//adenyl nucleotide binding;GO:0016301//kinase activity;GO:0016772//transferase activity, transferring phosphorus-containing g…		GRMZM2G149943	GRMZM2G149943_T01	Known_gene	1	47321000	47323227	10	+	2228	6.19	2.34	4.27	0.58	0.57	0.66
GRMZM2G027551	0.416	0.06	-2.83036	3.79519e-05	5.14195e-05	0.847997	0.465486	0.373198	-6.47573	7.0158e-05	2.40808e-05	-4.70044	0.105046	0.0620652		K12180//COP9 signalosome complex subunit 7	ONM57386.1|2.0e-48|COP9 signalosome complex subunit 7 [Zea mays]			GRMZM2G027551	GRMZM2G027551_T01	Known_gene	1	27434703	27436195	10	+	1493	0.1	0.89	0.26	0.18	0	0
AC226545.2_FG003	0.66	0.096	-2.82932	5.88825e-10	5.71299e-10	-4.85798	2.5305e-08	8.27916e-09	0	0.991087	0.977956	-1.89308	0.00342923	0.00147721		K01381//saccharopepsin [EC:3.4.23.25];K02882//large subunit ribosomal protein L18Ae+ko03010//Ribosome;K01379//cathepsin D [EC:3.4.23.5]	AQK68698.1|2.5e-39|hypothetical protein ZEAMMB73_Zm00001d015335 [Zea mays]			AC226545.2_FG003	AC226545.2_FGT003	Known_gene	1	82947447	82950485	5	+	3039	1.16	0.04	0.78	0.04	0.04	0.21
GRMZM2G027056	2.353	0.333	-2.82763	4.60658e-38	1.95942e-38	-3.29624	3.66527e-21	6.75642e-22	-2.2338	6.78126e-06	2.06036e-06	-2.65124	9.68013e-13	1.89074e-13		K22020//mucin-19	AQK46591.1|4.6e-253|PIF/Ping-Pong transposase family protein [Zea mays]		Triticum aestivum cDNA, clone: WT013_L19, cultivar: Chinese Spring	GRMZM2G027056	GRMZM2G027056_T01	Known_gene	1	144521748	144523438	10	-	1691	3.34	1.27	2.45	0.34	0.27	0.39
GRMZM2G172320	3.893	0.55	-2.82642	1.49692e-67	4.18418e-68	-4.0851	7.60041e-49	7.49266e-50	-2.59111	4.81607e-13	8.64362e-14	-1.83906	6.06414e-12	1.23748e-12		K14439//SWI/SNF-related matrix-associated actin-dependent regulator of chromatin subfamily A containing DEAD/H box 1 [EC:3.6.4.12]	NP_001152197.1|3.6e-283|uncharacterized protein LOC100285835 [Zea mays]	GO:0009987//cellular process;GO:0065007//biological regulation;GO:0007154//cell communication;GO:0050896//response to stimulus;GO:0050794//regulation of cellular process;GO:0007186//G-protein coupled receptor signaling pathway;GO:0051716//cellular response to stimulus;GO:0050789//regulation of biological process;GO:0007165//signal transduction;GO:0023052//signaling;GO:0098552//side of membrane;GO…		GRMZM2G172320	GRMZM2G172320_T01	Known_gene	1	121710469	121716495	7	+	6027	6.11	2.35	3.22	0.36	0.39	0.9
GRMZM2G177076	4.273	0.606	-2.82371	1.34981e-54	4.40654e-55	-2.7318	1.21889e-19	2.38066e-20	-3.16547	4.55767e-16	7.1071e-17	-2.70044	1.2142e-20	1.69595e-21		K10747//DNA ligase 1 [EC:6.5.1.1 6.5.1.6 6.5.1.7]+ko03420//Nucleotide excision repair+ko03030//DNA replication+ko03410//Base excision repair+ko03430//Mismatch repair;K10747//DNA ligase 1 [EC:6.5.1.1 6.5.1.6 6.5.1.7]+ko03420//Nucleotide excision repair+ko03030//DNA replication+ko03410//Base excision repair+ko03430//Mismatch repair	XP_010907553.1|3.4e-12|PREDICTED: protein PYRICULARIA ORYZAE RESISTANCE 21-like [Elaeis guineensis]			GRMZM2G177076	GRMZM2G177076_T01,GRMZM2G177076_T02	Known_gene	2	145507662	145509479	8	+	1818	4.65	3.23	4.94	0.7	0.36	0.76
AC191804.4_FG002	0.59	0.083	-2.8214	4.23582e-07	4.91391e-07	-2.18587	0.00510742	0.002658	-3.3505	0.0114307	0.00546072	-5.12928	0.0158738	0.00772574						AC191804.4_FG002	AC191804.4_FGT002	Known_gene	1	153179882	153180915	5	-	1034	0.91	0.51	0.35	0.2	0.05	0
AC194356.3_FG002	0.46	0.063	-2.8214	0.000937412	0.00146754	-5.61471	0.0514582	0.0315218	-5.32193	0.0980184	0.0580404	-1.36678	0.387287	0.287236						AC194356.3_FG002	AC194356.3_FGT002	Known_gene	1	138547276	138547824	4	-	549	0.49	0.4	0.49	0	0	0.19
GRMZM2G008583	0.313	0.043	-2.8214	5.43819e-06	6.83862e-06	-4.90689	0.00387504	0.00198152	-2.1375	0.0213572	0.0107415	-2.73697	0.115587	0.0697044		K13420//LRR receptor-like serine/threonine-protein kinase FLS2 [EC:2.7.11.1]+ko04626//Plant-pathogen interaction+ko04016//MAPK signaling pathway - plant	XP_008663728.1|1.0e-294|DNA damage-repair/toleration protein DRT100 [Zea mays]	GO:0030054//cell junction;GO:0005623//cell;GO:0009506//plasmodesma;GO:0005911//cell-cell junction;GO:0044464//cell part;GO:0030312//external encapsulating structure;GO:0005618//cell wall;GO:0055044//symplast;GO:0071944//cell periphery;		GRMZM2G008583	GRMZM2G008583_T01	Known_gene	1	147673145	147674704	10	-	1560	0.3	0.44	0.2	0	0.1	0.03
GRMZM2G036980	0.226	0.033	-2.8214	0.000937412	0.00146754	-4.58496	0.051503	0.0315218	1	0.720923	0.647206	-5.2854	0.00838414	0.00385748			NP_001149386.1|3.7e-83|VQ motif family protein [Zea mays]			GRMZM2G036980	GRMZM2G036980_T01	Known_gene	1	119676468	119677532	8	-	1065	0.24	0.05	0.39	0	0.1	0
GRMZM2G180011	0.253	0.036	-2.8214	0.000937412	0.00146754	-5.24793	0.0142131	0.00790322	0.874469	0.719325	0.647206	-5	0.0300454	0.0154731		K11323//histone arginine demethylase JMJD6 [EC:1.14.11.-];K17987//next to BRCA1 gene 1 protein	KGN46555.1|8.9e-20|hypothetical protein Csa_6G108530 [Cucumis sativus]			GRMZM2G180011	GRMZM2G180011_T01	Known_gene	1	4551931	4552890	7	-	960	0.38	0.06	0.32	0	0.11	0
GRMZM2G316925	0.553	0.08	-2.8214	7.04119e-05	9.78164e-05	-5	0.097006	0.0629526	0.584963	0.778501	0.715254	-6.88264	8.53619e-05	2.98436e-05		K13448//calcium-binding protein CML+ko04626//Plant-pathogen interaction	AQK43762.1|1.2e-87|Calcium-binding protein CML38 [Zea mays]	GO:0005509//calcium ion binding;GO:0005488//binding;GO:0043169//cation binding;GO:0043167//ion binding;GO:0046872//metal ion binding;		GRMZM2G316925	GRMZM2G316925_T01	Known_gene	1	117942435	117943104	10	+	670	0.32	0.16	1.18	0	0.24	0
GRMZM2G441031	0.426	0.06	-2.8214	7.04119e-05	9.78164e-05	-5.78136	0.00387599	0.00198152	-2.36923	0.181	0.115635	-1.80735	0.171737	0.108398	WRKY	K13459//disease resistance protein RPS2+ko04626//Plant-pathogen interaction;K13457//disease resistance protein RPM1+ko04626//Plant-pathogen interaction;K13425//WRKY transcription factor 22+ko04626//Plant-pathogen interaction+ko04016//MAPK signaling pathway - plant	XP_008662432.1|4.1e-165|probable WRKY transcription factor 62 [Zea mays]	GO:1901360//organic cyclic compound metabolic process;GO:0034654//nucleobase-containing compound biosynthetic process;GO:0016070//RNA metabolic process;GO:0046483//heterocycle metabolic process;GO:0044237//cellular metabolic process;GO:0044260//cellular macromolecule metabolic process;GO:0019438//aromatic compound biosynthetic process;GO:0090304//nucleic acid metabolic process;GO:0044238//primary…	Sorghum bicolor hypothetical protein, mRNA	GRMZM2G441031	GRMZM2G441031_T01	Known_gene	1	4035458	4036997	10	+	1540	0.55	0.31	0.42	0	0.06	0.12
GRMZM6G644461	0.836	0.12	-2.8214	7.04119e-05	9.78164e-05	-1.79008	0.162036	0.110394	-2.82443	0.0626674	0.0351072	-6.37504	0.0158769	0.00772574		K10727//chromatin licensing and DNA replication factor 1	ACG43753.1|1.3e-21|hypothetical protein [Zea mays]			GRMZM6G644461	GRMZM6G644461_T01	Known_gene	1	1430	1889	scaffold_12	+	460	0.83	0.85	0.83	0.24	0.12	0
GRMZM2G134260	27.596	3.92	-2.82124	0	0	-3.42357	1.26276e-270	2.55468e-272	-2.27	1.81136e-74	8.27274e-76	-2.40842	1.20784e-81	5.00122e-83		K09338//homeobox-leucine zipper protein;K02184//formin 2	XP_005784781.1|9.7e-30|hypothetical protein EMIHUDRAFT_122994, partial [Emiliania huxleyi CCMP1516]	GO:0070011//peptidase activity, acting on L-amino acid peptides;GO:0140096//catalytic activity, acting on a protein;GO:0016787//hydrolase activity;GO:0008233//peptidase activity;GO:0003824//catalytic activity;GO:0008237//metallopeptidase activity;		GRMZM2G134260	GRMZM2G134260_T02,GRMZM2G134260_T01	Known_gene	2	20839231	20841005	9	-	1775	44.1	19.1	19.59	4.11	3.96	3.69
GRMZM2G156472	0.566	0.083	-2.81908	2.21265e-10	2.09426e-10	-5.34577	1.41619e-10	4.04132e-11	-0.247928	0.627604	0.544666	-2.27302	0.0678846	0.0381268		K03452//magnesium/proton exchanger;K10683//BRCA1-associated RING domain protein 1+ko03440//Homologous recombination;K17710//pentatricopeptide repeat domain-containing protein 1;K03452//magnesium/proton exchanger;K10683//BRCA1-associated RING domain protein 1+ko03440//Homologous recombination;K17710//pentatricopeptide repeat domain-containing protein 1;K03452//magnesium/proton exchanger;K10683//BR…	XP_002452703.1|8.7e-248|pentatricopeptide repeat-containing protein At1g31920 [Sorghum bicolor]	GO:0046483//heterocycle metabolic process;GO:0008152//metabolic process;GO:0044237//cellular metabolic process;GO:0090304//nucleic acid metabolic process;GO:0044238//primary metabolic process;GO:0034641//cellular nitrogen compound metabolic process;GO:0016070//RNA metabolic process;GO:0006807//nitrogen compound metabolic process;GO:0006139//nucleobase-containing compound metabolic process;GO:0009…		GRMZM2G156472	GRMZM2G156472_T01,GRMZM2G156472_T02,GRMZM2G156472_T03	Known_gene	3	158222388	158224339	4	-	1952	1.22	0.19	0.29	0.03	0.16	0.06
GRMZM2G126781	6.666	0.946	-2.81828	2.81194e-122	4.7863e-123	-3.19669	6.22304e-57	5.38724e-58	-2.76623	6.98682e-26	7.75854e-27	-2.52075	2.56709e-42	1.96636e-43		K00799//glutathione S-transferase [EC:2.5.1.18]+ko00480//Glutathione metabolism;K00799//glutathione S-transferase [EC:2.5.1.18]+ko00480//Glutathione metabolism	NP_001104982.1|4.5e-127|glutathione transferase13 [Zea mays]	GO:0071704//organic substance metabolic process;GO:0006518//peptide metabolic process;GO:0034641//cellular nitrogen compound metabolic process;GO:0044237//cellular metabolic process;GO:0009987//cellular process;GO:0006790//sulfur compound metabolic process;GO:0006807//nitrogen compound metabolic process;GO:1901564//organonitrogen compound metabolic process;GO:0006749//glutathione metabolic proces…		GRMZM2G126781	GRMZM2G126781_T01,GRMZM2G126781_T02	Known_gene	2	151975181	151977920	9	-	2740	8.16	4.15	7.69	0.89	0.61	1.34
GRMZM2G112488	43.286	6.17	-2.8167	0	0	0.111508	0.744364	0.68812	-4.78049	6.63715e-93	2.5202e-94	-2.86093	1.43725e-249	1.74136e-251			XP_008654686.1|3.9e-85|pathogenesis-related protein 1 [Zea mays]	GO:0051704//multi-organism process;GO:0009611//response to wounding;GO:0009651//response to salt stress;GO:0009636//response to toxic substance;GO:1901700//response to oxygen-containing compound;GO:0042221//response to chemical;GO:0006952//defense response;GO:0014070//response to organic cyclic compound;GO:0010038//response to metal ion;GO:0010033//response to organic substance;GO:0009605//respon…		GRMZM2G112488	GRMZM2G112488_T01	Known_gene	1	47182428	47183304	1	+	877	3.36	25.01	101.49	3.63	0.91	13.97
GRMZM2G139193	5.993	0.853	-2.81032	2.4719e-62	7.3925e-63	-3.39689	1.18196e-26	1.85291e-27	-2.57075	3.16572e-13	5.64316e-14	-2.57365	1.79396e-24	2.2206e-25		K03006//DNA-directed RNA polymerase II subunit RPB1 [EC:2.7.7.6]+ko00230//Purine metabolism+ko03020//RNA polymerase+ko01100//Metabolic pathways+ko00240//Pyrimidine metabolism;K00430//peroxidase [EC:1.11.1.7]+ko01100//Metabolic pathways+ko01110//Biosynthesis of secondary metabolites+ko00940//Phenylpropanoid biosynthesis	ACN28191.1|3.5e-116|unknown [Zea mays]	GO:0044459//plasma membrane part;GO:0016021//integral component of membrane;GO:0005623//cell;GO:0016020//membrane;GO:0031226//intrinsic component of plasma membrane;GO:0046658//anchored component of plasma membrane;GO:0044464//cell part;GO:0031224//intrinsic component of membrane;GO:0071944//cell periphery;GO:0031225//anchored component of membrane;GO:0005886//plasma membrane;GO:0044425//membrane…		GRMZM2G139193	GRMZM2G139193_T01	Known_gene	1	171335234	171336501	8	-	1268	6.32	4.04	7.62	0.6	0.68	1.28
GRMZM2G073086	1.333	0.19	-2.8077	1.0897e-15	8.17552e-16	-3.66588	3.34048e-08	1.10246e-08	-1.46949	0.0528565	0.0291018	-3.1788	1.98245e-07	5.38946e-08			ACR38083.1|2.8e-132|unknown [Zea mays]			GRMZM2G073086	GRMZM2G073086_T01	Known_gene	1	108293512	108297263	6	+	3752	1.65	0.72	1.63	0.13	0.26	0.18
GRMZM2G008593	0.963	0.14	-2.7954	1.04079e-18	7.03493e-19	-4.12553	5.16404e-17	1.10239e-17	0.823122	0.433635	0.329488	-3.39232	7.64414e-07	2.17838e-07		K01051//pectinesterase [EC:3.1.1.11]+ko00040//Pentose and glucuronate interconversions+ko01100//Metabolic pathways	NP_001337129.1|0.0e+00|pectinesterase-2 [Zea mays]	GO:0045229//external encapsulating structure organization;GO:0071840//cellular component organization or biogenesis;GO:0071555//cell wall organization;GO:0009987//cellular process;GO:0042545//cell wall modification;GO:0016043//cellular component organization;GO:0071554//cell wall organization or biogenesis;GO:0005618//cell wall;GO:0071944//cell periphery;GO:0030312//external encapsulating structu…		GRMZM2G008593	GRMZM2G008593_T01	Known_gene	1	129258722	129261199	5	-	2478	1.92	0.13	0.84	0.11	0.23	0.08
GRMZM2G318299	0.983	0.14	-2.79526	7.24449e-19	4.87159e-19	-5.80735	1.33194e-06	4.9222e-07	-2.06774	2.82694e-05	9.2166e-06	-3.02237	3.95427e-09	9.57204e-10		K01051//pectinesterase [EC:3.1.1.11]+ko00040//Pentose and glucuronate interconversions+ko01100//Metabolic pathways	XP_008653773.2|2.7e-172|probable pectinesterase 15 [Zea mays]			GRMZM2G318299	GRMZM2G318299_T01	Known_gene	1	54346208	54348233	7	+	2026	0.56	1.09	1.3	0	0.26	0.16
GRMZM2G076683	1.45	0.21	-2.79252	1.36029e-15	1.02554e-15	-2.98706	4.38076e-09	1.36554e-09	-2.16993	0.00464484	0.00206706	-3.03562	4.35879e-05	1.47502e-05		K13172//serine/arginine repetitive matrix protein 2;K03163//DNA topoisomerase I [EC:5.99.1.2]	AQK54298.1|1.9e-103|OSJNBa0088A01.13-like protein [Zea mays]			GRMZM2G076683	GRMZM2G076683_T01	Known_gene	1	156444868	156445946	4	-	1079	2.22	0.9	1.23	0.28	0.2	0.15
GRMZM2G061910	3.743	0.543	-2.79165	7.94453e-39	3.32771e-39	-2.11548	9.93095e-10	2.97318e-10	-3.50986	1.35317e-11	2.64332e-12	-3.14975	1.0725e-19	1.55631e-20		K13412//calcium-dependent protein kinase [EC:2.7.11.1]+ko04626//Plant-pathogen interaction;K13172//serine/arginine repetitive matrix protein 2	NP_001130976.1|2.0e-108|harpin-induced 1 [Zea mays]	GO:0016021//integral component of membrane;GO:0016020//membrane;GO:0044425//membrane part;GO:0031224//intrinsic component of membrane;		GRMZM2G061910	GRMZM2G061910_T01	Known_gene	1	193501621	193502733	5	+	1113	3.64	2.62	4.97	0.84	0.23	0.56
GRMZM2G160268	20.006	2.966	-2.78376	3.68079e-230	3.55948e-231	-4.4644	6.35593e-204	1.71249e-205	-0.485427	0.00393529	0.00173056	-3.76623	2.07874e-88	7.93872e-90		K08910//light-harvesting complex I chlorophyll a/b binding protein 4+ko00196//Photosynthesis - antenna proteins;K08910//light-harvesting complex I chlorophyll a/b binding protein 4+ko00196//Photosynthesis - antenna proteins;K08910//light-harvesting complex I chlorophyll a/b binding protein 4+ko00196//Photosynthesis - antenna proteins;K08910//light-harvesting complex I chlorophyll a/b binding prot…	ACL54787.1|1.6e-96|unknown [Zea mays]	GO:0043412//macromolecule modification;GO:0006464//cellular protein modification process;GO:0009765//photosynthesis, light harvesting;GO:0044260//cellular macromolecule metabolic process;GO:0044237//cellular metabolic process;GO:0071704//organic substance metabolic process;GO:1901564//organonitrogen compound metabolic process;GO:0036211//protein modification process;GO:0006807//nitrogen compound …		GRMZM2G160268	GRMZM2G160268_T02,GRMZM2G160268_T03,GRMZM2G160268_T04,GRMZM2G160268_T01	Known_gene	4	83199508	83200951	4	+	1444	34.88	8.54	16.6	1.58	6.1	1.22
GRMZM2G058394	7.64	1.116	-2.78284	4.62389e-70	1.25742e-70	-3.03596	6.76213e-29	1.00047e-29	-4.08746	1.68788e-19	2.2979e-20	-2.28197	7.51966e-25	9.20938e-26		K04733//interleukin-1 receptor-associated kinase 4 [EC:2.7.11.1];K12173//BRCA1-A complex subunit BRE+ko03440//Homologous recombination	XP_008677820.1|3.6e-152|thaumatin-like protein [Zea mays]			GRMZM2G058394	GRMZM2G058394_T01	Known_gene	1	767835	768923	4	+	1089	8.53	4.42	9.97	1.04	0.26	2.05
GRMZM2G509876	6.84	0.993	-2.78266	1.59949e-59	4.93097e-60	-3.18161	5.68984e-25	9.36944e-26	-1.84347	1.61317e-08	3.89802e-09	-3.22965	3.39569e-29	3.6137e-30		K08248//(R)-mandelonitrile lyase [EC:4.1.2.10]+ko01110//Biosynthesis of secondary metabolites+ko00460//Cyanoamino acid metabolism	XP_008656136.1|4.9e-127|proteasomal ubiquitin receptor ADRM1-like [Zea mays]			GRMZM2G509876	GRMZM2G509876_T01	Known_gene	1	81401465	81402420	8	-	956	7.44	4.45	8.63	0.82	1.24	0.92
GRMZM2G472473	5.15	0.753	-2.77486	1.99802e-20	1.27516e-20	-3.14166	1.38866e-08	4.46148e-09	-2.79909	4.05374e-05	1.34602e-05	-2.504	6.45131e-08	1.69683e-08			XP_020406431.1|2.2e-18|prothymosin alpha-B-like [Zea mays]			GRMZM2G472473	GRMZM2G472473_T01	Known_gene	1	34622729	34623162	1	-	434	5.56	3.48	6.41	0.63	0.5	1.13
GRMZM2G395061	1.29	0.186	-2.77395	4.69216e-10	4.52423e-10	-2.84276	0.000116752	5.07662e-05	-7.12928	4.74268e-06	1.4185e-06	-1.31316	0.124531	0.0758876		K14306//nuclear pore complex protein Nup62+ko03013//RNA transport	XP_008670421.1|1.0e-140|protein trichome birefringence-like 13 isoform X1 [Zea mays]	GO:0071554//cell wall organization or biogenesis;GO:0009987//cellular process;GO:0005794//Golgi apparatus;GO:0044464//cell part;GO:0043226//organelle;GO:0044444//cytoplasmic part;GO:0043227//membrane-bounded organelle;GO:0005622//intracellular;GO:0043229//intracellular organelle;GO:0043231//intracellular membrane-bounded organelle;GO:0005737//cytoplasm;GO:0044424//intracellular part;GO:0012505//e…		GRMZM2G395061	GRMZM2G395061_T01	Known_gene	1	114603688	114605457	2	+	1770	1.65	1.4	0.82	0.23	0	0.33
GRMZM2G047954	27.616	4.106	-2.77301	0	0	-3.50732	8.20611e-275	1.62928e-276	-0.0795134	0.66824	0.58714	-4.18608	3.79013e-172	7.38522e-174		K02717//photosystem II oxygen-evolving enhancer protein 2+ko01100//Metabolic pathways+ko00195//Photosynthesis;K02717//photosystem II oxygen-evolving enhancer protein 2+ko01100//Metabolic pathways+ko00195//Photosynthesis	XP_008652004.2|1.1e-179|oxygen-evolving enhancer protein 2, chloroplastic [Zea mays]	GO:0009987//cellular process;GO:0015979//photosynthesis;GO:0008152//metabolic process;GO:0044237//cellular metabolic process;GO:0098796//membrane protein complex;GO:0044425//membrane part;GO:0019898//extrinsic component of membrane;GO:0044424//intracellular part;GO:0032991//macromolecular complex;GO:1990204//oxidoreductase complex;GO:0044436//thylakoid part;GO:0042651//thylakoid membrane;GO:00160…		GRMZM2G047954	GRMZM2G047954_T02,GRMZM2G047954_T01	Known_gene	2	4799319	4801203	7	-	1885	49.01	6.9	26.94	4.31	6.53	1.48
GRMZM2G176141	12.763	1.873	-2.77151	1.37252e-206	1.4664e-207	-3.14768	5.62612e-92	3.19758e-93	-3.46275	6.58429e-59	3.68656e-60	-2.22565	6.01627e-63	3.23696e-64	bHLH	K22020//mucin-19	XP_008667787.1|6.0e-195|uncharacterized protein LOC100279487 isoform X1 [Zea mays]	GO:0005488//binding;GO:0046983//protein dimerization activity;GO:0005515//protein binding;		GRMZM2G176141	GRMZM2G176141_T01	Known_gene	1	180804696	180807605	2	-	2910	14.8	8.71	14.78	1.67	0.79	3.16
GRMZM2G114137	3.693	0.543	-2.77074	8.41533e-64	2.46982e-64	-3.25342	2.03806e-44	2.16514e-45	-1.12873	0.00110212	0.000443672	-3.91194	5.33992e-23	6.92502e-24	C2C2-CO-like	K13171//serine/arginine repetitive matrix protein 1+ko03015//mRNA surveillance pathway+ko03013//RNA transport	NP_001149548.1|5.4e-247|CCT motif family protein [Zea mays]	GO:0044464//cell part;GO:0043227//membrane-bounded organelle;GO:0005623//cell;GO:0043231//intracellular membrane-bounded organelle;GO:0044424//intracellular part;GO:0043226//organelle;GO:0043229//intracellular organelle;GO:0005622//intracellular;GO:0005634//nucleus;GO:0043167//ion binding;GO:0043169//cation binding;GO:0046872//metal ion binding;GO:0008270//zinc ion binding;GO:0005488//binding;GO:…		GRMZM2G114137	GRMZM2G114137_T01	Known_gene	1	11383616	11385590	5	-	1975	6.58	1.64	2.86	0.69	0.75	0.19
GRMZM2G011010	0.21	0.03	-2.76893	9.45254e-06	1.21414e-05	-4.64386	0.00103749	0.000496812	-1.28011	0.298835	0.20817	-3.39232	0.0230287	0.0115697			NP_001168366.1|4.1e-145|uncharacterized protein LOC100382134 [Zea mays]			GRMZM2G011010	GRMZM2G011010_T01	Known_gene	1	163879956	163882160	4	-	2205	0.25	0.17	0.21	0	0.07	0.02
GRMZM2G102822	1.22	0.176	-2.76893	6.29835e-10	6.12296e-10	-7.33985	1.78309e-07	6.17946e-08	-1.14244	0.106926	0.0639918	-6.44294	0.00031938	0.000119708		K04730//interleukin-1 receptor-associated kinase 1 [EC:2.7.11.1];K17987//next to BRCA1 gene 1 protein	XP_008673702.2|3.4e-134|uncharacterized protein LOC103649760 [Zea mays]			GRMZM2G102822	GRMZM2G102822_T01	Known_gene	1	16432255	16433155	3	+	901	1.62	1.17	0.87	0	0.53	0
GRMZM2G037386	12.92	1.89	-2.76677	1.0248e-180	1.23808e-181	-4.65473	1.50618e-136	6.00452e-138	-0.776476	0.00115635	0.000467306	-4.23897	6.92726e-96	2.43354e-97		K08286//protein-serine/threonine kinase [EC:2.7.11.-];K08286//protein-serine/threonine kinase [EC:2.7.11.-];K08286//protein-serine/threonine kinase [EC:2.7.11.-]	NP_001141794.1|5.1e-181|uncharacterized protein LOC100273930 [Zea mays]	GO:0048731//system development;GO:0000003//reproduction;GO:0099402//plant organ development;GO:0051716//cellular response to stimulus;GO:0048366//leaf development;GO:0007275//multicellular organism development;GO:0007154//cell communication;GO:0061458//reproductive system development;GO:0048825//cotyledon development;GO:0032502//developmental process;GO:0009790//embryo development;GO:0032501//mul…		GRMZM2G037386	GRMZM2G037386_T01,GRMZM2G037386_T03,GRMZM2G037386_T02	Known_gene	3	11451222	11453979	3	+	2758	18.64	7.28	12.84	0.74	4.25	0.68
AC204213.1_FG007	7.953	1.16	-2.76173	3.30038e-24	1.89055e-24	5.9542	0.17994	0.124279	-4.90689	8.30698e-31	8.00476e-32	-1.1533	0.0220741	0.0110508			XP_020398437.1|5.2e-58|uncharacterized protein LOC109941664 [Zea mays]			AC204213.1_FG007	AC204213.1_FGT007	Known_gene	1	253976858	253977196	1	-	339	0	18.9	4.96	0.62	0.63	2.23
GRMZM2G154652	1.013	0.146	-2.76128	4.84222e-16	3.59443e-16	-4.59495	3.22894e-11	8.91246e-12	-1.64909	0.0133103	0.00643254	-2.49185	0.000105544	3.72686e-05		K07437//cytochrome P450 family 26 subfamily A+ko01100//Metabolic pathways;K20667//beta-amyrin 28-monooxygenase [EC:1.14.13.201]	XP_008644980.1|2.1e-279|cytochrome P450 716B1 [Zea mays]	GO:0048856//anatomical structure development;GO:0032501//multicellular organismal process;GO:0048878//chemical homeostasis;GO:0009058//biosynthetic process;GO:0010817//regulation of hormone levels;GO:1901362//organic cyclic compound biosynthetic process;GO:1901617//organic hydroxy compound biosynthetic process;GO:1901360//organic cyclic compound metabolic process;GO:0010268//brassinosteroid homeo…		GRMZM2G154652	GRMZM2G154652_T01	Known_gene	1	51389337	51391023	5	-	1687	1.45	0.69	0.9	0.06	0.22	0.16
GRMZM2G127251	1.37	0.203	-2.75821	3.82568e-22	2.31582e-22	-0.584963	0.744629	0.69021	-4.60486	5.99284e-12	1.14525e-12	-2.38529	6.85339e-12	1.40154e-12		K13065//shikimate O-hydroxycinnamoyltransferase [EC:2.3.1.133]+ko01100//Metabolic pathways+ko01110//Biosynthesis of secondary metabolites+ko00940//Phenylpropanoid biosynthesis+ko00941//Flavonoid biosynthesis+ko00945//Stilbenoid, diarylheptanoid and gingerol biosynthesis	NP_001142105.1|4.1e-254|uncharacterized protein LOC100274269 [Zea mays]	GO:0016747//transferase activity, transferring acyl groups other than amino-acyl groups;GO:0016746//transferase activity, transferring acyl groups;GO:0003824//catalytic activity;GO:0016740//transferase activity;		GRMZM2G127251	GRMZM2G127251_T01	Known_gene	1	107006046	107007725	6	-	1680	0.09	1.46	2.56	0.06	0.06	0.49
GRMZM2G343291	0.233	0.033	-2.75211	6.09382e-05	8.4171e-05	-1.58496	0.584858	0.501446	-5.78136	1.83171e-05	5.84454e-06	-0.263034	1.01773	0.996948			ACR33972.1|7.5e-67|unknown [Zea mays]			GRMZM2G343291	GRMZM2G343291_T01	Known_gene	1	93153398	93155033	10	-	1636	0.03	0.55	0.12	0	0	0.1
GRMZM2G169973	2.826	0.423	-2.75125	8.60139e-39	3.60363e-39	-3.4638	1.60125e-19	3.14052e-20	-2.32193	6.72158e-06	2.04118e-06	-2.4499	2.59718e-15	4.47678e-16	OFP	K22020//mucin-19	NP_001132901.2|1.0e-176|uncharacterized LOC100194400 [Zea mays]			GRMZM2G169973	GRMZM2G169973_T01	Known_gene	1	2145565	2147044	3	-	1480	3.31	1.4	3.77	0.3	0.28	0.69
GRMZM5G895383	3.823	0.57	-2.74907	3.3414e-37	1.44019e-37	-3.02772	1.29778e-17	2.70816e-18	-1.75633	1.83125e-05	5.84252e-06	-3.44252	3.78047e-17	6.03596e-18		K00799//glutathione S-transferase [EC:2.5.1.18]+ko00480//Glutathione metabolism	NP_001105510.1|1.5e-172|glutathione transferase16 [Zea mays]	GO:0004364//glutathione transferase activity;GO:0016740//transferase activity;GO:0016765//transferase activity, transferring alkyl or aryl (other than methyl) groups;GO:0003824//catalytic activity;		GRMZM5G895383	GRMZM5G895383_T01	Known_gene	1	147866596	147870180	7	-	3585	4.73	2.5	4.24	0.58	0.74	0.39
GRMZM2G084821	30.783	4.71	-2.74797	2.6971e-256	2.36684e-257	-3.46105	4.89448e-124	2.13084e-125	-2.13596	2.53889e-56	1.47773e-57	-2.62876	4.39943e-86	1.7296e-87			ACN36114.1|1.7e-52|unknown [Zea mays]			GRMZM2G084821	GRMZM2G084821_T01,GRMZM2G084821_T04,GRMZM2G084821_T03,GRMZM2G084821_T05,GRMZM2G084821_T02	Known_gene	5	51290811	51292486	1	+	1676	35.68	26.24	30.43	3.24	5.97	4.92
GRMZM2G133331	6.26	0.946	-2.74726	1.14201e-79	2.81046e-80	-2.38813	2.14472e-23	3.7019e-24	-3.67319	7.59264e-28	7.9484e-29	-2.60666	4.1226e-31	4.16328e-32		K14431//transcription factor TGA+ko04075//Plant hormone signal transduction;K14431//transcription factor TGA+ko04075//Plant hormone signal transduction;K14431//transcription factor TGA+ko04075//Plant hormone signal transduction;K14431//transcription factor TGA+ko04075//Plant hormone signal transduction;K14431//transcription factor TGA+ko04075//Plant hormone signal transduction	NP_001308277.1|2.0e-123|uncharacterized protein LOC107403067 [Zea mays]	GO:1901360//organic cyclic compound metabolic process;GO:0097659//nucleic acid-templated transcription;GO:0010467//gene expression;GO:0034654//nucleobase-containing compound biosynthetic process;GO:0044271//cellular nitrogen compound biosynthetic process;GO:0034641//cellular nitrogen compound metabolic process;GO:0090304//nucleic acid metabolic process;GO:0009987//cellular process;GO:0071704//org…		GRMZM2G133331	GRMZM2G133331_T02,GRMZM2G133331_T04,GRMZM2G133331_T05,GRMZM2G133331_T01,GRMZM2G133331_T03	Known_gene	5	116934690	116937455	6	-	2766	6.02	4.72	8.04	1.15	0.37	1.32
GRMZM2G465226	109.613	16.323	-2.74714	0	0	-6.75489	6.82399e-07	2.46466e-07	-8.74469	0	0	-2.20582	0	0		K13449//pathogenesis-related protein 1+ko04626//Plant-pathogen interaction+ko04016//MAPK signaling pathway - plant+ko04075//Plant hormone signal transduction	NP_001105399.2|3.6e-94|pathogenesis related protein 4 precursor [Zea mays]			GRMZM2G465226	GRMZM2G465226_T01	Known_gene	1	3487009	3488071	7	+	1063	1.08	102.95	224.81	0	0.24	48.73
GRMZM2G429982	38.473	5.756	-2.7447	0	0	-3.33729	8.42019e-244	1.93853e-245	-2.07265	2.44765e-60	1.34069e-61	-2.54543	8.19051e-123	2.25326e-124		K04733//interleukin-1 receptor-associated kinase 4 [EC:2.7.11.1];K12173//BRCA1-A complex subunit BRE+ko03440//Homologous recombination;K17987//next to BRCA1 gene 1 protein	ACG25428.1|7.6e-149|osmotin-like protein precursor [Zea mays]	GO:0005911//cell-cell junction;GO:0009506//plasmodesma;GO:0030054//cell junction;GO:0005618//cell wall;GO:0009505//plant-type cell wall;GO:0030312//external encapsulating structure;GO:0005623//cell;GO:0055044//symplast;GO:0044464//cell part;GO:0071944//cell periphery;		GRMZM2G429982	GRMZM2G429982_T01	Known_gene	1	181331052	181332269	3	+	1218	55.69	23.01	36.72	5.51	5.47	6.29
GRMZM2G429928	1.856	0.276	-2.74377	5.84594e-62	1.7547e-62	-3.94837	2.10025e-38	2.50328e-39	-1.36613	4.87765e-06	1.46206e-06	-3.14048	1.69267e-25	2.0244e-26		K02184//formin 2	XP_008664791.1|0.0e+00|formin-like protein 4 [Zea mays]	GO:0016021//integral component of membrane;GO:0016020//membrane;GO:0044425//membrane part;GO:0031224//intrinsic component of membrane;		GRMZM2G429928	GRMZM2G429928_T01	Known_gene	1	226596887	226606490	1	+	9604	2.47	1.16	1.94	0.16	0.45	0.22
GRMZM2G354151	1.773	0.266	-2.74101	4.28723e-32	2.0393e-32	-4.90087	9.03839e-23	1.58814e-23	-1.25239	0.000205248	7.47806e-05	-5.03342	2.28407e-13	4.31294e-14	NAC	K13126//polyadenylate-binding protein+ko03015//mRNA surveillance pathway+ko03018//RNA degradation+ko03013//RNA transport;K12862//pleiotropic regulator 1+ko03040//Spliceosome;K03094//S-phase kinase-associated protein 1+ko04141//Protein processing in endoplasmic reticulum+ko04120//Ubiquitin mediated proteolysis	XP_008678872.1|9.1e-213|NAC domain-containing protein 7 [Zea mays]		NAC domain containing protein 17 (best arabidopsis hit)	GRMZM2G354151	GRMZM2G354151_T01	Known_gene	1	148843760	148847667	4	-	3908	2.39	1.62	1.31	0.08	0.68	0.04
GRMZM2G156392	1.786	0.266	-2.73729	5.60329e-14	4.4935e-14	-8.45533	5.39782e-16	1.20021e-16	1.11247	0.172145	0.109398	-7.20945	8.07194e-07	2.30886e-07		K14488//SAUR family protein+ko04075//Plant hormone signal transduction	NP_001149574.1|1.4e-79|SAUR55 - auxin-responsive SAUR family member [Zea mays]	GO:0009719//response to endogenous stimulus;GO:0009725//response to hormone;GO:0009733//response to auxin;GO:0050896//response to stimulus;GO:0010033//response to organic substance;GO:0042221//response to chemical;		GRMZM2G156392	GRMZM2G156392_T01	Known_gene	1	197743532	197744330	2	-	799	3.51	0.37	1.48	0	0.8	0
GRMZM5G865298	0.666	0.1	-2.73464	2.47644e-13	2.04204e-13	-6.37504	1.60919e-09	4.87672e-10	0.120294	0.906011	0.863926	-4.23266	1.08731e-08	2.70538e-09		K14638//solute carrier family 15 (peptide/histidine transporter), member 3/4	NP_001131504.1|1.6e-265|uncharacterized protein LOC100192842 [Zea mays]	GO:0044425//membrane part;GO:0016021//integral component of membrane;GO:0031224//intrinsic component of membrane;GO:0016020//membrane;GO:0005215//transporter activity;		GRMZM5G865298	GRMZM5G865298_T01	Known_gene	1	30151732	30155247	5	-	3516	0.83	0.23	0.94	0	0.25	0.05
GRMZM2G020761	0.383	0.08	-2.73025	1.374e-08	1.43925e-08	-1.32193	0.0138694	0.0076738	-4.64386	0.00198532	0.000829792	-2.45943	0.000769044	0.000302464		K20660//cytochrome P450 family 709;K20660//cytochrome P450 family 709	XP_008658780.1|2.5e-102|uncharacterized protein LOC100381744 isoform X1 [Zea mays]	GO:0043167//ion binding;GO:0046914//transition metal ion binding;GO:0048037//cofactor binding;GO:0016705//oxidoreductase activity, acting on paired donors, with incorporation or reduction of molecular oxygen;GO:0004497//monooxygenase activity;GO:0016491//oxidoreductase activity;GO:0005488//binding;GO:0003824//catalytic activity;GO:0005506//iron ion binding;GO:1901363//heterocyclic compound bindin…		GRMZM2G020761	GRMZM2G020761_T01,GRMZM2G020761_T02	Known_gene	2	127562919	127567385	9	-	4467	0.35	0.25	0.55	0.14	0	0.1
GRMZM2G013206	116.913	17.563	-2.72915	0	0	-4.67571	0	0	-1.36623	1.02441e-139	2.69858e-141	-4.33774	0	0		K03006//DNA-directed RNA polymerase II subunit RPB1 [EC:2.7.7.6]+ko00230//Purine metabolism+ko03020//RNA polymerase+ko01100//Metabolic pathways+ko00240//Pyrimidine metabolism;K13172//serine/arginine repetitive matrix protein 2;K13171//serine/arginine repetitive matrix protein 1+ko03015//mRNA surveillance pathway+ko03013//RNA transport	NP_001146173.1|2.0e-116|uncharacterized protein LOC100279743 precursor [Zea mays]	GO:0015979//photosynthesis;GO:0044237//cellular metabolic process;GO:0009987//cellular process;GO:0008152//metabolic process;GO:0031226//intrinsic component of plasma membrane;GO:0005622//intracellular;GO:0009579//thylakoid;GO:0016020//membrane;GO:0046658//anchored component of plasma membrane;GO:0005623//cell;GO:0071944//cell periphery;GO:0009538//photosystem I reaction center;GO:0044424//intrac…		GRMZM2G013206	GRMZM2G013206_T01	Known_gene	1	290544901	290547090	1	+	2190	142.87	108.79	99.08	5.59	42.2	4.9
GRMZM2G029690	1.463	0.213	-2.72694	1.53145e-12	1.3091e-12	-3.62449	1.45561e-05	5.83942e-06	-2.78427	0.000548202	0.00021132	-2.29624	0.00049386	0.000189099		K11323//histone arginine demethylase JMJD6 [EC:1.14.11.-];K01051//pectinesterase [EC:3.1.1.11]+ko00040//Pentose and glucuronate interconversions+ko01100//Metabolic pathways	XP_008659865.1|2.1e-81|uncharacterized protein LOC100278825 [Zea mays]			GRMZM2G029690	GRMZM2G029690_T01,GRMZM2G029690_T02	Known_gene	2	106081635	106086138	9	+	4504	1.48	1.24	1.67	0.12	0.18	0.34
GRMZM5G806469	5.91	0.893	-2.72397	3.17884e-36	1.39683e-36	-3.20315	4.16946e-14	1.00267e-14	-1.94363	9.70955e-08	2.49118e-08	-3.29022	6.127e-17	9.85134e-18			AQK53519.1|3.9e-33|hypothetical protein ZEAMMB73_Zm00001d051054 [Zea mays]			GRMZM5G806469	GRMZM5G806469_T01	Known_gene	1	136069551	136070238	4	+	688	5.71	5.27	6.75	0.62	1.37	0.69
GRMZM2G012636	5.606	0.846	-2.72323	1.77629e-41	7.07211e-42	-5.05601	2.06005e-40	2.36038e-41	-0.396517	0.380069	0.283064	-3.92735	2.45521e-15	4.22516e-16		K14488//SAUR family protein+ko04075//Plant hormone signal transduction	NP_001148334.2|1.9e-79|SAUR55 - auxin-responsive SAUR family member [Zea mays]	GO:0010033//response to organic substance;GO:0009733//response to auxin;GO:0009719//response to endogenous stimulus;GO:0050896//response to stimulus;GO:0042221//response to chemical;GO:0009725//response to hormone;	Hordeum vulgare subsp. vulgare mRNA for predicted protein, complete cds, clone: NIASHv2075M21	GRMZM2G012636	GRMZM2G012636_T01	Known_gene	1	147420986	147421811	7	-	826	9.98	2.58	4.26	0.3	1.96	0.28
GRMZM2G458437	2.316	0.35	-2.72148	2.30136e-20	1.47211e-20	-1.60407	0.00507086	0.00263738	-3.79323	7.8292e-12	1.50741e-12	-2.85042	1.15008e-07	3.07488e-08	AP2-EREBP	K09286//EREBP-like factor	XP_008670643.1|2.8e-175|ethylene-responsive transcription factor ERF086 [Zea mays]	GO:0034645//cellular macromolecule biosynthetic process;GO:1901362//organic cyclic compound biosynthetic process;GO:0034641//cellular nitrogen compound metabolic process;GO:0043170//macromolecule metabolic process;GO:1901360//organic cyclic compound metabolic process;GO:0097659//nucleic acid-templated transcription;GO:0044249//cellular biosynthetic process;GO:0034654//nucleobase-containing compou…	Malus x domestica AP2 domain class transcription factor (AP2D43) mRNA, complete cds	GRMZM2G458437	GRMZM2G458437_T01	Known_gene	1	216615448	216616387	2	-	940	1.52	3.05	2.38	0.5	0.22	0.33
GRMZM2G016923	4.726	0.666	-2.71576	3.92656e-117	6.89867e-118	-3.54956	7.0115e-72	4.9636e-73	-1.84708	6.84968e-12	1.31284e-12	-2.99064	8.13628e-42	6.32376e-43		K04630//guanine nucleotide-binding protein G(i) subunit alpha	NP_001310856.1|0.0e+00|hypothetical protein [Zea mays]			GRMZM2G016923	GRMZM2G016923_T01,GRMZM2G016923_T02	Known_gene	2	224772583	224777502	4	-	4920	6.44	3.13	4.61	0.55	0.87	0.58
GRMZM2G470942	68.05	10.376	-2.71508	0	0	-3.15077	3.08601e-182	9.32132e-184	-1.80498	3.64403e-53	2.24138e-54	-3.0408	1.81719e-201	2.92802e-203			NP_001145637.2|3.8e-100|uncharacterized protein LOC100279124 [Zea mays]			GRMZM2G470942	GRMZM2G470942_T02,GRMZM2G470942_T01	Known_gene	2	162335364	162337076	8	+	1713	75.58	42.49	86.08	8.51	12.16	10.46
GRMZM2G055641	0.753	0.113	-2.71448	1.73554e-07	1.95457e-07	-1.61298	0.138763	0.093298	-5.88264	0.0019834	0.000829792	-2.75803	0.000691782	0.000270176			NP_001145580.1|2.1e-127|uncharacterized protein LOC100279051 [Zea mays]	GO:0044425//membrane part;GO:0016021//integral component of membrane;GO:0031224//intrinsic component of membrane;GO:0016020//membrane;		GRMZM2G055641	GRMZM2G055641_T01	Known_gene	1	100785975	100787134	8	-	1160	0.52	0.59	1.15	0.17	0	0.17
GRMZM2G091232	3.703	0.566	-2.71448	1.1403e-44	4.28695e-45	-2.58496	1.21745e-14	2.86204e-15	-2.46467	1.57637e-10	3.30244e-11	-2.99689	5.63795e-21	7.79038e-22		K03006//DNA-directed RNA polymerase II subunit RPB1 [EC:2.7.7.6]+ko00230//Purine metabolism+ko03020//RNA polymerase+ko01100//Metabolic pathways+ko00240//Pyrimidine metabolism;K22020//mucin-19	XP_008672631.1|1.7e-170|uncharacterized protein LOC100277754 isoform X1 [Zea mays]	GO:0031224//intrinsic component of membrane;GO:0044425//membrane part;GO:0016021//integral component of membrane;GO:0016020//membrane;		GRMZM2G091232	GRMZM2G091232_T01	Known_gene	1	35666352	35667946	3	-	1595	3.72	2.76	4.63	0.62	0.5	0.58
GRMZM2G101000	0.683	0.113	-2.71448	2.05382e-11	1.84453e-11	-0.214125	0.850552	0.80816	-6.78136	4.17996e-11	8.41412e-12	-2.87447	0.000401531	0.000152367		K01099//inositol polyphosphate 5-phosphatase INPP5B/F [EC:3.1.3.36]+ko01100//Metabolic pathways+ko04070//Phosphatidylinositol signaling system+ko00562//Inositol phosphate metabolism;K01099//inositol polyphosphate 5-phosphatase INPP5B/F [EC:3.1.3.36]+ko01100//Metabolic pathways+ko04070//Phosphatidylinositol signaling system+ko00562//Inositol phosphate metabolism;K01099//inositol polyphosphate 5-ph…	ACF83031.1|1.7e-133|unknown [Zea mays]	GO:0006644//phospholipid metabolic process;GO:0046839//phospholipid dephosphorylation;GO:0071704//organic substance metabolic process;GO:0046488//phosphatidylinositol metabolic process;GO:0046486//glycerolipid metabolic process;GO:0006793//phosphorus metabolic process;GO:0030258//lipid modification;GO:0016311//dephosphorylation;GO:0044255//cellular lipid metabolic process;GO:0044238//primary meta…		GRMZM2G101000	GRMZM2G101000_T01,GRMZM2G101000_T03,GRMZM2G101000_T02	Known_gene	3	215958211	215960443	1	+	2233	0.29	1.1	0.66	0.25	0	0.09
GRMZM2G458776	0.41	0.063	-2.71448	1.73554e-07	1.95457e-07	-1.58496	0.579096	0.501446	-2.11548	0.295896	0.205274	-2.74147	4.33576e-06	1.32534e-06		K13496//UDP-glucosyl transferase 73C [EC:2.4.1.-]+ko01110//Biosynthesis of secondary metabolites	XP_008649392.1|2.7e-295|UDP-glycosyltransferase 73E1 [Zea mays]			GRMZM2G458776	GRMZM2G458776_T01	Known_gene	1	128603220	128604839	6	+	1620	0.03	0.13	1.07	0	0.03	0.16
GRMZM6G446684	1.426	0.216	-2.71448	1.87825e-09	1.87123e-09	-3.56224	2.63908e-05	1.08313e-05	-2.88264	0.0625421	0.0351072	-2.1343	0.0021313	0.000889018			AQK72002.1|2.4e-45|CLE family OsCLE401 protein [Zea mays]			GRMZM6G446684	GRMZM6G446684_T01	Known_gene	1	1117	1870	scaffold_448	+	754	1.89	0.59	1.8	0.16	0.08	0.41
GRMZM2G111045	0.886	0.146	-2.7143	3.88969e-13	3.23331e-13	-3.29956	9.63223e-08	3.27016e-08	-2.03747	0.00281908	0.00121	-2.32193	0.00201248	0.000836186		K09422//transcription factor MYB, plant;K09422//transcription factor MYB, plant;K09422//transcription factor MYB, plant	XP_006402502.1|3.4e-69|hypothetical protein EUTSA_v10006126mg [Eutrema salsugineum]	GO:1901363//heterocyclic compound binding;GO:0005488//binding;GO:0003677//DNA binding;GO:0097159//organic cyclic compound binding;GO:0003676//nucleic acid binding;		GRMZM2G111045	GRMZM2G111045_T03,GRMZM2G111045_T02,GRMZM2G111045_T01	Known_gene	3	147942670	147945039	4	+	2370	1.28	0.78	0.6	0.13	0.19	0.12
GRMZM2G151589	17.433	2.68	-2.71157	1.00755e-253	8.95214e-255	-2.87867	7.64073e-101	4.00706e-102	-2.44823	1.0039e-44	7.13248e-46	-2.68358	2.86789e-111	8.63304e-113		K04733//interleukin-1 receptor-associated kinase 4 [EC:2.7.11.1];K12173//BRCA1-A complex subunit BRE+ko03440//Homologous recombination;K12173//BRCA1-A complex subunit BRE+ko03440//Homologous recombination;K04733//interleukin-1 receptor-associated kinase 4 [EC:2.7.11.1];K14297//nuclear pore complex protein Nup98-Nup96+ko03013//RNA transport	NP_001167778.1|3.0e-220|putative thaumatin domain family protein precursor [Zea mays]			GRMZM2G151589	GRMZM2G151589_T02,GRMZM2G151589_T01	Known_gene	2	39383427	39385884	5	-	2458	19.49	10.26	22.55	2.65	1.88	3.51
GRMZM2G316007	2.23	0.343	-2.70919	4.6317e-22	2.8105e-22	-3.70782	5.45483e-09	1.70992e-09	-2.1479	1.81818e-05	5.7991e-06	-2.65951	2.66086e-09	6.35802e-10		K13172//serine/arginine repetitive matrix protein 2	XP_008659686.1|1.1e-146|mitogen-activated protein kinase kinase kinase 1 [Zea mays]	GO:0046914//transition metal ion binding;GO:0008270//zinc ion binding;GO:0046872//metal ion binding;GO:0005488//binding;GO:0043169//cation binding;GO:0043167//ion binding;		GRMZM2G316007	GRMZM2G316007_T01	Known_gene	1	76401958	76403019	9	-	1062	1.96	1.95	2.78	0.15	0.44	0.44
GRMZM2G436688	2.736	0.42	-2.70907	5.29938e-24	3.04531e-24	-3.16506	3.57616e-10	1.04238e-10	-1.42403	0.0102374	0.00484278	-3.4634	1.92595e-13	3.62408e-14		K02184//formin 2	XP_002449027.1|3.6e-82|proline-rich receptor-like protein kinase PERK9 [Sorghum bicolor]	GO:0016021//integral component of membrane;GO:0044425//membrane part;GO:0031224//intrinsic component of membrane;GO:0016020//membrane;		GRMZM2G436688	GRMZM2G436688_T01	Known_gene	1	141516578	141517526	2	-	949	2.96	1.61	3.64	0.33	0.6	0.33
GRMZM2G361164	2.77	0.423	-2.7043	2.05894e-41	8.20496e-42	-5.52878	5.13967e-25	8.45058e-26	-2.27009	1.02454e-13	1.78162e-14	-2.09226	7.32084e-09	1.80026e-09	GRAS	K22020//mucin-19	XP_008649813.1|8.1e-279|scarecrow-like protein 6 [Zea mays]	GO:0065007//biological regulation;GO:0034654//nucleobase-containing compound biosynthetic process;GO:0010556//regulation of macromolecule biosynthetic process;GO:0006351//transcription, DNA-templated;GO:0050794//regulation of cellular process;GO:0048869//cellular developmental process;GO:0051171//regulation of nitrogen compound metabolic process;GO:1903506//regulation of nucleic acid-templated tr…		GRMZM2G361164	GRMZM2G361164_T01	Known_gene	1	1953659	1955309	1	-	1651	2.77	3.28	2.26	0.06	0.68	0.53
GRMZM2G175134	13.55	2.096	-2.70233	1.12413e-140	1.69683e-141	-3.08381	4.51885e-63	3.57318e-64	-2.65015	1.00622e-25	1.12144e-26	-2.42585	3.87347e-54	2.38524e-55		K00799//glutathione S-transferase [EC:2.5.1.18]+ko00480//Glutathione metabolism;K00799//glutathione S-transferase [EC:2.5.1.18]+ko00480//Glutathione metabolism;K00799//glutathione S-transferase [EC:2.5.1.18]+ko00480//Glutathione metabolism	ONL99618.1|6.5e-138|glutathione transferase14 [Zea mays]	GO:0016765//transferase activity, transferring alkyl or aryl (other than methyl) groups;GO:0003824//catalytic activity;GO:0004364//glutathione transferase activity;GO:0016740//transferase activity;		GRMZM2G175134	GRMZM2G175134_T01,GRMZM2G175134_T02,GRMZM2G175134_T03	Known_gene	3	85725085	85726426	1	-	1342	15.77	7.47	17.41	1.86	1.19	3.24
GRMZM2G162508	6.693	1.033	-2.7007	1.72823e-114	3.10739e-115	-2.77887	1.44818e-38	1.71835e-39	-2.82085	1.97013e-32	1.8266e-33	-2.55878	2.10891e-45	1.51596e-46		K15397//3-ketoacyl-CoA synthase [EC:2.3.1.199]+ko01110//Biosynthesis of secondary metabolites+ko00062//Fatty acid elongation;K15397//3-ketoacyl-CoA synthase [EC:2.3.1.199]+ko01110//Biosynthesis of secondary metabolites+ko00062//Fatty acid elongation;K15397//3-ketoacyl-CoA synthase [EC:2.3.1.199]+ko01110//Biosynthesis of secondary metabolites+ko00062//Fatty acid elongation	XP_020195394.1|1.7e-127|3-ketoacyl-CoA synthase 20-like [Aegilops tauschii subsp. tauschii]	GO:0044249//cellular biosynthetic process;GO:0006629//lipid metabolic process;GO:0006082//organic acid metabolic process;GO:0009987//cellular process;GO:0009058//biosynthetic process;GO:0044281//small molecule metabolic process;GO:0008610//lipid biosynthetic process;GO:0032787//monocarboxylic acid metabolic process;GO:1901576//organic substance biosynthetic process;GO:0044238//primary metabolic p…		GRMZM2G162508	GRMZM2G162508_T01,GRMZM2G162508_T03,GRMZM2G162508_T02	Known_gene	3	240842179	240846321	1	-	4143	6.52	5.37	8.19	0.95	0.76	1.39
GRMZM2G018105	1.596	0.253	-2.69943	8.12803e-20	5.29205e-20	-3.56478	7.79487e-11	2.19162e-11	-1.61973	0.000311732	0.00011624	-3.04182	1.98268e-07	5.38946e-08		K10691//E3 ubiquitin-protein ligase UBR4 [EC:2.3.2.27];K00679//phospholipid:diacylglycerol acyltransferase [EC:2.3.1.158]+ko00561//Glycerolipid metabolism;K14209//solute carrier family 36 (proton-coupled amino acid transporter);K10691//E3 ubiquitin-protein ligase UBR4 [EC:2.3.2.27];K00679//phospholipid:diacylglycerol acyltransferase [EC:2.3.1.158]+ko00561//Glycerolipid metabolism;K14209//solute c…	NP_001141675.1|2.7e-219|uncharacterized protein LOC100273801 precursor [Zea mays]	GO:0016787//hydrolase activity;GO:0016788//hydrolase activity, acting on ester bonds;GO:0003824//catalytic activity;		GRMZM2G018105	GRMZM2G018105_T02,GRMZM2G018105_T01,GRMZM2G018105_T03	Known_gene	3	97504890	97508617	6	+	3728	2.13	1.26	1.4	0.18	0.41	0.17
AC189795.3_FG001	1.893	0.29	-2.69587	3.87079e-13	3.21654e-13	-3.59042	6.09805e-08	2.04486e-08	-1.73697	0.0273059	0.0140058	-2.65772	0.000159916	5.76516e-05			XP_008663649.1|5.4e-94|glutathione S-transferase T3 [Zea mays]			AC189795.3_FG001	AC189795.3_FGT001	Known_gene	1	144362544	144363263	10	+	720	2.65	1.2	1.83	0.22	0.36	0.29
GRMZM5G828487	8.163	1.263	-2.69549	7.07783e-42	2.79664e-42	-4.01107	1.29987e-28	1.93337e-29	-2.80735	3.8783e-07	1.0491e-07	-1.82685	6.76394e-10	1.5537e-10		K22020//mucin-19	XP_008649420.1|1.1e-89|protein IQ-DOMAIN 14 [Zea mays]			GRMZM5G828487	GRMZM5G828487_T01	Known_gene	1	130148760	130149582	6	-	823	11.77	3.78	8.94	0.73	0.54	2.52
GRMZM2G091973	1.726	0.266	-2.69372	5.60108e-36	2.47347e-36	-2.16398	5.03656e-07	1.8017e-07	-2.9027	2.21764e-13	3.92478e-14	-2.90689	2.65581e-17	4.2204e-18		K20720//reticulon-4;K20721//reticulon-1;K20723//reticulon-3	NP_001145985.1|3.9e-122|uncharacterized protein LOC100279514 [Zea mays]	GO:0042175//nuclear outer membrane-endoplasmic reticulum membrane network;GO:0044432//endoplasmic reticulum part;GO:0031984//organelle subcompartment;GO:0044422//organelle part;GO:0044424//intracellular part;GO:0044444//cytoplasmic part;GO:0043229//intracellular organelle;GO:0016020//membrane;GO:0005622//intracellular;GO:0044425//membrane part;GO:0031224//intrinsic component of membrane;GO:004444…		GRMZM2G091973	GRMZM2G091973_T01	Known_gene	1	151665983	151669598	8	+	3616	1.21	1.72	2.25	0.27	0.23	0.3
GRMZM2G327695	0.88	0.136	-2.69331	1.16398e-06	1.3958e-06	-2.44478	0.00178158	0.000875816	-1.8365	0.10697	0.0641148	-6.06609	0.00837789	0.00385748			XP_020402684.1|1.0e-65|uncharacterized protein LOC103631764 [Zea mays]			GRMZM2G327695	GRMZM2G327695_T01	Known_gene	1	13908941	13909623	1	-	683	1.47	0.5	0.67	0.27	0.14	0
GRMZM2G303909	0.48	0.073	-2.69237	8.01212e-12	7.06323e-12	-1.70044	0.250434	0.181113	-1.78427	0.0310567	0.0161814	-3.47393	5.38879e-10	1.2284e-10		K04733//interleukin-1 receptor-associated kinase 4 [EC:2.7.11.1]	XP_008660212.2|0.0e+00|G-type lectin S-receptor-like serine/threonine-protein kinase LECRK4 [Zea mays]			GRMZM2G303909	GRMZM2G303909_T01	Known_gene	1	141429095	141431500	1	+	2406	0.13	0.31	1	0.04	0.09	0.09
GRMZM2G078050	1.78	0.276	-2.69212	3.53307e-11	3.20788e-11	-2.77052	0.00463091	0.0023952	-4.47573	1.33426e-05	4.187e-06	-2.04891	0.00048349	0.000184902		K00430//peroxidase [EC:1.11.1.7]+ko01100//Metabolic pathways+ko01110//Biosynthesis of secondary metabolites+ko00940//Phenylpropanoid biosynthesis;K18213//proteinaceous RNase P [EC:3.1.26.5]+ko03013//RNA transport	XP_008645685.1|3.4e-116|uncharacterized protein LOC103627158 [Zea mays]	GO:0010256//endomembrane system organization;GO:0071840//cellular component organization or biogenesis;GO:0016043//cellular component organization;GO:0009987//cellular process;GO:0005774//vacuolar membrane;GO:0031090//organelle membrane;GO:0044444//cytoplasmic part;GO:0012505//endomembrane system;GO:0098805//whole membrane;GO:0005783//endoplasmic reticulum;GO:0098588//bounding membrane of organel…		GRMZM2G078050	GRMZM2G078050_T01	Known_gene	1	160838093	160838733	5	+	641	1.16	1.78	2.4	0.17	0.08	0.58
GRMZM2G167276	1.413	0.216	-2.69172	3.83556e-21	2.3929e-21	-3.04439	1.35234e-07	4.64256e-08	-2.23491	4.54434e-08	1.13874e-08	-3.62936	4.48791e-07	1.25637e-07		K13412//calcium-dependent protein kinase [EC:2.7.11.1]+ko04626//Plant-pathogen interaction	XP_008674922.1|1.9e-293|calcium-dependent protein kinase 2 [Zea mays]	GO:0005509//calcium ion binding;GO:0035639//purine ribonucleoside triphosphate binding;GO:0005488//binding;GO:0140096//catalytic activity, acting on a protein;GO:0097367//carbohydrate derivative binding;GO:0046872//metal ion binding;GO:0036094//small molecule binding;GO:0005524//ATP binding;GO:0016740//transferase activity;GO:0032553//ribonucleotide binding;GO:0016772//transferase activity, trans…		GRMZM2G167276	GRMZM2G167276_T01	Known_gene	1	187319634	187321946	3	-	2313	1.32	1.93	0.99	0.16	0.41	0.08
GRMZM2G092823	12.343	1.92	-2.68803	1.84842e-253	1.6474e-254	-2.33159	3.9097e-79	2.54826e-80	-1.99426	1.39247e-48	9.22468e-50	-4.59139	6.42733e-148	1.46313e-149		K20619//cytochrome P450 family 78 subfamily A	NP_001153095.1|0.0e+00|cytochrome P450 CYP78A53 [Zea mays]	GO:0044425//membrane part;GO:0016020//membrane;GO:0031224//intrinsic component of membrane;GO:0016021//integral component of membrane;GO:0046906//tetrapyrrole binding;GO:0016491//oxidoreductase activity;GO:1901363//heterocyclic compound binding;GO:0043169//cation binding;GO:0004497//monooxygenase activity;GO:0097159//organic cyclic compound binding;GO:0046914//transition metal ion binding;GO:0016…		GRMZM2G092823	GRMZM2G092823_T01	Known_gene	1	207572006	207574422	1	+	2417	13.49	10.04	13.5	2.68	2.52	0.56
GRMZM2G442000	6.843	1.066	-2.68536	1.10231e-82	2.6292e-83	-2.50603	6.65508e-31	9.3683e-32	-3.76818	2.16074e-37	1.77833e-38	-2.18239	4.04821e-19	6.00076e-20		K14488//SAUR family protein+ko04075//Plant hormone signal transduction	ACL53251.1|3.5e-110|unknown [Zea mays]	GO:0009733//response to auxin;GO:0042221//response to chemical;GO:0009725//response to hormone;GO:0009719//response to endogenous stimulus;GO:0010033//response to organic substance;GO:0050896//response to stimulus;		GRMZM2G442000	GRMZM2G442000_T01	Known_gene	1	146376654	146378029	10	-	1376	8.18	6.54	5.81	1.44	0.48	1.28
GRMZM2G465133	1.22	0.19	-2.68337	8.74893e-13	7.39321e-13	-5.2854	7.38257e-11	2.07176e-11	-0.514573	0.454244	0.347328	-3.47249	3.05804e-05	1.01709e-05		K14325//RNA-binding protein with serine-rich domain 1+ko03015//mRNA surveillance pathway+ko03013//RNA transport	NP_001169707.1|2.7e-150|uncharacterized protein LOC100383588 [Zea mays]			GRMZM2G465133	GRMZM2G465133_T01	Known_gene	1	167014854	167015921	6	-	1068	1.95	0.6	1.11	0.05	0.42	0.1
AC203900.3_FG006	3.083	0.48	-2.68121	1.74868e-34	7.93145e-35	-2.54369	5.12383e-14	1.23572e-14	-4.97982	2.12857e-17	3.12282e-18	-1.90414	2.01702e-07	5.48596e-08		K00924//kinase [EC:2.7.1.-]	XP_008675051.1|2.2e-236|receptor-like protein 51 [Zea mays]	GO:0016021//integral component of membrane;GO:0044425//membrane part;GO:0016020//membrane;GO:0031224//intrinsic component of membrane;		AC203900.3_FG006	AC203900.3_FGT006	Known_gene	1	198447262	198448506	3	-	1245	3.79	2.84	2.62	0.65	0.09	0.7
GRMZM2G420571	7.86	1.223	-2.67906	4.09815e-106	7.87002e-107	-4.49254	9.32425e-75	6.36688e-76	-1.39232	7.19722e-14	1.24056e-14	-3.4382	1.20885e-35	1.08451e-36			PAN08972.1|2.5e-08|hypothetical protein PAHAL_A03897 [Panicum hallii]			GRMZM2G420571	GRMZM2G420571_T01	Known_gene	1	171155233	171156775	4	+	1543	10.58	6.93	6.07	0.47	2.64	0.56
GRMZM2G107851	0.203	0.03	-2.67701	0.000214106	0.000311888	-4	0.051416	0.0315218	-0.830075	0.593368	0.479308	-4.85798	0.00439315	0.00192605		K19861//benzyl alcohol O-benzoyltransferase [EC:2.3.1.196 2.3.1.232]	NP_001148798.1|9.0e-275|transferase family protein [Zea mays]	GO:0003824//catalytic activity;GO:0016746//transferase activity, transferring acyl groups;GO:0016740//transferase activity;GO:0016747//transferase activity, transferring acyl groups other than amino-acyl groups;		GRMZM2G107851	GRMZM2G107851_T01	Known_gene	1	115345104	115346818	1	-	1715	0.16	0.16	0.29	0	0.09	0
GRMZM2G130831	0.12	0.02	-2.67701	0.000214106	0.000311888	-2.08746	0.0625716	0.039042	-1	0.588946	0.485412	-3.08746	0.0230216	0.0115697		K22020//mucin-19	XP_008657132.1|0.0e+00|cation/H(+) antiporter 15 [Zea mays]	GO:0050801//ion homeostasis;GO:0051179//localization;GO:0065008//regulation of biological quality;GO:0051234//establishment of localization;GO:0006812//cation transport;GO:0015672//monovalent inorganic cation transport;GO:0006885//regulation of pH;GO:0048878//chemical homeostasis;GO:0098771//inorganic ion homeostasis;GO:0006810//transport;GO:0055080//cation homeostasis;GO:0065007//biological regu…		GRMZM2G130831	GRMZM2G130831_T01	Known_gene	1	170333416	170336357	8	-	2942	0.17	0.02	0.17	0.04	0	0.02
GRMZM2G067591	2.93	0.46	-2.67618	1.81334e-49	6.31552e-50	1.87447	0.29572	0.217398	-2	0.00255163	0.00108606	-2.87092	3.83132e-49	2.5842e-50		K07418//cytochrome P450 family 2 subfamily J [EC:1.14.14.1]+ko00591//Linoleic acid metabolism+ko00590//Arachidonic acid metabolism+ko01100//Metabolic pathways;K16083//ent-isokaurene C2-hydroxylase [EC:1.14.13.143]+ko00904//Diterpenoid biosynthesis+ko01110//Biosynthesis of secondary metabolites;K21291//ent-cassadiene C2-hydroxylase [EC:1.14.13.-]	XP_020393230.1|2.8e-291|ent-isokaurene C2-hydroxylase [Zea mays]	GO:0044550//secondary metabolite biosynthetic process;GO:0009058//biosynthetic process;GO:0008152//metabolic process;GO:0019748//secondary metabolic process;GO:0016020//membrane;GO:0016491//oxidoreductase activity;GO:0020037//heme binding;GO:0046872//metal ion binding;GO:0016705//oxidoreductase activity, acting on paired donors, with incorporation or reduction of molecular oxygen;GO:0043169//cati…		GRMZM2G067591	GRMZM2G067591_T01	Known_gene	1	32634768	32636748	5	+	1981	0.03	0.64	8.12	0.11	0.16	1.11
GRMZM2G470731	1.603	0.253	-2.67412	8.85786e-08	9.77435e-08	-2.48938	0.0135862	0.00750646	-5.55459	0.0978639	0.0580404	-2.52607	0.000159903	5.76516e-05			XP_008674571.2|2.3e-85|uncharacterized protein LOC103650782, partial [Zea mays]			GRMZM2G470731	GRMZM2G470731_T01	Known_gene	1	153506729	153507199	3	+	471	1.46	0.47	2.88	0.26	0	0.5
GRMZM2G079807	3.506	0.553	-2.66541	2.78174e-44	1.05291e-44	-3.28146	7.90927e-24	1.35005e-24	-1.29598	8.50527e-05	2.94822e-05	-4.26887	2.30278e-22	3.04242e-23		K18327//RNA exonuclease 4 [EC:3.1.-.-]	NP_001307058.1|5.3e-210|uncharacterized protein LOC100274601 [Zea mays]	GO:0005488//binding;GO:0003676//nucleic acid binding;GO:1901363//heterocyclic compound binding;GO:0097159//organic cyclic compound binding;		GRMZM2G079807	GRMZM2G079807_T01	Known_gene	1	30009781	30011670	3	-	1890	4.57	2.48	3.47	0.47	1.01	0.18
AC233979.1_FG011	2.176	0.343	-2.6636	2.55468e-22	1.54014e-22	-2.76209	5.81359e-09	1.82748e-09	-2.29177	8.17981e-05	2.82852e-05	-2.81291	1.26115e-09	2.95282e-10		K10663//E3 ubiquitin-protein ligase ATL4 [EC:2.3.2.27]	AQK45360.1|8.9e-213|Putative RING zinc finger domain superfamily protein [Zea mays]	GO:0016020//membrane;GO:0031224//intrinsic component of membrane;GO:0016021//integral component of membrane;GO:0044425//membrane part;	PREDICTED: Vitis vinifera hypothetical protein LOC100250803 (LOC100250803), mRNA	AC233979.1_FG011	AC233979.1_FGT011	Known_gene	1	135199335	135200453	10	+	1119	2.51	1.42	2.6	0.37	0.29	0.37
GRMZM2G395128	0.663	0.106	-2.66314	8.30314e-12	7.32282e-12	-3.45943	2.64009e-05	1.08313e-05	-1.97863	0.002552	0.00108606	-2.87447	0.000133768	4.77944e-05		K22020//mucin-19	XP_008670951.1|4.2e-281|uncharacterized protein LOC103648238 [Zea mays]	GO:0016043//cellular component organization;GO:0009658//chloroplast organization;GO:0071840//cellular component organization or biogenesis;GO:0009987//cellular process;GO:0006996//organelle organization;GO:0009657//plastid organization;GO:0031224//intrinsic component of membrane;GO:0009707//chloroplast outer membrane;GO:0016021//integral component of membrane;GO:0016020//membrane;GO:0009526//plas…		GRMZM2G395128	GRMZM2G395128_T01	Known_gene	1	233507280	233509193	2	-	1914	0.66	0.67	0.66	0.06	0.17	0.09
GRMZM2G163975	3.9	0.616	-2.66228	3.27021e-68	9.0722e-69	-3.11825	6.57942e-36	8.23614e-37	-1.16382	0.000380431	0.000143624	-3.35908	6.70662e-35	6.12986e-36		K05765//cofilin	XP_008673819.1|9.1e-261|transcription factor bHLH110 [Zea mays]	GO:0046983//protein dimerization activity;GO:0005488//binding;GO:0005515//protein binding;		GRMZM2G163975	GRMZM2G163975_T01	Known_gene	1	31453777	31459047	3	-	5271	5.21	1.77	4.72	0.6	0.79	0.46
GRMZM2G463415	8.35	1.296	-2.66183	5.43252e-129	8.85499e-130	-3.53973	4.77968e-85	2.9189e-86	-2.12928	5.98195e-14	1.02717e-14	-2.16113	7.14555e-37	6.19858e-38		K12471//epsin+ko04144//Endocytosis;K12471//epsin+ko04144//Endocytosis	NP_001143760.1|1.3e-153|uncharacterized protein LOC100276522 [Zea mays]			GRMZM2G463415	GRMZM2G463415_T02,GRMZM2G463415_T01	Known_gene	2	181059352	181061567	3	-	2216	12.56	3.5	8.99	1.08	0.8	2.01
GRMZM2G390334	45.77	7.156	-2.66064	0	0	-2.74458	2.96164e-179	9.15004e-181	-2.22046	1.21664e-181	2.4995e-183	-3.5415	5.02971e-226	6.80072e-228			NP_001159147.1|4.2e-50|uncharacterized protein LOC100304230 [Zea mays]			GRMZM2G390334	GRMZM2G390334_T01,GRMZM2G390334_T02	Known_gene	2	141801242	141803494	6	+	2253	41.82	54.62	40.87	6.24	11.72	3.51
GRMZM2G065496	6.193	0.976	-2.6579	1.45228e-82	3.47192e-83	-2.91194	3.75906e-35	4.78814e-36	-3.7922	7.68394e-37	6.40548e-38	-1.8728	1.14078e-16	1.8595e-17	ABI3VP1	K21554//CREB3 regulatory factor;K21554//CREB3 regulatory factor;K21554//CREB3 regulatory factor;K21554//CREB3 regulatory factor;K21554//CREB3 regulatory factor	NP_001132338.1|8.9e-112|uncharacterized protein LOC100193780 [Zea mays]	GO:0034654//nucleobase-containing compound biosynthetic process;GO:0044249//cellular biosynthetic process;GO:0006725//cellular aromatic compound metabolic process;GO:0006139//nucleobase-containing compound metabolic process;GO:0009889//regulation of biosynthetic process;GO:0019222//regulation of metabolic process;GO:0010468//regulation of gene expression;GO:0044237//cellular metabolic process;GO:…		GRMZM2G065496	GRMZM2G065496_T02,GRMZM2G065496_T04,GRMZM2G065496_T03,GRMZM2G065496_T05,GRMZM2G065496_T01	Known_gene	5	165085207	165088108	1	+	2902	7.15	5.68	5.75	0.95	0.41	1.57
GRMZM2G149446	1.91	0.303	-2.6579	2.36071e-16	1.73449e-16	-3.01057	6.1545e-09	1.94025e-09	-2.40439	4.8966e-05	1.64467e-05	-2.37126	0.00128326	0.00052001		K13098//RNA-binding protein FUS	XP_006655903.1|2.4e-46|PREDICTED: putative glycine-rich cell wall structural protein 1 [Oryza brachyantha]			GRMZM2G149446	GRMZM2G149446_T01	Known_gene	1	235893220	235894137	1	-	918	2.74	1.8	1.19	0.34	0.34	0.23
GRMZM2G437314	0.15	0.023	-2.6579	2.83525e-05	3.7958e-05	-4.32193	0.00103695	0.000496812	-1.1375	0.423003	0.32017	-2.80735	0.0400945	0.0212404		K15559//regulator of Ty1 transposition protein 103	XP_008662379.1|0.0e+00|putative disease resistance RPP13-like protein 2 [Zea mays]	GO:0005488//binding;GO:1901265//nucleoside phosphate binding;GO:0043168//anion binding;GO:0017076//purine nucleotide binding;GO:0032555//purine ribonucleotide binding;GO:0030554//adenyl nucleotide binding;GO:1901363//heterocyclic compound binding;GO:0097367//carbohydrate derivative binding;GO:0032553//ribonucleotide binding;GO:0000166//nucleotide binding;GO:0043167//ion binding;GO:0036094//small …	NB-ARC domain-containing disease resistance protein (best arabidopsis hit); NB-ARC domain containing protein, expressed (best rice hit)	GRMZM2G437314	GRMZM2G437314_T01	Known_gene	1	2260118	2263935	10	-	3818	0.2	0.11	0.14	0	0.05	0.02
GRMZM2G465734	3.5	0.556	-2.6545	3.26231e-17	2.31351e-17	-3.71425	1.26059e-11	3.40788e-12	-1.74802	0.0485135	0.026387	-2.16262	1.6528e-05	5.365e-06						GRMZM2G465734	GRMZM2G465734_T01	Known_gene	1	231022305	231022848	1	+	544	5.25	1.31	3.94	0.4	0.39	0.88
GRMZM2G153184	14.23	2.276	-2.64965	3.6251e-184	4.3034e-185	-3.44666	1.46981e-138	5.7627e-140	-0.899773	4.30166e-06	1.28043e-06	-2.97001	2.05901e-61	1.12775e-62		K08910//light-harvesting complex I chlorophyll a/b binding protein 4+ko00196//Photosynthesis - antenna proteins	ACF86037.1|9.4e-141|unknown [Zea mays]	GO:0044260//cellular macromolecule metabolic process;GO:0015979//photosynthesis;GO:0006807//nitrogen compound metabolic process;GO:0043412//macromolecule modification;GO:0009987//cellular process;GO:0044237//cellular metabolic process;GO:0043170//macromolecule metabolic process;GO:0071704//organic substance metabolic process;GO:0018298//protein-chromophore linkage;GO:0009765//photosynthesis, ligh…		GRMZM2G153184	GRMZM2G153184_T01	Known_gene	1	213699824	213701540	1	-	1717	24.75	5.56	12.38	2.27	2.98	1.58
GRMZM2G003752	29.783	4.743	-2.64961	0	0	-3.63027	9.82664e-304	1.8e-305	-1.49061	2.2553e-61	1.21564e-62	-3.11996	4.52553e-214	6.62776e-216		K21952//CASK-interacting protein;K03006//DNA-directed RNA polymerase II subunit RPB1 [EC:2.7.7.6]+ko00230//Purine metabolism+ko03020//RNA polymerase+ko01100//Metabolic pathways+ko00240//Pyrimidine metabolism	XP_004976555.1|5.7e-197|PREDICTED: fasciclin-like arabinogalactan protein 8 [Setaria italica]			GRMZM2G003752	GRMZM2G003752_T01	Known_gene	1	16230477	16232542	2	+	2066	37.52	21.75	30.08	3.03	7.74	3.46
GRMZM2G032095	1.146	0.183	-2.64876	6.15479e-19	4.13263e-19	-4.20511	1.44714e-13	3.5577e-14	-0.954196	0.110671	0.066609	-3.05063	1.55317e-07	4.18848e-08		K15397//3-ketoacyl-CoA synthase [EC:2.3.1.199]+ko01110//Biosynthesis of secondary metabolites+ko00062//Fatty acid elongation	NP_001130803.1|4.3e-270|uncharacterized protein LOC100191907 [Zea mays]	GO:0032787//monocarboxylic acid metabolic process;GO:0006633//fatty acid biosynthetic process;GO:0016053//organic acid biosynthetic process;GO:0046394//carboxylic acid biosynthetic process;GO:1901576//organic substance biosynthetic process;GO:0008610//lipid biosynthetic process;GO:0044281//small molecule metabolic process;GO:0044283//small molecule biosynthetic process;GO:0044249//cellular biosyn…		GRMZM2G032095	GRMZM2G032095_T01	Known_gene	1	96738377	96740300	7	-	1924	1.66	0.62	1.16	0.09	0.32	0.14
GRMZM2G010884	12.36	1.983	-2.64509	5.77783e-174	7.1755e-175	-3.16339	2.27144e-124	9.85322e-126	-0.82362	9.91563e-05	3.46554e-05	-3.44721	1.58853e-65	8.16986e-67		K08909//light-harvesting complex I chlorophyll a/b binding protein 3+ko00196//Photosynthesis - antenna proteins;K08909//light-harvesting complex I chlorophyll a/b binding protein 3+ko00196//Photosynthesis - antenna proteins	NP_001148598.2|8.0e-154|chlorophyll a-b binding protein 8 [Zea mays]			GRMZM2G010884	GRMZM2G010884_T02,GRMZM2G010884_T01	Known_gene	2	103446560	103448428	9	-	1869	22.04	4.46	10.58	2.46	2.52	0.97
GRMZM2G336766	0.37	0.06	-2.64009	0.000278762	0.000411132	-2.11548	0.0225759	0.0129372	-3.80735	0.332733	0.239138	-4.24793	0.192547	0.124304		K09060//plant G-box-binding factor	NP_001150118.1|3.6e-92|ocs element-binding factor 1 [Zea mays]	GO:0003700//DNA binding transcription factor activity;GO:0140110//transcription regulator activity;		GRMZM2G336766	GRMZM2G336766_T01	Known_gene	1	234937825	234938696	4	+	872	0.78	0.14	0.19	0.18	0	0
GRMZM2G346095	0.78	0.126	-2.63854	1.94446e-12	1.66996e-12	-2.11548	0.298817	0.220106	-1.24393	0.111759	0.0675982	-3.45943	1.37026e-11	2.85014e-12		K17212//bisdemethoxycurcumin synthase [EC:2.3.1.211]+ko01110//Biosynthesis of secondary metabolites+ko00945//Stilbenoid, diarylheptanoid and gingerol biosynthesis	XP_008645529.1|5.4e-227|bisdemethoxycurcumin synthase [Zea mays]	GO:0008152//metabolic process;GO:0009058//biosynthetic process;GO:0016746//transferase activity, transferring acyl groups;GO:0003824//catalytic activity;GO:0016740//transferase activity;GO:0016747//transferase activity, transferring acyl groups other than amino-acyl groups;		GRMZM2G346095	GRMZM2G346095_T01	Known_gene	1	136454233	136457851	5	+	3619	0.13	0.45	1.76	0.03	0.19	0.16
GRMZM2G085924	477.37	76.9	-2.63703	0	0	-2.82065	0	0	-1.72863	0	0	-3.33456	0	0		K16040//trans-resveratrol di-O-methyltransferase [EC:2.1.1.240]+ko00945//Stilbenoid, diarylheptanoid and gingerol biosynthesis	NP_001106076.1|1.2e-207|herbicide safener binding protein 1 [Zea mays]	GO:0050896//response to stimulus;GO:0009636//response to toxic substance;GO:0009698//phenylpropanoid metabolic process;GO:0009635//response to herbicide;GO:0044550//secondary metabolite biosynthetic process;GO:0044249//cellular biosynthetic process;GO:0008152//metabolic process;GO:0042221//response to chemical;GO:0019438//aromatic compound biosynthetic process;GO:0019748//secondary metabolic proc…		GRMZM2G085924	GRMZM2G085924_T01	Known_gene	1	127723813	127725400	2	-	1588	523.22	328.43	580.46	74.06	99.1	57.54
GRMZM2G139029	6.68	1.08	-2.63334	1.62656e-113	2.93943e-114	-2.55733	3.34294e-40	3.84498e-41	-3.7038	4.34638e-34	3.87932e-35	-2.339	4.27223e-43	3.21778e-44		K17987//next to BRCA1 gene 1 protein;K04730//interleukin-1 receptor-associated kinase 1 [EC:2.7.11.1];K17987//next to BRCA1 gene 1 protein;K04730//interleukin-1 receptor-associated kinase 1 [EC:2.7.11.1]	NP_001281176.1|1.4e-157|putative HLH DNA-binding domain superfamily protein [Zea mays]	GO:0005488//binding;GO:0005515//protein binding;GO:0046983//protein dimerization activity;		GRMZM2G139029	GRMZM2G139029_T01,GRMZM2G139029_T02	Known_gene	2	110981909	110984521	6	+	2613	7.24	4.3	8.5	1.23	0.33	1.68
GRMZM2G096048	11.976	1.933	-2.63295	4.17843e-108	7.86012e-109	-3.222	2.55238e-46	2.63068e-47	-1.71904	9.65362e-15	1.59775e-15	-2.92749	8.12791e-53	5.1472e-54		K22020//mucin-19	XP_008669504.1|3.0e-109|protein indeterminate-domain 16 [Zea mays]			GRMZM2G096048	GRMZM2G096048_T01	Known_gene	1	71943446	71944506	2	+	1061	12.41	8	15.52	1.33	2.43	2.04
GRMZM2G038934	5.44	0.88	-2.62875	2.24792e-44	8.50031e-45	-3.18147	5.69092e-25	9.36944e-26	-2.30146	1.00165e-08	2.3829e-09	-2.26576	1.16854e-12	2.29374e-13		K01126//glycerophosphoryl diester phosphodiesterase [EC:3.1.4.46]+ko00564//Glycerophospholipid metabolism	NP_001168748.1|1.2e-93|uncharacterized protein LOC100382543 precursor [Zea mays]	GO:0071704//organic substance metabolic process;GO:0044238//primary metabolic process;GO:0008152//metabolic process;GO:0006629//lipid metabolic process;GO:0016788//hydrolase activity, acting on ester bonds;GO:0008081//phosphoric diester hydrolase activity;GO:0016787//hydrolase activity;GO:0042578//phosphoric ester hydrolase activity;GO:0003824//catalytic activity;		GRMZM2G038934	GRMZM2G038934_T01	Known_gene	1	124754836	124756798	10	-	1963	7.53	3.5	5.29	0.83	0.71	1.1
GRMZM2G034840	4.756	0.76	-2.625	1.54925e-139	2.35974e-140	-2.32193	7.11117e-40	8.21704e-41	-3.16363	4.37639e-55	2.5977e-56	-2.58782	1.05452e-48	7.18514e-50	ARF	K14486//auxin response factor+ko04075//Plant hormone signal transduction;K14486//auxin response factor+ko04075//Plant hormone signal transduction	XP_008668389.1|0.0e+00|auxin response factor 4 isoform X1 [Zea mays]	GO:1901362//organic cyclic compound biosynthetic process;GO:0051252//regulation of RNA metabolic process;GO:2000112//regulation of cellular macromolecule biosynthetic process;GO:0009734//auxin-activated signaling pathway;GO:0009755//hormone-mediated signaling pathway;GO:0044237//cellular metabolic process;GO:0019219//regulation of nucleobase-containing compound metabolic process;GO:0071704//organ…		GRMZM2G034840	GRMZM2G034840_T01,GRMZM2G034840_T02	Known_gene	2	3342917	3349175	2	+	6259	4.65	4.57	5.05	0.93	0.51	0.84
GRMZM5G816127	5.456	0.883	-2.6241	2.67153e-35	1.19294e-35	-5.52207	3.27036e-36	4.07436e-37	-0.276164	0.522922	0.412182	-5.78136	4.28783e-15	7.4539e-16			NP_001145119.1|7.4e-46|uncharacterized protein LOC100278339 precursor [Zea mays]			GRMZM5G816127	GRMZM5G816127_T01	Known_gene	1	154892506	154893255	1	+	750	9.65	2.87	3.85	0.21	2.37	0.07
GRMZM2G426888	0.496	0.08	-2.62285	1.77596e-10	1.67185e-10	-4.21723	2.69244e-09	8.27104e-10	0.180572	0.879406	0.833924	-4.35755	0.000203706	7.44942e-05		K03452//magnesium/proton exchanger;K06066//CBF1 interacting corepressor	XP_008678515.1|5.1e-302|pentatricopeptide repeat-containing protein At1g08070, chloroplastic [Zea mays]	GO:0044260//cellular macromolecule metabolic process;GO:0071704//organic substance metabolic process;GO:1901360//organic cyclic compound metabolic process;GO:0006807//nitrogen compound metabolic process;GO:0046483//heterocycle metabolic process;GO:0034641//cellular nitrogen compound metabolic process;GO:0044237//cellular metabolic process;GO:0006139//nucleobase-containing compound metabolic proce…		GRMZM2G426888	GRMZM2G426888_T01	Known_gene	1	67122355	67124453	4	-	2099	0.93	0.15	0.41	0.05	0.17	0.02
GRMZM2G030831	30.58	4.983	-2.62248	0	0	-2.75116	2.30944e-214	5.93984e-216	-1.91919	1.74428e-73	8.05882e-75	-3.03036	7.35576e-231	9.73908e-233		K07408//cytochrome P450 family 1 subfamily A polypeptide 1 [EC:1.14.14.1]+ko00380//Tryptophan metabolism+ko01100//Metabolic pathways	NP_001132060.1|1.7e-299|putative cytochrome P450 superfamily protein [Zea mays]	GO:0044550//secondary metabolite biosynthetic process;GO:0009058//biosynthetic process;GO:0019748//secondary metabolic process;GO:0008152//metabolic process;GO:0044425//membrane part;GO:0031224//intrinsic component of membrane;GO:0016021//integral component of membrane;GO:0016020//membrane;GO:0048037//cofactor binding;GO:0097159//organic cyclic compound binding;GO:0046906//tetrapyrrole binding;GO…		GRMZM2G030831	GRMZM2G030831_T01	Known_gene	1	34111572	34113512	4	+	1941	36.76	19.44	35.54	5.46	5.14	4.35
GRMZM2G141376	33.72	5.48	-2.62237	0	0	-3.3496	0	0	-2.25154	1.64521e-135	4.45706e-137	-2.34622	1.40733e-216	2.02592e-218		K00423//L-ascorbate oxidase [EC:1.10.3.3]+ko01100//Metabolic pathways+ko00053//Ascorbate and aldarate metabolism	NP_001141087.1|0.0e+00|Plant L-ascorbate oxidase precursor [Zea mays]	GO:0005576//extracellular region;GO:0043167//ion binding;GO:0005488//binding;GO:0016491//oxidoreductase activity;GO:0003824//catalytic activity;GO:0016722//oxidoreductase activity, oxidizing metal ions;GO:0005507//copper ion binding;GO:0046914//transition metal ion binding;GO:0046872//metal ion binding;GO:0043169//cation binding;		GRMZM2G141376	GRMZM2G141376_T01	Known_gene	1	78552685	78557854	9	+	5170	38.43	25	37.73	3.77	5.25	7.42
GRMZM2G148133	1.213	0.196	-2.62091	2.16118e-15	1.64018e-15	-3.91427	6.21177e-12	1.65513e-12	-4.02237	0.00030663	0.000114184	-1.29418	0.0187038	0.00923978		K05350//beta-glucosidase [EC:3.2.1.21]+ko01100//Metabolic pathways+ko00500//Starch and sucrose metabolism+ko01110//Biosynthesis of secondary metabolites+ko00460//Cyanoamino acid metabolism+ko00940//Phenylpropanoid biosynthesis	XP_008651342.1|4.3e-153|uncharacterized protein LOC100279718 isoform X1 [Zea mays]			GRMZM2G148133	GRMZM2G148133_T01	Known_gene	1	170608085	170612010	7	-	3926	1.96	0.65	1.03	0.13	0.04	0.42
GRMZM2G004012	1.276	0.21	-2.6207	2.43078e-11	2.19173e-11	-7.64386	1.08224e-10	3.0656e-11	-2.77259	0.0626361	0.0351072	-1.31686	0.0220978	0.0110655			NP_001141104.1|9.6e-72|uncharacterized protein LOC100273187 precursor [Zea mays]	GO:0044459//plasma membrane part;GO:0031226//intrinsic component of plasma membrane;GO:0031225//anchored component of membrane;GO:0071944//cell periphery;GO:0044464//cell part;GO:0005886//plasma membrane;GO:0046658//anchored component of plasma membrane;GO:0016020//membrane;GO:0005623//cell;GO:0031224//intrinsic component of membrane;GO:0044425//membrane part;GO:0003824//catalytic activity;GO:000…		GRMZM2G004012	GRMZM2G004012_T01	Known_gene	1	267212960	267213968	1	-	1009	2	0.41	1.42	0	0.06	0.57
[truncated: 4,920 more rows]
